# Supplementary material for: Verification of immunology-related genetic associations in BPD supports ABCA3 and five other genes
Source: Pediatr Res. 2021 Aug 31;92(1):190–8. doi: 10.1038/s41390-021-01689-y (PMC9411063; doi:10.1038/s41390-021-01689-y)
Supplement: Supplementary file 2 — Supplementary material [file 41390_2021_1689_MOESM2_ESM.xlsx]

## Sheet: Suppl. tabl. 1
Genes included	rs	Subgroup	immunological aspect	P	OR	reason for exclusion*	Study Population Size	Study Population Ethnicity (most)	Literature PMID	GWAS	Allele (mostly) Variant / Counted
ABCA3	rs13332514	extracellular processes	YES	0.002	4.2	-	407	Finnish	18246475		C/T
ACE	rs1799752	extracellular processes	YES	0.6135	0.891	snp not in any Ref	1209	German	19571582		ins/del
ACE	rs1799752	extracellular processes	YES	0.025	NA	snp not in any Ref	154	Black	16356438		ins/del
ACE	rs8066114	extracellular processes	YES	0.005	NA	-	433	Caucasian	21960125		C / G
ACE	rs8066114	extracellular processes	YES	0.98	1.0	-	1726	Hispanic	23897914		C / G
MMP16	rs2664352	extracellular processes	YES	0.185	NA	-	NA	Caucasian	24288432		C/T
MMP16	rs2664349	extracellular processes	YES	0.047	NA	-	284	Sub-Saharan Afriacn	18784838		G/A
MMP16	rs2664352	extracellular processes	YES	0.013	NA	-	284	Sub-Saharan Afriacn	18784838		T/C
SFTPA	6A6 SNP	extracellular processes	YES	0.022	NA	snp not in any Ref	46	Caucasian	11105614		NA
SFTPB	intron 4 deletion	extracellular processes	YES	0.008	2.0	snp not in any Ref	365	Finnish	15102713		∆i4 Deletion
SFTPB	intron 4 invariation	extracellular processes	YES	0.003	0.5	snp not in any Ref	365	Finnish	15102713		∆i4 Invariation´
SFTPB	rs2077079	extracellular processes	YES	0.018	2.357	-	71	Greek	17264398		A / C
SFTPD	rs721917	extracellular processes	YES	0.014	NA	-	71	Greek	17264398		T / C
SFTPD	rs2243639	extracellular processes	YES	0.005	NA	-	71	Greek	17264398		A / G
SFTPD	rs721917	extracellular processes	YES	0.81	1.0	-	1726	Hispanic	23897914		A / G
SFTPD	rs721917	extracellular processes	YES	0.03	NA	-	433	Caucasian	21960125		T / C
VEGF	rs699947	extracellular processes	YES	0.0138	NA	-	155	German	20826912		A / C
VEGF	rs699947	extracellular processes	YES	0.29	1.1	-	1726	Hispanic	23897914		A / C
VEGF	rs833061	extracellular processes	YES	0.013	1.1	-	181	Polan	18614962		C / T
VEGF	rs833061	extracellular processes	YES	0.3	1.1	-	1726	Hispanic	23897914		C / T
NFE2L2	rs6721961	extracellular processes	YES	0.0007	3.0	-	659	Caucasian	25518008		CC / CA, AA
NQO1	rs1800566	extracellular processes	YES	0.023	0.6	-	659	Caucasian	25518008		CC / CT,TT
HLA-A	"-A*68"	recognition	YES	0.01	5.41	snp not in any Ref	156	Caucasian	22045425		NA
HLA-B	" -B*51"	recognition	YES	0.03	3.09	snp not in any Ref	156	Caucasian	22045425		NA
HLA-C	" -C*14"	recognition	YES	0.03	4.94	snp not in any Ref	156	Caucasian	22045425		NA
MBL2	rs1800450	recognition	YES	0.0068	3.59	-	284	NA	17898783		A / G
MBL2	rs1800450	recognition	YES	0.43	NA	-	75	Caucasian	17653692		A / B
MBL2	rs7096206	recognition	YES	0.0372	2.4	-	284	NA	17898783		G / C
MBL2	rs11003125	recognition	YES	0.02	NA	-	75	Caucasian	17653692		G / C
MBL2	rs11003125	recognition	YES	0.57	1.0	-	1726	Hispanic	23897914		C/G
MBL2	rs1800450	recognition	YES	0.001	10.0	-	71	Turkish	22882323		A / B
TIRAP	rs8177374	recognition	YES	0.04	2.9	-	289	Caucasian	22058078		C / T
TIRAP	rs8177374	recognition	YES	0.77	1.0	-	1726	Hispanic	23897914		G / A
TLR4	rs11536898	recognition	YES	0.01	1.9	-	195	African American	23518821		C / A
TLR5	rs5744168	recognition	YES	0.03	2.6	-	289	Caucasian	22058078		C / T
TLR6	rs5743827	recognition	YES	0.03	0.54	-	195	African American	23518821		G / A
TLR10	rs11096955	recognition	YES	0.21	0.9	-	1726	Hispanic	23897914		A / C
TLR10	rs11096955	recognition	YES	0.0149	NA	-	155	German	20826912		A / C
CRP	rs3093059	recognition	YES	0.0065	2.12	-	500	Finnish	28839172		A / G
CRP	rs11265269	recognition	YES	2.4E-5	1.8	-	729	Finnish	28839172		T / C
PSMF1	rs2235587	recognition	YES	0.00104	1.38	-	146	Caucasian	30342483		G / A
CARD17, CASP1P1	rs11226613	cytokines	YES	5e-06	0.70	-	1726	Hispanic	23897914		A / T
IFG	rs2430561	cytokines	YES	0.7	1.0	-	1726	Hispanic	23897914		T / A
IFG	rs2430561	cytokines	YES	0.049	0.35	-	325	Hungarian	16754651		A / T
IL1RN	rs2234663	cytokines	YES	0.001	19.2	snp not in any Ref	71	Turkish	22882323		1 / 2
IL18	rs360721	cytokines	YES	0.001	0.263	-	228	German	20971720		C / G
IL18R1	rs3771171	cytokines	YES	6.33e-06	5.9	-	115	African American	22289858		A / G
IL18RAP	rs3771150	cytokines	YES	8.31e-07	5.7	-	115	African American	22289858		C / T
MIF	rs755622	cytokines	YES	0.04	0.2	-	103	Caucasian	21045753		G / C
MIF	rs755622	cytokines	YES	0.04	5.0	-	103	Caucasian	21045753		C / G
MIF	rs755622	cytokines	YES	0.98	1.0	-	1726	Hispanic	23897914		C / G
TNF	rs361525	cytokines	YES	0.132	2.86	-	220	Egyptian	23359489		G / A
TNF	rs361525	cytokines	YES	haplotypes	haplotypes	-	149	African American	18645461		haplotypes
TNF	rs361525	cytokines	YES	haplotypes	haplotypes	-	105	Mixed	17123322		haplotypes
TNF	rs361525	cytokines	YES	0.026	risk	-	120	Caucasian	15286263		A / G
TNF	rs1799724	cytokines	YES	0.17	2.03	-	951	Finnish	23734748		G / A
TNF	rs1799724	cytokines	YES	0.71	1.0	-	1726	Hispanic	23897914		C / T
TNF	rs1799724	cytokines	YES	0.0085	NA	-	155	German	20826912		C / T
ADORA2	rs35320474	cellular processes	YES	0.001	16.7	snp not in any Ref	115	Turkish	22462821		C / T
FGFR-4	rs1966265	cellular processes	YES	0.023	NA	-	NA	Caucasian	24288432		A/G
GSTP-1	rs1695	cellular processes	YES	0.05	4.5	-	133	African American	14726935		val / ile
HIVEP3	rs349423	cellular processes	YES	9.19e-06	2.52	LD kl min R2 (i.e. <0.5)	1726	Hispanic	23897914		G / A
IPO13	rs4448553	cellular processes	YES	0.04	0.01	-	117	NA	23295978		NA
NFKBIA	rs2233409	cellular processes	YES	0.024	8.24	-	1478	White	23487427		C/T
NFKBIA	rs2233406	cellular processes	YES	0.026	NA	-	1478	White	23487427		T/C
VDR	rs2228570	cellular processes	YES	0.004	NA	-	109	Turkish	24796371		F/f
VDR	rs731236	cellular processes	YES	0.04	NA	-	109	Turkish	24796371		t/T
WDR45L	rs8082435	cellular processes	YES	0.008752	NA	-	751	45% Caucasian; 54% African American; (21% Hispanic)	25449221		NA
ERLEC1	rs2542571	cellular processes	YES	0.00024	0.8	-	146	Caucasian	30342483		T / G
TRIM46	rs3814316	cellular processes	YES	0.00052	1.25	-	146	Caucasian	30342483		A / G
PRKRA	rs77419724	cellular processes	YES	0.00014	1.43	-	146	Caucasian	30342483		T / A
PRKRA	rs62176107	cellular processes	YES	0.00086	1.34	-	146	Caucasian	30342483		A / G
BPIFB1	rs1078761	cellular processes	YES	0.00102	1.23	-	146	Caucasian	30342483		G / A
CHST3	rs4148913	cell adhesion	YES	6.82e-05	0.79	-	1726	Hispanic	23897914		A / G
NOS	rs2070744	cell adhesion	YES	0.05	2.3	-	124	African American	20043715		T / C
NOS	rs1799983	cell adhesion	YES	0.02	1.98	-	342	Caucasian	26172140		C / T
NOS	rs2070744	cell adhesion	YES	0.04	1.89	-	342	Caucasian	26172140		T / G
NUAK1	rs1427793	cell adhesion	YES	1.09e-06	NA	-	751	45% Caucasian; 54% African American; (21% Hispanic)	25449221		NA
SELL	rs2229569	cell adhesion	YES	0.04	2.45	-	125	NA	16982492		Pro/Ser
AOC3	rs33916389	cell adhesion	YES	0.00053	0.63	snp not in any Ref	146	Caucasian	30342483		G / A
VNN2	rs1883617	cell adhesion	YES	0.00101	1.21	-	146	Caucasian	30342483		A / G
CD44	rs77261371	others	YES	8.6e-07	NA	snp not in any Ref	751	45% Caucasian; 54% African American; (21% Hispanic)	25449221		NA
CD44	rs77357456	others	YES	1.72e-06	NA	snp not in any Ref	751	45% Caucasian; 54% African American; (21% Hispanic)	25449221		NA
KITLG	rs11104906	others	YES	0.017	NA	-	253	Finnish	24610823		NA
KITLG	rs10858753	others	YES	0.016	NA	-	253	Finnish	24610823		NA
KITLG	rs17424193	others	YES	0.020	NA	-	253	Finnish	24610823		NA
KITLG	rs4842477	others	YES	0.015	NA	-	253	Finnish	24610823		NA
KITLG	rs11104948	others	YES	9e-06	NA	-	253	Finnish	24610823		NA
KITLG	rs869408	others	YES	0.030	NA	-	253	Finnish	24610823		NA

## Sheet: Suppl. tabl. 2
														top phenotype		supplemental o2			mechanical ventilation			cpap			case & control
litsnp	SNP	tagSnp	r2 SNP - tagSNP	imputation type	info-score	Genes	Subgroup	min p-value in literature	chromosome of SNP	position of SNP	allele*(counted/variant)	af/maf	CADD	top phenotype name	p-value	p-value	effect size	95% CI	p-value	effect size	95% CI	p-value	effect size	95% CI	p-value	effect size	95% CI
rs11265269	rs11265269	rs11265269	1	imputed	0.991	CRP	Recognition	2.4e-05	1	159728127	T/C	0.7335 / 0.2665	3.087	supplemental o2	0.004613	-0.2169	0.004613	-0.37--0.067	-0.1597	0.02546	-0.3--0.02	-0.0348	0.4682	-0.13-0.059	-0.1851	0.1281	-0.42-0.053
rs1427793	rs1427793	rs1427793	1	genotyped	1	NUAK1	cell adhesion	1.09e-06	12	106458238	T/C	0.7476 / 0.2524	8.714	supplemental o2	0.009184	-0.2012	0.009184	-0.35--0.05	0.0026	0.9721	-0.14-0.15	-0.0741	0.1317	-0.17-0.022	-0.2117	0.08326	-0.45-0.028
rs2229569	rs2229569	rs2229569	1	genotyped	1	SELL	cell adhesion	0.04	1	169673838	G/A	0.8539 / 0.1461	26	mechanical ventilation	0.02665	-0.0263	0.7751	-0.21-0.15	-0.1965	0.02665	-0.37--0.023	0.0698	0.2349	-0.045-0.18	0.2228	0.1332	-0.068-0.51
rs1883617	rs1883617	rs1883617	1	imputed	0.995	VNN2	cell adhesion	0.00101	6	133072650	A/G	0.6594 / 0.3406	4.954	case & control	0.02713	0.0274	0.7023	-0.11-0.17	-0.0704	0.2979	-0.2-0.062	0.07	0.1225	-0.019-0.16	0.2505	0.02713	0.029-0.47
rs2542571	rs2542571	rs2542571	1	genotyped	1	ERLEC1	cellular processes	0.00024	2	54041983	G/T	0.5807 / 0.4193	6.081	case & control	0.03264	0.0687	0.3176	-0.066-0.2	0.0802	0.2131	-0.046-0.21	0.0049	0.9102	-0.08-0.09	0.2302	0.03264	0.019-0.44
rs2235587	rs2235587	rs2235587	1	imputed	0.997	PSMF1	Recognition	0.00104	20	1115919	A/G	0.8462 / 0.1538	0.003	mechanical ventilation	0.03477	-0.0546	0.5714	-0.24-0.13	-0.1911	0.03477	-0.37--0.014	-0.0755	0.2177	-0.2-0.044	-0.0412	0.7853	-0.34-0.25
rs4148913	rs4148913	rs4148913	1	genotyped	1	CHST3	cell adhesion	6.82e-05	10	73729752	A/G	0.5841 / 0.4159	13.14	mechanical ventilation	0.03729	0.0848	0.2076	-0.047-0.22	0.131	0.03729	0.0079-0.25	-0.011	0.7948	-0.094-0.072	-0.0597	0.5753	-0.27-0.15
rs11226613	rs11226613	rs11226613	1	imputed	0.881	CARD17, CASP1P1	Cytokines	5e-06	11	104972518	T/A	0.8085 / 0.1915	4.342	supplemental o2	0.05999	-0.1723	0.05999	-0.35-0.007	0.0742	0.3881	-0.094-0.24	-0.0679	0.2402	-0.18-0.045	-0.0816	0.5722	-0.36-0.2
rs360721	rs360721	rs360721	1	genotyped	1	IL18	Cytokines	0.001	11	112025916	G/C	0.6959 / 0.3041	0.79	supplemental o2	0.06198	-0.1358	0.06198	-0.28-0.0067	-0.0769	0.2617	-0.21-0.057	-0.0384	0.4025	-0.13-0.051	-0.1113	0.3347	-0.34-0.11
rs1800566	rs1800566	rs1800566	1	genotyped	1	NQO1	extracellular processes	0.023	16	69745145	G/A	0.8148 / 0.1852	32	mechanical ventilation	0.06374	-0.0173	0.8408	-0.19-0.15	-0.1507	0.06374	-0.31-0.0085	0.0002	0.9974	-0.11-0.11	0.1581	0.2592	-0.12-0.43
rs2430561	rs2430561	rs2430561	1	imputed	0.942	IFG	Cytokines	0.049	12	68552522	T/A	0.5818 / 0.4182	3.597	case & control	0.06654	-0.0491	0.476	-0.18-0.086	0.004	0.9518	-0.12-0.13	-0.0674	0.1256	-0.15-0.019	-0.2022	0.06654	-0.42-0.014
rs2664349	rs2664349	rs2664349	1	genotyped	1	MMP16	extracellular processes	0.047	8	89089282	G/A	0.3647 / 0.3647	6.411	supplemental o2	0.07471	-0.1239	0.07471	-0.26-0.012	-0.0165	0.7993	-0.14-0.11	0.0062	0.8869	-0.079-0.091	-0.1439	0.19	-0.36-0.071
rs3771171	rs3771171	rs3771171	1	imputed	0.997	IL18R1	Cytokines	6.33e-06	2	102985950	T/C	0.7397 / 0.2603	10.55	CPAP	0.0934	0.0103	0.8906	-0.14-0.16	0.0208	0.7673	-0.12-0.16	0.0788	0.0934	-0.013-0.17	-0.0079	0.9465	-0.24-0.22
rs11096955	rs11096955	rs11096955	1	genotyped	1	TLR10	Recognition	0.0149	4	38776107	T/G	0.6129 / 0.3871	6.105	supplemental o2	0.1046	0.1109	0.1046	-0.023-0.24	0.0158	0.8069	-0.11-0.14	-0.0172	0.6919	-0.1-0.068	0.1057	0.3268	-0.11-0.32
rs2070744	rs2070744	rs2070744	1	imputed	0.973	NOS	cell adhesion	0.04	7	150690079	C/T	0.3777 / 0.3777	6.255	mechanical ventilation	0.1231	-0.0438	0.5343	-0.18-0.094	-0.1018	0.1231	-0.23-0.028	-0.0331	0.4568	-0.12-0.054	-0.1249	0.2621	-0.34-0.093
rs3771150	rs3771150	rs3771171	0.918385	imputed	0.999	IL18RAP	Cytokines	8.31e-07	2	103060851	G/A	0.7393 / 0.2607	4.336	CPAP	0.1243	-0.0074	0.9209	-0.15-0.14	-0.0211	0.7626	-0.16-0.12	0.0717	0.1243	-0.02-0.16	-0.0054	0.9633	-0.23-0.22
rs869408	rs869408	rs869408	1	imputed	0.958	KITLG	Other	0.03	12	88974755	A/T	0.1833 / 0.1833	0.011	mechanical ventilation	0.1253	-0.0095	0.9141	-0.18-0.16	-0.1268	0.1253	-0.29-0.035	-0.0762	0.1693	-0.18-0.032	-0.1427	0.3054	-0.42-0.13
rs3093059	rs3093059	rs3093059	1	genotyped	1	CRP	Recognition	0.0065	1	159685136	A/G	0.9249 / 0.0750999999999999	2.591	mechanical ventilation	0.1325	-0.0942	0.4693	-0.35-0.16	-0.1843	0.1325	-0.42-0.056	-0.0979	0.2332	-0.26-0.063	-0.1753	0.3995	-0.58-0.23
rs699947	rs699947	rs699947	1	genotyped	1	VEGF	extracellular processes	0.0138	6	43736389	A/C	0.4652 / 0.4652	4.351	case & control	0.138	-0.0343	0.6284	-0.17-0.1	-0.0866	0.1921	-0.22-0.044	-0.0221	0.6173	-0.11-0.065	-0.1655	0.138	-0.38-0.053
rs2233409	rs2233409	rs2233409	1	genotyped	1	NFKBIA	cellular processes	0.024	14	35874270	G/A	0.7722 / 0.2278	4.57	supplemental o2	0.1387	-0.1202	0.1387	-0.28-0.039	-0.0596	0.4399	-0.21-0.092	-0.0743	0.1505	-0.18-0.027	-0.0824	0.5251	-0.34-0.17
rs833061	rs833061	rs699947	0.98786	imputed	0.997	VEGF	extracellular processes	0.013	6	43737486	C/T	0.4674 / 0.4674	15.32	case & control	0.1663	-0.0344	0.6272	-0.17-0.1	-0.0919	0.1665	-0.22-0.038	-0.0244	0.5814	-0.11-0.062	-0.1545	0.1663	-0.37-0.064
rs10858753	rs10858753	rs10858753	1	imputed	0.693	KITLG	Other	0.016	12	88910470	G/T	0.9367 / 0.0633	2.118	mechanical ventilation	0.1717	-0.0474	0.7817	-0.38-0.29	-0.2177	0.1717	-0.53-0.094	-0.0144	0.8916	-0.22-0.19	-0.07	0.7925	-0.59-0.45
rs11003125	rs11003125	rs11003125	1	genotyped	1	MBL2	Recognition	0.02	10	54532014	G/C	0.6319 / 0.3681	1.261	case & control	0.1815	-0.0025	0.9716	-0.14-0.14	-0.0856	0.2044	-0.22-0.047	-0.0585	0.1962	-0.15-0.03	-0.1515	0.1815	-0.37-0.071
rs2228570	rs2228570	rs2228570	1	imputed	0.523	VDR	cellular processes	0.004	12	48272895	A/G	0.3655 / 0.3655	23	mechanical ventilation	0.1948	-0.0093	0.9206	-0.19-0.17	0.1141	0.1948	-0.058-0.29	-0.0226	0.7035	-0.14-0.094	-0.1006	0.5023	-0.39-0.19
rs2243639	rs2243639	rs2243639	1	genotyped	1	SFTPD	extracellular processes	0.005	10	81701722	T/C	0.3923 / 0.3923	0.003	CPAP	0.2003	0.0836	0.2291	-0.053-0.22	0.0385	0.5567	-0.09-0.17	0.0562	0.2003	-0.03-0.14	0.1149	0.3009	-0.1-0.33
rs8082435	rs8082435	rs8082435	1	imputed	0.824	WDR45L	cellular processes	0.008752	17	80590382	T/C	0.7606 / 0.2394	0.354	CPAP	0.2099	0.028	0.7478	-0.14-0.2	0.0689	0.3998	-0.091-0.23	0.0687	0.2099	-0.039-0.18	-0.045	0.7462	-0.32-0.23
rs5744168	rs5744168	rs5744168	1	imputed	0.99	TLR5	Recognition	0.03	1	223285200	G/A	0.9454 / 0.0546	38	case & control	0.2165	-0.1222	0.4124	-0.41-0.17	0.0187	0.8928	-0.25-0.29	0.0319	0.7331	-0.15-0.21	0.2854	0.2165	-0.17-0.74
rs5743827	rs5743827	rs5743827	1	imputed	0.98	TLR6	Recognition	0.03	4	38827525	C/T	0.6729 / 0.3271	5.471	mechanical ventilation	0.224	-0.0224	0.7527	-0.16-0.12	0.0817	0.224	-0.05-0.21	-0.0462	0.3086	-0.13-0.043	0.039	0.73	-0.18-0.26
rs7096206	rs7096206	rs7096206	1	genotyped	1	MBL2	Recognition	0.0372	10	54531685	G/C	0.2351 / 0.2351	0.233	supplemental o2	0.2274	0.0959	0.2274	-0.06-0.25	-0.0321	0.6658	-0.18-0.11	-0.0048	0.9241	-0.1-0.094	-0.003	0.9813	-0.25-0.25
rs755622	rs755622	rs755622	1	genotyped	1	MIF	Cytokines	0.04	22	24236392	G/C	0.8333 / 0.1667	1.853	case & control	0.2403	-0.0106	0.9061	-0.19-0.17	-0.0117	0.8913	-0.18-0.16	0.0091	0.8743	-0.1-0.12	0.169	0.2403	-0.11-0.45
rs1966265	rs1966265	rs1966265	1	imputed	0.981	FGFR-4	cellular processes	0.023	5	176516631	G/A	0.7613 / 0.2387	0.002	mechanical ventilation	0.2573	0.0855	0.2721	-0.067-0.24	0.0831	0.2573	-0.061-0.23	0.0301	0.5394	-0.066-0.13	-0.0715	0.5618	-0.31-0.17
rs721917	rs721917	rs721917	1	genotyped	1	SFTPD	extracellular processes	0.014	10	81706324	A/G	0.5718 / 0.4282	0.003	CPAP	0.2608	-0.0342	0.613	-0.17-0.098	0.0232	0.7157	-0.1-0.15	0.048	0.2608	-0.036-0.13	-0.0403	0.7044	-0.25-0.17
rs77419724	rs77419724	rs77419724	1	imputed	0.56	PRKRA	cellular processes	0.00014	2	179300979	A/T	0.8495 / 0.1505	31	CPAP	0.2703	0.0287	0.8244	-0.22-0.28	-0.0433	0.7163	-0.28-0.19	0.0878	0.2703	-0.068-0.24	0.0295	0.8824	-0.36-0.42
rs6721961	rs6721961	rs6721961	1	imputed	0.993	NFE2L2	extracellular processes	0.0007	2	178130037	T/G	0.1283 / 0.1283	6.981	CPAP	0.2883	0.019	0.8507	-0.18-0.22	0.0502	0.6003	-0.14-0.24	0.067	0.2883	-0.056-0.19	-0.0828	0.6019	-0.39-0.23
rs8177374	rs8177374	rs8177374	1	imputed	0.992	TIRAP	Recognition	0.04	11	126162843	C/T	0.8333 / 0.1667	23.6	CPAP	0.2989	0.0199	0.8253	-0.16-0.2	-0.0094	0.9117	-0.18-0.16	0.0591	0.2989	-0.052-0.17	0.1013	0.4772	-0.18-0.38
rs2077079	rs2077079	rs2077079	1	imputed	0.965	SFTPB	extracellular processes	0.018	2	85895338	T/G	0.6104 / 0.3896	0.006	case & control	0.3107	0.0433	0.5317	-0.092-0.18	0.015	0.8184	-0.11-0.14	0.024	0.5829	-0.061-0.11	0.1107	0.3107	-0.1-0.32
rs13332514	rs13332514	rs13332514	1	imputed	0.987	ABCA3	extracellular processes	0.002	16	2367336	G/A	0.9059 / 0.0941	9.446	mechanical ventilation	0.3117	0.1008	0.3736	-0.12-0.32	0.1096	0.3117	-0.1-0.32	-0.0375	0.6068	-0.18-0.11	0.0464	0.7987	-0.31-0.4
rs4448553	rs4448553	rs4448553	1	imputed	0.995	IPO13	cellular processes	0.04	1	44411589	A/G	0.2272 / 0.2272	5.587	case & control	0.3135	-0.0703	0.3744	-0.23-0.085	-0.03	0.6846	-0.17-0.11	0.0309	0.5334	-0.066-0.13	-0.126	0.3135	-0.37-0.12
rs62176107	rs62176107	rs62176107	1	imputed	0.548	PRKRA	cellular processes	0.00086	2	179300971	G/A	0.7713 / 0.2287	12.02	CPAP	0.3171	0.0321	0.7778	-0.19-0.25	0.0279	0.7928	-0.18-0.24	0.071	0.3171	-0.068-0.21	0.0647	0.7147	-0.28-0.41
rs11536898	rs11536898	rs11536898	1	genotyped	1	TLR4	Recognition	0.01	9	120480210	C/A	0.8819 / 0.1181	5.632	mechanical ventilation	0.3197	-0.0344	0.7439	-0.24-0.17	-0.0986	0.3197	-0.29-0.095	-0.0563	0.3989	-0.19-0.074	-0.1358	0.4138	-0.46-0.19
rs1800450	rs1800450	rs1800450	1	genotyped	1	MBL2	Recognition	0.001	10	54531235	C/T	0.8666 / 0.1334	28.9	case & control	0.3249	-0.0258	0.7884	-0.21-0.16	0.065	0.4742	-0.11-0.24	0.0589	0.3343	-0.06-0.18	0.1524	0.3249	-0.15-0.46
rs361525	rs361525	rs361525	1	imputed	0.999	TNF	Cytokines	0.026	6	31543101	G/A	0.9494 / 0.0506	7.69	case & control	0.3336	-0.1061	0.4892	-0.41-0.19	-0.0076	0.9583	-0.29-0.28	0.0553	0.5761	-0.14-0.25	0.2314	0.3336	-0.24-0.7
rs1799983	rs1799983	rs1799983	1	imputed	0.978	NOS	cell adhesion	0.02	7	150696111	T/G	0.3049 / 0.3049	0.348	mechanical ventilation	0.3743	0.0335	0.6535	-0.11-0.18	-0.0625	0.3743	-0.2-0.075	0.0105	0.8263	-0.083-0.1	-0.0934	0.4306	-0.33-0.14
rs11104948	rs11104948	rs11104948	1	imputed	0.999	KITLG	Other	9e-06	12	88943793	T/C	0.9072 / 0.0928	1.699	case & control	0.3787	0.042	0.7202	-0.19-0.27	0.0321	0.7684	-0.18-0.25	0.0573	0.4329	-0.086-0.2	0.1621	0.3787	-0.2-0.52
rs2233406	rs2233406	rs2233406	1	genotyped	1	NFKBIA	cellular processes	0.026	14	35874799	G/A	0.7202 / 0.2798	3.537	mechanical ventilation	0.3819	-0.0072	0.9243	-0.16-0.14	-0.0628	0.3819	-0.2-0.078	-0.0293	0.5392	-0.12-0.064	0.0423	0.7269	-0.2-0.28
rs1695	rs1695	rs1695	1	genotyped	1	GSTP-1	cellular processes	0.05	11	67352689	A/G	0.6681 / 0.3319	0.001	CPAP	0.3849	-0.0359	0.6166	-0.18-0.1	-0.0392	0.5616	-0.17-0.093	0.0393	0.3849	-0.049-0.13	0.0683	0.5446	-0.15-0.29
rs8066114	rs8066114	rs8066114	1	genotyped	1	ACE	extracellular processes	0.005	17	61589840	C/G	0.6015 / 0.3985	7.782	CPAP	0.3948	0.0412	0.5532	-0.095-0.18	0.016	0.8064	-0.11-0.14	0.0376	0.3948	-0.049-0.12	-0.0552	0.6162	-0.27-0.16
rs4842477	rs4842477	rs11104948	0.987268	imputed	0.996	KITLG	Other	0.015	12	88926072	C/T	0.9081 / 0.0919	1.649	case & control	0.4188	0.0407	0.7292	-0.19-0.27	0.0216	0.8447	-0.19-0.24	0.0545	0.4572	-0.089-0.2	0.1503	0.4188	-0.21-0.51
rs17424193	rs17424193	rs11104948	0.987061	imputed	0.996	KITLG	Other	0.02	12	88918849	A/G	0.9081 / 0.0919	15.27	case & control	0.4191	0.0407	0.7292	-0.19-0.27	0.0215	0.8453	-0.19-0.24	0.0545	0.4574	-0.089-0.2	0.1502	0.4191	-0.21-0.51
rs11104906	rs11104906	rs11104948	0.983933	imputed	0.999	KITLG	Other	0.017	12	88891776	T/A	0.9082 / 0.0918	8.002	case & control	0.4239	0.0406	0.7298	-0.19-0.27	0.0203	0.854	-0.2-0.24	0.0542	0.4598	-0.089-0.2	0.1487	0.4239	-0.22-0.51
rs3814316	rs3814316	rs3814316	1	genotyped	1	TRIM46	cellular processes	0.00052	1	155149718	G/A	0.6524 / 0.3476	13.44	CPAP	0.466	-0.0521	0.4672	-0.19-0.088	0.0388	0.5637	-0.093-0.17	-0.0328	0.466	-0.12-0.055	-0.06	0.5958	-0.28-0.16
rs731236	rs731236	rs731236	1	genotyped	1	VDR	cellular processes	0.04	12	48238757	A/G	0.6102 / 0.3898	0.727	supplemental o2	0.5669	-0.0384	0.5669	-0.17-0.093	-0.0152	0.809	-0.14-0.11	-0.0054	0.8988	-0.088-0.077	0.0166	0.8761	-0.19-0.23
rs2664352	rs2664352	rs2664352	1	genotyped	1	MMP16	extracellular processes	0.013	8	89093298	T/C	0.5385 / 0.4615	1.979	case & control	0.6115	-0.026	0.7061	-0.16-0.11	-0.0156	0.8078	-0.14-0.11	-0.0009	0.9837	-0.086-0.084	-0.0549	0.6115	-0.27-0.16
rs1078761	rs1078761	rs1078761	1	genotyped	1	BPIFB1	cellular processes	0.00102	20	31876681	A/G	0.7041 / 0.2959	0.008	case & control	0.6649	0.0032	0.9652	-0.14-0.15	0.0163	0.8155	-0.12-0.15	-0.0084	0.8578	-0.1-0.084	0.0508	0.6649	-0.18-0.28
rs1799724	rs1799724	rs1799724	1	genotyped	1	TNF	Cytokines	0.0085	6	31542482	C/T	0.8804 / 0.1196	1.642	supplemental o2	0.6673	-0.0435	0.6673	-0.24-0.15	-0.0211	0.8274	-0.21-0.17	-0.0248	0.7002	-0.15-0.1	-0.0066	0.9671	-0.32-0.31

## Sheet: Suppl. tabl. 3
											top phenotype			supplemental o2				mechanical ventilation				cpap				case & control
SNP	imputation type	info-score	Genes	subgroup	chromosome of SNP	position of SNP	allele (counted /variant)	counted allele freq.	minor allel freq.	CADD	top phenotype name	top p-value	top FDR	p-value	effect size	95% CI	FDR	p-value	effect size	95% CI	FDR	p-value	effect size	95% CI	FDR	p-value	effect size	95% CI	FDR	neu
rs45538638	genotyped	1	ABCA3	extracellular processes	16	2345758	C/T	0.9781	0.0219	0.615	CPAP	4.903e-07	0.00463726	0.003604	0.6683	0.22-1.1	0.985632	0.05964	0.4155	-0.016-0.85	0.9996	4.903e-07	0.7362	0.45-1	0.00463726	0.007796	0.9744	0.26-1.7	0.446831	FALSE
rs75808174	imputed	0.511	ABCA3	extracellular processes	16	2335411	G/A	0.9679	0.0321	3.731	case & control	0.003821	0.380108	0.1576	0.3842	-0.15-0.92	0.995659	0.01363	0.6259	0.13-1.1	0.835479	0.7683	0.0491	-0.28-0.38	0.997951	0.003821	1.2171	0.39-2	0.380108	FALSE
rs45455899	imputed	0.974	ABCA3	extracellular processes	16	2334709	G/T	0.9728	0.0272	2.72	case & control	0.006007	0.406298	0.06909	-0.3855	-0.8-0.03	0.995659	0.2832	-0.2185	-0.62-0.18	0.9996	0.8764	0.0217	-0.25-0.3	0.9995	0.006007	-0.925	-1.6--0.27	0.406298	FALSE
chr16:2348607:I	imputed	0.691	ABCA3	extracellular processes	16	2348607	A/AC	0.9778	0.0222	0.479	case & control	0.00725	0.435901	0.09041	-0.4335	-0.93-0.068	0.995659	0.07391	-0.438	-0.92-0.042	0.9996	0.1439	-0.2463	-0.58-0.084	0.977357	0.00725	-1.1716	-2--0.32	0.435901	FALSE
rs323064	imputed	0.503	ABCA3	extracellular processes	16	2370039	A/T	0.0282	0.0282	0.691	mechanical ventilation	0.008607	0.698938	0.2939	-0.3068	-0.88-0.27	0.995659	0.008607	-0.714	-1.2--0.18	0.698938	0.5921	-0.0959	-0.45-0.25	0.977357	0.02417	-1.0295	-1.9--0.14	0.725394	FALSE
rs150554007	genotyped	1	ABCA3	extracellular processes	16	2375232	G/A	0.9848	0.0152	2.351	supplemental o2	0.009871	0.571807	0.009871	-0.7162	-1.3--0.17	0.985632	0.01165	-0.6612	-1.2--0.15	0.792535	0.128	-0.2678	-0.61-0.077	0.977357	0.01359	-1.0988	-2--0.23	0.571807	FALSE
rs323058	imputed	0.501	ABCA3	extracellular processes	16	2374896	C/G	0.0268	0.0268	1.27	mechanical ventilation	0.01017	0.725394	0.3081	-0.3093	-0.9-0.29	0.995659	0.01017	-0.7204	-1.3--0.17	0.734103	0.6188	-0.0921	-0.45-0.27	0.977357	0.02695	-1.0341	-1.9--0.12	0.725394	FALSE
rs186621739	imputed	0.698	ABCA3	extracellular processes	16	2352138	T/C	0.9884	0.0116	7.408	case & control	0.01269	0.570602	0.3067	-0.394	-1.1-0.36	0.995659	0.5764	-0.2058	-0.93-0.52	0.9996	0.09513	-0.4087	-0.89-0.071	0.977357	0.01269	-1.49	-2.7--0.32	0.570602	FALSE
rs76072030	imputed	0.547	ABCA3	extracellular processes	16	2393748	A/G	0.9573	0.0427	0.153	case & control	0.01412	0.58621	0.799	0.0594	-0.4-0.52	0.995659	0.5713	0.1226	-0.3-0.55	0.9996	0.3758	-0.1277	-0.41-0.15	0.977357	0.01412	0.8933	0.18-1.6	0.58621	FALSE
rs4787281	imputed	0.501	ABCA3	extracellular processes	16	2385356	A/T	0.9753	0.0247	0.652	mechanical ventilation	0.01426	0.725394	0.3003	0.3344	-0.3-0.97	0.995659	0.01426	0.7177	0.14-1.3	0.843948	0.5284	0.1233	-0.26-0.51	0.977357	0.03461	1.0309	0.076-2	0.725394	FALSE
rs184260155	imputed	0.872	ABCA3	extracellular processes	16	2373357	G/A	0.9881	0.0119	0.089	case & control	0.01784	0.672874	0.02013	-0.7783	-1.4--0.12	0.995659	0.03712	-0.6582	-1.3--0.04	0.9996	0.1466	-0.31	-0.73-0.11	0.977357	0.01784	-1.2524	-2.3--0.22	0.672874	FALSE
rs141070867	imputed	0.549	ABCA3	extracellular processes	16	2361807	C/G	0.9651	0.0349	2.21	CPAP	0.01826	0.907869	0.2072	-0.329	-0.84-0.18	0.995659	0.5662	-0.1365	-0.6-0.33	0.9996	0.01826	-0.3673	-0.67--0.063	0.977357	0.3283	-0.4027	-1.2-0.4	0.907869	FALSE
rs142933117	imputed	0.536	ABCA3	extracellular processes	16	2323223	C/G	0.9859	0.0141	0.128	case & control	0.02989	0.725394	0.434	0.3174	-0.48-1.1	0.995659	0.06434	0.7132	-0.042-1.5	0.9996	0.7993	0.0637	-0.43-0.55	0.9995	0.02989	1.3576	0.13-2.6	0.725394	FALSE
rs45536034	genotyped	1	ABCA3	extracellular processes	16	2335902	T/C	0.9828	0.0172	2.5	CPAP	0.03038	0.907869	0.6516	-0.118	-0.63-0.39	0.995659	0.1189	-0.3746	-0.85-0.096	0.9996	0.03038	-0.3577	-0.68--0.034	0.977357	0.3377	-0.3737	-1.1-0.39	0.907869	FALSE
rs17198615	genotyped	1	ABCA3	extracellular processes	16	2353206	T/C	0.8871	0.1129	1.576	CPAP	0.03164	0.907825	0.1739	-0.1405	-0.34-0.062	0.995659	0.1799	-0.1301	-0.32-0.06	0.9996	0.03164	-0.141	-0.27--0.013	0.977357	0.3086	-0.1717	-0.5-0.16	0.907825	FALSE
rs138252869	imputed	0.962	ABCA3	extracellular processes	16	2343742	C/T	0.9806	0.0194	2.369	CPAP	0.03451	0.961583	0.6779	0.1028	-0.38-0.59	0.995659	0.3505	-0.2137	-0.66-0.23	0.9996	0.03451	-0.3355	-0.65--0.025	0.977357	0.5934	-0.1985	-0.93-0.53	0.961583	FALSE
rs45474095	genotyped	1	ABCA3	extracellular processes	16	2367190	C/T	0.9715	0.0285	4.13	mechanical ventilation	0.03883	0.91584	0.5734	-0.1173	-0.53-0.29	0.995659	0.03883	-0.3987	-0.78--0.021	0.9996	0.1795	-0.1803	-0.44-0.083	0.977357	0.3738	-0.2824	-0.9-0.34	0.91584	FALSE
rs17758402	genotyped	1	ABCA3	extracellular processes	16	2382354	C/T	0.9415	0.0585	7.955	case & control	0.03993	0.725394	0.6346	0.0668	-0.21-0.34	0.995659	0.3368	0.1272	-0.13-0.39	0.9996	0.285	0.0958	-0.08-0.27	0.977357	0.03993	0.4678	0.022-0.91	0.725394	FALSE
rs73500183	genotyped	1	ABCA3	extracellular processes	16	2355828	G/A	0.9048	0.0952	1.406	CPAP	0.04203	0.907393	0.2557	-0.128	-0.35-0.093	0.995659	0.4578	-0.079	-0.29-0.13	0.9996	0.04203	-0.1454	-0.29--0.0055	0.977357	0.2259	-0.2262	-0.59-0.14	0.907393	FALSE
rs187419151	imputed	0.506	ABCA3	extracellular processes	16	2355905	C/T	0.9884	0.0116	4.921	case & control	0.05067	0.733024	0.569	0.2705	-0.66-1.2	0.995659	0.06903	0.815	-0.063-1.7	0.9996	0.9296	-0.0254	-0.59-0.54	0.9995	0.05067	1.3994	-0.0024-2.8	0.733024	FALSE
rs111851024	genotyped	1	ABCA3	extracellular processes	16	2368160	T/A	0.971	0.029	5.873	mechanical ventilation	0.05818	0.963413	0.6206	-0.1032	-0.51-0.31	0.995659	0.05818	-0.3626	-0.74-0.012	0.9996	0.2093	-0.1656	-0.42-0.093	0.977357	0.6168	-0.1576	-0.77-0.46	0.963413	FALSE
rs117603931	genotyped	1	ABCA3	extracellular processes	16	2369592	C/T	0.9859	0.0141	0.004	supplemental o2	0.06705	0.964075	0.06705	0.5267	-0.036-1.1	0.995659	0.4124	0.2187	-0.3-0.74	0.9996	0.1565	-0.2536	-0.6-0.097	0.977357	0.6319	0.2066	-0.64-1.1	0.964075	FALSE
rs150424440	imputed	0.716	ABCA3	extracellular processes	16	2381480	G/A	0.9873	0.0127	1.169	supplemental o2	0.06988	0.845727	0.06988	-0.6459	-1.3-0.052	0.995659	0.9944	-0.0024	-0.67-0.66	0.9996	0.2345	0.2598	-0.17-0.69	0.977357	0.1374	-0.8645	-2-0.28	0.845727	FALSE
rs45583636	imputed	0.812	ABCA3	extracellular processes	16	2390746	G/C	0.8416	0.1584	7.194	CPAP	0.07249	0.964075	0.7039	0.0389	-0.16-0.24	0.995659	0.6369	0.0455	-0.14-0.23	0.9996	0.07249	0.1163	-0.011-0.24	0.977357	0.63	-0.0783	-0.4-0.24	0.964075	FALSE
rs114077531	imputed	0.985	ABCA3	extracellular processes	16	2349206	C/T	0.9019	0.0981	0.275	CPAP	0.07718	0.907869	0.4757	-0.0808	-0.3-0.14	0.995659	0.2392	-0.1247	-0.33-0.083	0.9996	0.07718	-0.1263	-0.27-0.014	0.977357	0.3385	-0.1779	-0.54-0.19	0.907869	FALSE
rs62040683	genotyped	1	ABCA3	extracellular processes	16	2373703	G/C	0.9785	0.0215	0.858	mechanical ventilation	0.07902	0.907825	0.8594	-0.0422	-0.51-0.42	0.995659	0.07902	-0.3875	-0.82-0.044	0.9996	0.4049	-0.1256	-0.42-0.17	0.977357	0.3007	-0.4034	-1.2-0.36	0.907825	FALSE
rs6422254	imputed	0.788	ABCA3	extracellular processes	16	2351006	C/T	0.0128	0.0128	0.35	mechanical ventilation	0.08292	0.883932	0.9725	-0.0114	-0.66-0.64	0.999413	0.08292	0.5511	-0.071-1.2	0.9996	0.5335	0.1338	-0.29-0.55	0.977357	0.1704	0.6965	-0.3-1.7	0.883932	FALSE
rs118002758	genotyped	1	ABCA3	extracellular processes	16	2323934	C/T	0.9645	0.0355	5.102	mechanical ventilation	0.08387	0.97202	0.4498	-0.1383	-0.5-0.22	0.995659	0.08387	-0.3012	-0.64-0.04	0.9996	0.7696	0.0329	-0.19-0.25	0.997951	0.7095	-0.1068	-0.67-0.46	0.97202	FALSE
rs151080253	genotyped	1	ABCA3	extracellular processes	16	2323260	G/A	0.965	0.035	5.007	mechanical ventilation	0.08739	0.964075	0.4199	-0.1486	-0.51-0.21	0.995659	0.08739	-0.2998	-0.64-0.044	0.9996	0.8001	0.0286	-0.19-0.25	0.9995	0.6363	-0.1365	-0.7-0.43	0.964075	FALSE
rs62040676	imputed	0.959	ABCA3	extracellular processes	16	2355330	A/G	0.8988	0.1012	5.461	supplemental o2	0.08777	0.963273	0.08777	0.1977	-0.029-0.42	0.995659	0.185	0.1471	-0.07-0.36	0.9996	0.9869	-0.0012	-0.15-0.15	0.9995	0.6087	0.0948	-0.27-0.46	0.963273	FALSE
rs45592133	genotyped	1	ABCA3	extracellular processes	16	2374549	C/T	0.9868	0.0132	0.411	case & control	0.09011	0.78702	0.9179	-0.0307	-0.61-0.55	0.995659	0.5417	-0.1683	-0.71-0.37	0.9996	0.55	-0.1107	-0.47-0.25	0.977357	0.09011	-0.7395	-1.6-0.11	0.78702	FALSE
chr16:2354726:D	imputed	0.962	ABCA3	extracellular processes	16	2354726	GA/G	0.9008	0.0992	0.987	supplemental o2	0.1026	0.957591	0.1026	0.1901	-0.038-0.42	0.995659	0.1555	0.1586	-0.06-0.38	0.9996	0.9957	0.0004	-0.15-0.15	0.9995	0.5695	0.1058	-0.26-0.47	0.957591	FALSE
rs118055416	genotyped	1	ABCA3	extracellular processes	16	2386424	A/G	0.9624	0.0376	0.941	supplemental o2	0.1069	0.972772	0.1069	-0.2869	-0.64-0.062	0.995659	0.5402	-0.1021	-0.43-0.22	0.9996	0.9871	-0.0018	-0.22-0.22	0.9995	0.7245	0.1002	-0.46-0.66	0.972772	FALSE
rs117122270	genotyped	1	ABCA3	extracellular processes	16	2355860	T/G	0.988	0.012	2.562	CPAP	0.1075	0.977357	0.9817	0.0072	-0.6-0.62	0.999413	0.4464	0.2228	-0.35-0.8	0.9996	0.1075	-0.3169	-0.7-0.069	0.977357	0.8457	0.0955	-0.87-1.1	0.978238	FALSE
rs115464529	imputed	0.528	ABCA3	extracellular processes	16	2366291	C/A	0.9686	0.0314	4.268	mechanical ventilation	0.1113	0.85244	0.3944	0.2381	-0.31-0.79	0.995659	0.1113	0.4038	-0.093-0.9	0.9996	0.5301	0.1047	-0.22-0.43	0.977357	0.1456	0.6236	-0.22-1.5	0.85244	FALSE
rs45442498	genotyped	1	ABCA3	extracellular processes	16	2337024	C/T	0.9847	0.0153	1.26	case & control	0.1155	0.836701	0.8543	0.0487	-0.47-0.57	0.995659	0.2488	0.2934	-0.2-0.79	0.9996	0.9764	-0.0051	-0.34-0.33	0.9995	0.1155	0.6895	-0.17-1.5	0.836701	FALSE
rs35757119	imputed	0.979	ABCA3	extracellular processes	16	2357634	C/T	0.9003	0.0997	0.272	supplemental o2	0.1197	0.967744	0.1197	0.1789	-0.046-0.4	0.995659	0.2552	0.1252	-0.09-0.34	0.9996	0.9577	-0.0039	-0.15-0.14	0.9995	0.689	0.0738	-0.29-0.44	0.967744	FALSE
rs150927	imputed	0.577	ABCA3	extracellular processes	16	2329909	T/C	0.986	0.014	0.649	case & control	0.1224	0.843695	0.2456	-0.4383	-1.2-0.3	0.995659	0.5969	0.1907	-0.52-0.9	0.9996	0.5415	-0.1499	-0.63-0.33	0.977357	0.1224	-0.921	-2.1-0.25	0.843695	FALSE
rs17135889	genotyped	1	ABCA3	extracellular processes	16	2387260	G/A	0.8824	0.1176	4.032	CPAP	0.1267	0.907996	0.9518	-0.0062	-0.21-0.2	0.999005	0.7501	-0.0309	-0.22-0.16	0.9996	0.1267	0.0996	-0.028-0.23	0.977357	0.3512	-0.1524	-0.47-0.17	0.907996	FALSE
rs17793970	genotyped	1	ABCA3	extracellular processes	16	2378052	A/C	0.9393	0.0607	0.571	case & control	0.1318	0.845727	0.6594	0.0615	-0.21-0.33	0.995659	0.9836	-0.0027	-0.26-0.25	0.9996	0.5117	-0.0589	-0.23-0.12	0.977357	0.1318	0.3416	-0.1-0.79	0.845727	FALSE
rs45498297	genotyped	1	ABCA3	extracellular processes	16	2374854	G/A	0.9807	0.0193	0.378	supplemental o2	0.1327	0.950477	0.1327	-0.3715	-0.86-0.11	0.995659	0.9045	-0.0278	-0.48-0.43	0.9996	0.6605	0.067	-0.23-0.37	0.98208	0.5519	-0.2415	-1-0.55	0.950477	FALSE
rs11647731	genotyped	1	ABCA3	extracellular processes	16	2348820	G/C	0.9063	0.0937	0.473	CPAP	0.1413	0.907825	0.7612	-0.0348	-0.26-0.19	0.995659	0.3008	-0.1109	-0.32-0.099	0.9996	0.1413	-0.1065	-0.25-0.035	0.977357	0.3239	-0.1843	-0.55-0.18	0.907825	FALSE
rs45603031	imputed	0.984	ABCA3	extracellular processes	16	2359160	G/T	0.9015	0.0985	1.914	supplemental o2	0.1455	0.967744	0.1455	0.1671	-0.058-0.39	0.995659	0.2661	0.1221	-0.093-0.34	0.9996	0.9327	-0.0062	-0.15-0.14	0.9995	0.6897	0.0734	-0.29-0.43	0.967744	FALSE
rs80073677	genotyped	1	ABCA3	extracellular processes	16	2350550	C/T	0.986	0.014	5.273	mechanical ventilation	0.146	0.964075	0.5255	-0.1765	-0.72-0.37	0.995659	0.146	0.3945	-0.14-0.93	0.9996	0.5633	0.1035	-0.25-0.45	0.977357	0.629	0.2193	-0.67-1.1	0.964075	FALSE
rs323034	imputed	0.991	ABCA3	extracellular processes	16	2355447	G/A	0.7196	0.2804	0.906	CPAP	0.1463	0.929311	0.5545	-0.0444	-0.19-0.1	0.995659	0.6182	-0.0353	-0.17-0.1	0.9996	0.1463	-0.0693	-0.16-0.024	0.977357	0.47	-0.0863	-0.32-0.15	0.929311	FALSE
chr16:2365575:I	imputed	0.905	ABCA3	extracellular processes	16	2365575	G/GT	0.3933	0.3933	1.304	CPAP	0.1561	0.977357	0.3985	-0.0592	-0.2-0.078	0.995659	0.5763	-0.0372	-0.17-0.093	0.9996	0.1561	0.063	-0.024-0.15	0.977357	0.9118	-0.0123	-0.23-0.21	0.986484	FALSE
rs45461202	imputed	0.987	ABCA3	extracellular processes	16	2359887	T/C	0.9008	0.0992	0.989	supplemental o2	0.1568	0.965402	0.1568	0.1603	-0.061-0.38	0.995659	0.2636	0.1211	-0.091-0.33	0.9996	0.8628	-0.0126	-0.16-0.13	0.9995	0.6581	0.0802	-0.27-0.44	0.965402	FALSE
rs12598641	imputed	0.987	ABCA3	extracellular processes	16	2359768	G/A	0.9004	0.0996	0.178	supplemental o2	0.1586	0.965402	0.1586	0.1596	-0.062-0.38	0.995659	0.2694	0.1196	-0.092-0.33	0.9996	0.883	-0.0107	-0.15-0.13	0.9995	0.6563	0.0808	-0.27-0.44	0.965402	FALSE
rs62040682	imputed	0.986	ABCA3	extracellular processes	16	2361264	C/T	0.9003	0.0997	3.659	supplemental o2	0.1619	0.963273	0.1619	0.1574	-0.063-0.38	0.995659	0.2428	0.1259	-0.085-0.34	0.9996	0.9165	-0.0076	-0.15-0.13	0.9995	0.6086	0.0925	-0.26-0.45	0.963273	FALSE
rs323032	genotyped	1	ABCA3	extracellular processes	16	2356690	C/T	0.7268	0.2732	1.174	CPAP	0.1695	0.915487	0.4444	-0.0575	-0.2-0.09	0.995659	0.7611	-0.0216	-0.16-0.12	0.9996	0.1695	-0.0656	-0.16-0.028	0.977357	0.3721	-0.107	-0.34-0.13	0.915487	FALSE
chr16:2360250:D	imputed	0.99	ABCA3	extracellular processes	16	2360250	CA/C	0.9002	0.0998	5.022	supplemental o2	0.1699	0.965061	0.1699	0.1543	-0.066-0.37	0.995659	0.2696	0.1187	-0.092-0.33	0.9996	0.8657	-0.0122	-0.15-0.13	0.9995	0.6411	0.084	-0.27-0.44	0.965061	FALSE
rs35713464	imputed	0.845	ABCA3	extracellular processes	16	2386910	C/T	0.761	0.239	2.823	CPAP	0.1741	0.948425	0.528	0.0544	-0.11-0.22	0.995659	0.4034	-0.0674	-0.23-0.091	0.9996	0.1741	0.0732	-0.032-0.18	0.977357	0.5476	-0.0819	-0.35-0.18	0.948425	FALSE
rs323035	imputed	0.974	ABCA3	extracellular processes	16	2351574	A/G	0.7158	0.2842	1.845	CPAP	0.1779	0.951489	0.6193	-0.0378	-0.19-0.11	0.995659	0.6757	-0.03	-0.17-0.11	0.9996	0.1779	-0.0651	-0.16-0.03	0.977357	0.5562	-0.0713	-0.31-0.17	0.951489	FALSE
rs12599229	genotyped	1	ABCA3	extracellular processes	16	2323394	G/A	0.5811	0.4189	1.361	mechanical ventilation	0.1827	0.977357	0.785	0.0188	-0.12-0.15	0.995659	0.1827	-0.0863	-0.21-0.041	0.9996	0.3213	-0.0434	-0.13-0.042	0.977357	0.9298	0.0096	-0.2-0.22	0.98965	FALSE
rs323073	genotyped	1	ABCA3	extracellular processes	16	2358760	G/A	0.7158	0.2842	2.324	supplemental o2	0.1874	0.938827	0.1874	0.0978	-0.047-0.24	0.995659	0.3796	0.062	-0.076-0.2	0.9996	0.794	-0.0124	-0.11-0.081	0.998846	0.4886	0.0823	-0.15-0.32	0.938827	FALSE
rs150925	genotyped	1	ABCA3	extracellular processes	16	2324069	T/G	0.3884	0.3884	4.284	mechanical ventilation	0.1909	0.975264	0.6735	0.0285	-0.1-0.16	0.995659	0.1909	-0.0835	-0.21-0.042	0.9996	0.3291	-0.0419	-0.13-0.042	0.977357	0.8055	-0.0263	-0.24-0.18	0.975264	FALSE
rs45585736	genotyped	1	ABCA3	extracellular processes	16	2337058	T/C	0.99	0.01	0.97	case & control	0.2088	0.907393	0.3024	-0.3522	-1-0.32	0.995659	0.2628	-0.3581	-0.98-0.27	0.9996	0.8315	-0.0449	-0.46-0.37	0.9995	0.2088	-0.6769	-1.7-0.38	0.907393	FALSE
rs149532	imputed	0.995	ABCA3	extracellular processes	16	2331430	A/G	0.0925	0.0925	0.364	CPAP	0.2095	0.950477	0.9613	0.0057	-0.23-0.24	0.999413	0.2287	0.1326	-0.083-0.35	0.9996	0.2095	0.0931	-0.052-0.24	0.977357	0.5531	0.113	-0.26-0.49	0.950477	FALSE
rs12386039	imputed	0.999	ABCA3	extracellular processes	16	2321036	A/G	0.5763	0.4237	1.193	mechanical ventilation	0.2192	0.977357	0.8097	0.0165	-0.12-0.15	0.995659	0.2192	-0.0793	-0.21-0.047	0.9996	0.2714	-0.0479	-0.13-0.037	0.977357	0.9235	-0.0104	-0.22-0.2	0.987438	FALSE
rs323072	genotyped	1	ABCA3	extracellular processes	16	2360099	C/T	0.7163	0.2837	1.683	supplemental o2	0.2195	0.948425	0.2195	0.0906	-0.054-0.24	0.995659	0.4292	0.0555	-0.082-0.19	0.9996	0.799	-0.012	-0.1-0.08	0.9995	0.5274	0.0747	-0.16-0.31	0.948425	FALSE
rs323075	imputed	0.988	ABCA3	extracellular processes	16	2358020	G/A	0.7156	0.2844	0.928	supplemental o2	0.2195	0.964075	0.2195	0.0916	-0.055-0.24	0.995659	0.456	0.0529	-0.086-0.19	0.9996	0.8465	-0.0092	-0.1-0.084	0.9995	0.6285	0.0578	-0.18-0.29	0.964075	FALSE
rs323069	genotyped	1	ABCA3	extracellular processes	16	2364051	C/G	0.7173	0.2827	1.527	supplemental o2	0.2224	0.948425	0.2224	0.0898	-0.054-0.23	0.995659	0.3348	0.0675	-0.07-0.2	0.9996	0.919	-0.0048	-0.097-0.087	0.9995	0.539	0.0724	-0.16-0.3	0.948425	FALSE
rs45456893	imputed	0.727	ABCA3	extracellular processes	16	2390596	G/T	0.8954	0.1046	8.104	CPAP	0.2229	0.974587	0.9369	-0.0101	-0.26-0.24	0.9965	0.7414	0.0398	-0.2-0.28	0.9996	0.2229	0.099	-0.06-0.26	0.977357	0.8032	-0.0503	-0.45-0.34	0.974587	FALSE
rs161427	genotyped	1	ABCA3	extracellular processes	16	2324303	A/G	0.3889	0.3889	3.443	mechanical ventilation	0.2249	0.977357	0.6804	0.0279	-0.1-0.16	0.995659	0.2249	-0.0777	-0.2-0.048	0.9996	0.3287	-0.042	-0.13-0.042	0.977357	0.8645	-0.0183	-0.23-0.19	0.979216	FALSE
rs45480502	genotyped	1	ABCA3	extracellular processes	16	2369774	G/A	0.9815	0.0185	2.545	case & control	0.2251	0.907393	0.9189	0.0258	-0.47-0.52	0.995659	0.9385	-0.0181	-0.48-0.44	0.9996	0.9639	-0.0072	-0.32-0.3	0.9995	0.2251	0.4855	-0.3-1.3	0.907393	FALSE
rs12597115	genotyped	1	ABCA3	extracellular processes	16	2353151	A/G	0.9094	0.0906	1.915	mechanical ventilation	0.2276	0.965402	0.246	0.1362	-0.094-0.37	0.995659	0.2276	0.1358	-0.085-0.36	0.9996	0.917	0.0079	-0.14-0.16	0.9995	0.6663	0.0806	-0.29-0.45	0.965402	FALSE
rs28698543	imputed	0.986	ABCA3	extracellular processes	16	2365239	A/G	0.9069	0.0931	3.645	supplemental o2	0.2285	0.977357	0.2285	0.1404	-0.088-0.37	0.995659	0.3944	0.0945	-0.12-0.31	0.9996	0.5429	-0.0454	-0.19-0.1	0.977357	0.8488	0.0358	-0.33-0.4	0.978238	FALSE
rs76737660	genotyped	1	ABCA3	extracellular processes	16	2391057	G/C	0.9744	0.0256	2.746	supplemental o2	0.2299	0.907393	0.2299	0.2595	-0.16-0.68	0.995659	0.8313	0.0426	-0.35-0.43	0.9996	0.3086	-0.1368	-0.4-0.13	0.977357	0.2591	0.381	-0.28-1	0.907393	FALSE
rs323030	imputed	0.948	ABCA3	extracellular processes	16	2357072	A/G	0.6999	0.3001	5.439	supplemental o2	0.234	0.965402	0.234	0.0891	-0.058-0.24	0.995659	0.4704	0.0512	-0.088-0.19	0.9996	0.8473	-0.0092	-0.1-0.084	0.9995	0.6656	0.0517	-0.18-0.29	0.965402	FALSE
rs112245223	genotyped	1	ABCA3	extracellular processes	16	2361416	C/T	0.986	0.014	3.026	mechanical ventilation	0.2463	0.973072	0.6411	-0.1296	-0.67-0.42	0.995659	0.2463	0.3146	-0.22-0.85	0.9996	0.3613	0.1634	-0.19-0.51	0.977357	0.7827	0.13	-0.79-1.1	0.973072	FALSE
chr16:2364258:D	imputed	0.992	ABCA3	extracellular processes	16	2364258	GC/G	0.7198	0.2802	3.917	supplemental o2	0.25	0.964075	0.25	0.085	-0.06-0.23	0.995659	0.3465	0.0661	-0.071-0.2	0.9996	0.8002	-0.0119	-0.1-0.08	0.9995	0.6378	0.0556	-0.18-0.29	0.964075	FALSE
rs161424	genotyped	1	ABCA3	extracellular processes	16	2340603	G/C	0.0931	0.0931	0.21	CPAP	0.2513	0.963594	0.8635	0.0202	-0.21-0.25	0.995659	0.3145	0.1103	-0.1-0.33	0.9996	0.2513	0.0847	-0.06-0.23	0.977357	0.6195	0.0942	-0.28-0.47	0.963594	FALSE
rs9930249	imputed	0.879	ABCA3	extracellular processes	16	2368420	C/G	0.885	0.115	0.075	CPAP	0.2522	0.977357	0.2537	0.1278	-0.092-0.35	0.995659	0.5386	0.0663	-0.14-0.28	0.9996	0.2522	-0.0821	-0.22-0.058	0.977357	0.9073	0.0207	-0.33-0.37	0.985241	FALSE
rs141661891	imputed	0.559	ABCA3	extracellular processes	16	2366475	G/A	0.9576	0.0424	0.743	CPAP	0.2555	0.973072	0.6155	0.1169	-0.34-0.57	0.995659	0.6554	-0.0922	-0.5-0.31	0.9996	0.2555	-0.1577	-0.43-0.11	0.977357	0.783	0.0967	-0.59-0.79	0.973072	FALSE
rs111361485	genotyped	1	ABCA3	extracellular processes	16	2393928	A/C	0.9828	0.0172	1.415	CPAP	0.2571	0.975746	0.4402	0.2077	-0.32-0.74	0.995659	0.5351	-0.1533	-0.64-0.33	0.9996	0.2571	-0.1874	-0.51-0.14	0.977357	0.8126	0.0936	-0.68-0.87	0.975746	FALSE
rs144711617	imputed	0.693	ABCA3	extracellular processes	16	2390432	G/C	0.9612	0.0388	4.822	case & control	0.2608	0.907393	0.4596	-0.1524	-0.56-0.25	0.995659	0.3705	-0.172	-0.55-0.2	0.9996	0.7463	-0.0415	-0.29-0.21	0.997617	0.2608	0.3652	-0.27-1	0.907393	FALSE
rs9935044	imputed	0.987	ABCA3	extracellular processes	16	2366573	A/G	0.905	0.095	3.654	mechanical ventilation	0.2628	0.973072	0.278	0.1218	-0.098-0.34	0.995659	0.2628	0.1203	-0.09-0.33	0.9996	0.5237	-0.046	-0.19-0.095	0.977357	0.7783	0.0507	-0.3-0.4	0.973072	FALSE
rs9923983	imputed	0.979	ABCA3	extracellular processes	16	2366540	G/A	0.9034	0.0966	0.412	supplemental o2	0.2684	0.973072	0.2684	0.1255	-0.097-0.35	0.995659	0.2763	0.1181	-0.094-0.33	0.9996	0.5239	-0.0465	-0.19-0.096	0.977357	0.7658	0.0542	-0.3-0.41	0.973072	FALSE
rs323065	genotyped	1	ABCA3	extracellular processes	16	2367878	C/T	0.8328	0.1672	2.499	supplemental o2	0.2725	0.948425	0.2725	0.099	-0.078-0.28	0.995659	0.6956	0.0333	-0.13-0.2	0.9996	0.7666	-0.017	-0.13-0.095	0.997951	0.5482	0.086	-0.19-0.37	0.948425	FALSE
rs4786271	imputed	0.998	ABCA3	extracellular processes	16	2368142	A/T	0.9043	0.0957	5.25	supplemental o2	0.2726	0.978238	0.2726	0.1248	-0.098-0.35	0.995659	0.2938	0.1142	-0.099-0.33	0.9996	0.6482	-0.0334	-0.18-0.11	0.98208	0.8512	0.0342	-0.32-0.39	0.978238	FALSE
rs12386010	genotyped	1	ABCA3	extracellular processes	16	2321208	G/T	0.5983	0.4017	1.437	CPAP	0.273	0.965061	0.469	0.0494	-0.084-0.18	0.995659	0.4455	-0.0489	-0.17-0.077	0.9996	0.273	-0.0473	-0.13-0.037	0.977357	0.6408	0.0504	-0.16-0.26	0.965061	FALSE
rs4787277	genotyped	1	ABCA3	extracellular processes	16	2368169	G/A	0.9044	0.0956	0.549	supplemental o2	0.2731	0.978238	0.2731	0.1246	-0.098-0.35	0.995659	0.2944	0.1141	-0.099-0.33	0.9996	0.6485	-0.0333	-0.18-0.11	0.98208	0.8557	0.0332	-0.32-0.39	0.978238	FALSE
chr16:2369330:I	imputed	0.551	ABCA3	extracellular processes	16	2369330	C/CA	0.9766	0.0234	0.972	case & control	0.2746	0.907825	0.8381	0.0611	-0.52-0.65	0.995659	0.5509	0.1719	-0.39-0.74	0.9996	0.3255	0.1901	-0.19-0.57	0.977357	0.2746	-0.5142	-1.4-0.41	0.907825	FALSE
rs150926	genotyped	1	ABCA3	extracellular processes	16	2330169	C/G	0.6126	0.3874	1.315	mechanical ventilation	0.276	0.977357	0.6103	-0.0346	-0.17-0.098	0.995659	0.276	0.0698	-0.056-0.2	0.9996	0.3416	0.041	-0.043-0.13	0.977357	0.9825	-0.0024	-0.21-0.21	0.997997	FALSE
rs112050253	imputed	0.547	ABCA3	extracellular processes	16	2377591	G/A	0.9808	0.0192	1.784	mechanical ventilation	0.2768	0.973072	0.2913	-0.334	-0.95-0.29	0.995659	0.2768	0.3313	-0.27-0.93	0.9996	0.8541	0.0385	-0.37-0.45	0.9995	0.7495	-0.1688	-1.2-0.87	0.973072	FALSE
rs150929	imputed	0.993	ABCA3	extracellular processes	16	2328650	G/T	0.6163	0.3837	0.663	mechanical ventilation	0.2775	0.977357	0.5151	-0.0444	-0.18-0.089	0.995659	0.2775	0.0699	-0.056-0.2	0.9996	0.4262	0.0344	-0.05-0.12	0.977357	0.9024	-0.0132	-0.22-0.2	0.9833	FALSE
rs323067	imputed	0.939	ABCA3	extracellular processes	16	2366258	C/T	0.7054	0.2946	2.875	supplemental o2	0.2799	0.965402	0.2799	0.0807	-0.066-0.23	0.995659	0.569	0.0403	-0.098-0.18	0.9996	0.3593	-0.0434	-0.14-0.049	0.977357	0.6737	0.05	-0.18-0.28	0.965402	FALSE
rs323044	imputed	0.991	ABCA3	extracellular processes	16	2348208	G/C	0.4167	0.4167	0.679	CPAP	0.2808	0.977357	0.785	-0.0188	-0.15-0.12	0.995659	0.2935	0.068	-0.059-0.19	0.9996	0.2808	0.0471	-0.039-0.13	0.977357	0.9848	-0.0021	-0.22-0.21	0.998287	FALSE
rs323033	genotyped	1	ABCA3	extracellular processes	16	2356545	T/C	0.7128	0.2872	2.965	CPAP	0.2814	0.971254	0.7178	-0.0268	-0.17-0.12	0.995659	0.7373	-0.0236	-0.16-0.11	0.9996	0.2814	-0.0509	-0.14-0.042	0.977357	0.7013	-0.0453	-0.28-0.19	0.971254	FALSE
rs9923852	imputed	0.978	ABCA3	extracellular processes	16	2366332	G/T	0.9085	0.0915	0.229	mechanical ventilation	0.2846	0.9833	0.3646	0.1045	-0.12-0.33	0.995659	0.2846	0.1183	-0.098-0.33	0.9996	0.7077	-0.0279	-0.17-0.12	0.993385	0.8944	0.0247	-0.34-0.39	0.9833	FALSE
rs11867129	genotyped	1	ABCA3	extracellular processes	16	2365288	G/T	0.9023	0.0977	0.34	supplemental o2	0.2884	0.971254	0.2884	0.1185	-0.1-0.34	0.995659	0.2975	0.111	-0.098-0.32	0.9996	0.5118	-0.0471	-0.19-0.093	0.977357	0.7033	0.0681	-0.28-0.42	0.971254	FALSE
rs34131601	imputed	0.502	ABCA3	extracellular processes	16	2351008	G/A	0.0448	0.0448	0.228	CPAP	0.2886	0.972772	0.2965	-0.2316	-0.67-0.2	0.995659	0.8459	-0.0411	-0.46-0.37	0.9996	0.2886	-0.1513	-0.43-0.13	0.977357	0.7112	-0.1292	-0.81-0.55	0.972772	FALSE
rs45567638	genotyped	1	ABCA3	extracellular processes	16	2366749	G/A	0.988	0.012	2.421	supplemental o2	0.2906	0.994622	0.2906	-0.3288	-0.94-0.28	0.995659	0.7207	0.1092	-0.49-0.71	0.9996	0.941	-0.0146	-0.4-0.37	0.9995	0.9564	-0.028	-1-0.98	0.994622	FALSE
rs11642833	imputed	0.887	ABCA3	extracellular processes	16	2385365	G/A	0.9416	0.0584	7.835	case & control	0.3034	0.907825	0.5392	0.0916	-0.2-0.38	0.995659	0.731	0.0482	-0.23-0.32	0.9996	0.7235	-0.0342	-0.22-0.15	0.994593	0.3034	0.2522	-0.23-0.73	0.907825	FALSE
rs149620152	imputed	0.585	ABCA3	extracellular processes	16	2363479	A/C	0.8863	0.1137	0.541	mechanical ventilation	0.3095	0.920151	0.783	-0.04	-0.32-0.24	0.995659	0.3095	-0.1374	-0.4-0.13	0.9996	0.8744	0.0147	-0.17-0.2	0.9995	0.4258	0.18	-0.26-0.62	0.920151	FALSE
rs13332514	imputed	0.987	ABCA3	extracellular processes	16	2367336	G/A	0.9059	0.0941	9.446	mechanical ventilation	0.3117	0.974266	0.3736	0.1008	-0.12-0.32	0.995659	0.3117	0.1096	-0.1-0.32	0.9996	0.6068	-0.0375	-0.18-0.11	0.977357	0.7987	0.0464	-0.31-0.4	0.974266	FALSE
rs323029	imputed	0.932	ABCA3	extracellular processes	16	2357108	C/T	0.7067	0.2933	10.4	supplemental o2	0.3119	0.97617	0.3119	0.0766	-0.072-0.22	0.995659	0.535	0.0446	-0.096-0.19	0.9996	0.9225	-0.0047	-0.1-0.09	0.9995	0.824	0.0269	-0.21-0.26	0.97617	FALSE
rs13332547	imputed	0.986	ABCA3	extracellular processes	16	2367424	G/A	0.9058	0.0942	1.574	mechanical ventilation	0.3126	0.974587	0.3732	0.1008	-0.12-0.32	0.995659	0.3126	0.1094	-0.1-0.32	0.9996	0.6069	-0.0375	-0.18-0.11	0.977357	0.8028	0.0455	-0.31-0.4	0.974587	FALSE
rs11859337	imputed	0.993	ABCA3	extracellular processes	16	2365704	C/A	0.9056	0.0944	1.177	mechanical ventilation	0.3149	0.973072	0.3836	0.0982	-0.12-0.32	0.995659	0.3149	0.1083	-0.1-0.32	0.9996	0.5891	-0.0391	-0.18-0.1	0.977357	0.7634	0.0546	-0.3-0.41	0.973072	FALSE
rs323038	imputed	0.783	ABCA3	extracellular processes	16	2351181	G/A	0.7405	0.2595	1.491	mechanical ventilation	0.324	0.993906	0.6764	-0.0355	-0.2-0.13	0.995659	0.324	0.0792	-0.078-0.24	0.9996	0.7113	-0.02	-0.13-0.086	0.993906	0.9539	0.0078	-0.26-0.27	0.99441	FALSE
chr16:2386908:I	imputed	0.564	ABCA3	extracellular processes	16	2386908	A/AT	0.955	0.045	0.498	case & control	0.3251	0.907869	0.6753	-0.0948	-0.54-0.35	0.995659	0.5056	-0.1401	-0.55-0.27	0.9996	0.5975	-0.0742	-0.35-0.2	0.977357	0.3251	-0.3451	-1-0.34	0.907869	FALSE
rs45579535	imputed	0.646	ABCA3	extracellular processes	16	2372028	G/A	0.9858	0.0142	0.264	case & control	0.3315	0.907869	0.5599	0.2084	-0.49-0.91	0.995659	0.8233	-0.074	-0.72-0.58	0.9996	0.4054	-0.1839	-0.62-0.25	0.977357	0.3315	0.5465	-0.56-1.6	0.907869	FALSE
rs12598628	imputed	0.938	ABCA3	extracellular processes	16	2342767	T/C	0.6855	0.3145	0.076	mechanical ventilation	0.3323	0.974203	0.8876	0.0109	-0.14-0.16	0.995659	0.3323	-0.0709	-0.21-0.072	0.9996	0.7162	-0.0178	-0.11-0.078	0.994593	0.7968	0.0312	-0.21-0.27	0.974203	FALSE
rs117031141	genotyped	1	ABCA3	extracellular processes	16	2374394	G/A	0.9744	0.0256	0.506	supplemental o2	0.3372	0.972772	0.3372	0.2075	-0.22-0.63	0.995659	0.6074	0.1036	-0.29-0.5	0.9996	0.9073	-0.0161	-0.29-0.25	0.9995	0.7166	0.1289	-0.57-0.82	0.972772	FALSE
rs4787275	imputed	0.794	ABCA3	extracellular processes	16	2351190	C/A	0.7434	0.2566	1.072	mechanical ventilation	0.3572	0.982023	0.6898	-0.0338	-0.2-0.13	0.995659	0.3572	0.0738	-0.083-0.23	0.9996	0.7685	-0.0159	-0.12-0.09	0.997951	0.881	0.0201	-0.24-0.28	0.982023	FALSE
rs3114133	imputed	0.967	ABCA3	extracellular processes	16	2344293	C/T	0.8081	0.1919	0.214	mechanical ventilation	0.3755	0.965402	0.5384	0.0548	-0.12-0.23	0.995659	0.3755	0.0742	-0.09-0.24	0.9996	0.4733	0.0404	-0.07-0.15	0.977357	0.6717	0.0594	-0.22-0.33	0.965402	FALSE
rs2014467	imputed	0.994	ABCA3	extracellular processes	16	2336394	T/C	0.6644	0.3356	1.542	mechanical ventilation	0.3863	0.977357	0.8032	0.0184	-0.13-0.16	0.995659	0.3863	-0.0606	-0.2-0.076	0.9996	0.5954	-0.025	-0.12-0.067	0.977357	0.9124	0.0128	-0.21-0.24	0.986484	FALSE
rs139734153	imputed	0.9	ABCA3	extracellular processes	16	2378893	G/A	0.9828	0.0172	1.361	case & control	0.3888	0.919968	0.7975	-0.0703	-0.61-0.47	0.995659	0.8227	0.0572	-0.44-0.56	0.9996	0.9032	-0.0206	-0.35-0.31	0.9995	0.3888	0.3755	-0.48-1.2	0.919968	FALSE
rs323031	imputed	0.519	ABCA3	extracellular processes	16	2356824	G/A	0.0265	0.0265	2.641	CPAP	0.3912	0.977357	0.5805	-0.1651	-0.75-0.42	0.995659	0.6713	-0.121	-0.68-0.44	0.9996	0.3912	-0.1603	-0.53-0.21	0.977357	0.9498	0.029	-0.87-0.93	0.993173	FALSE
rs17183533	imputed	0.989	ABCA3	extracellular processes	16	2345388	T/C	0.6682	0.3318	0.392	mechanical ventilation	0.393	0.977357	0.8793	0.0113	-0.13-0.16	0.995659	0.393	-0.0602	-0.2-0.078	0.9996	0.6142	-0.0239	-0.12-0.069	0.977357	0.9408	0.0087	-0.22-0.24	0.990708	FALSE
rs323037	imputed	0.83	ABCA3	extracellular processes	16	2351196	T/C	0.7305	0.2695	2.269	mechanical ventilation	0.399	0.965061	0.6967	-0.0318	-0.19-0.13	0.995659	0.399	0.0652	-0.086-0.22	0.9996	0.436	-0.0407	-0.14-0.062	0.977357	0.6432	-0.0599	-0.31-0.19	0.965061	FALSE
rs4787274	imputed	0.801	ABCA3	extracellular processes	16	2351189	A/G	0.7389	0.2611	2.957	mechanical ventilation	0.4022	0.973072	0.6376	-0.0397	-0.2-0.13	0.995659	0.4022	0.0667	-0.089-0.22	0.9996	0.8779	-0.0083	-0.11-0.097	0.9995	0.7848	0.0365	-0.23-0.3	0.973072	FALSE
rs313909	imputed	0.992	ABCA3	extracellular processes	16	2337993	G/A	0.6142	0.3858	0.311	mechanical ventilation	0.4173	0.977357	0.6148	-0.0342	-0.17-0.099	0.995659	0.4173	0.0521	-0.074-0.18	0.9996	0.4268	0.0343	-0.05-0.12	0.977357	0.9094	-0.0122	-0.22-0.2	0.985938	FALSE
rs4527023	imputed	0.924	ABCA3	extracellular processes	16	2344083	T/C	0.601	0.399	1.106	mechanical ventilation	0.4194	0.974266	0.5305	-0.0436	-0.18-0.093	0.995659	0.4194	0.053	-0.076-0.18	0.9996	0.7115	0.0163	-0.07-0.1	0.993906	0.7985	-0.028	-0.24-0.19	0.974266	FALSE
rs2240523	genotyped	1	ABCA3	extracellular processes	16	2348657	A/G	0.6103	0.3897	0.051	CPAP	0.4279	0.977357	0.8009	-0.017	-0.15-0.12	0.995659	0.4429	0.0489	-0.076-0.17	0.9996	0.4279	0.0339	-0.05-0.12	0.977357	0.9142	0.0115	-0.2-0.22	0.986665	FALSE
rs150928	genotyped	1	ABCA3	extracellular processes	16	2328790	G/A	0.2833	0.2833	2.518	mechanical ventilation	0.4531	0.973072	0.8343	-0.0159	-0.16-0.13	0.995659	0.4531	0.0536	-0.086-0.19	0.9996	0.5507	0.0286	-0.065-0.12	0.977357	0.7479	0.0386	-0.2-0.27	0.973072	FALSE
rs313908	imputed	0.863	ABCA3	extracellular processes	16	2338363	C/G	0.2006	0.2006	3.648	mechanical ventilation	0.4568	0.965402	0.5417	0.0561	-0.12-0.24	0.995659	0.4568	0.0643	-0.11-0.23	0.9996	0.7001	0.0223	-0.091-0.14	0.991823	0.654	0.0658	-0.22-0.35	0.965402	FALSE
rs3114134	imputed	0.927	ABCA3	extracellular processes	16	2343117	G/A	0.494	0.494	0.956	supplemental o2	0.5077	0.961583	0.5077	0.0469	-0.092-0.19	0.995659	0.8374	-0.0137	-0.14-0.12	0.9996	0.792	0.0118	-0.076-0.099	0.998846	0.5932	0.0594	-0.16-0.28	0.961583	FALSE
rs4787273	genotyped	1	ABCA3	extracellular processes	16	2349760	G/T	0.6719	0.3281	0.315	case & control	0.5079	0.946886	0.5841	0.0416	-0.11-0.19	0.995659	0.8981	-0.0092	-0.15-0.13	0.9996	0.7048	-0.0183	-0.11-0.076	0.993125	0.5079	0.0792	-0.16-0.31	0.946886	FALSE
rs193530	imputed	0.963	ABCA3	extracellular processes	16	2331979	C/T	0.2976	0.2976	0.029	CPAP	0.513	0.977357	0.8093	-0.0184	-0.17-0.13	0.995659	0.7897	0.0191	-0.12-0.16	0.9996	0.513	0.0315	-0.063-0.13	0.977357	0.9944	-0.0009	-0.24-0.24	0.99935	FALSE
rs323070	imputed	0.936	ABCA3	extracellular processes	16	2361772	C/T	0.8025	0.1975	2.524	case & control	0.5237	0.948425	0.7523	0.028	-0.15-0.2	0.995659	0.6644	0.0362	-0.13-0.2	0.9996	0.8341	-0.0118	-0.12-0.098	0.9995	0.5237	0.0891	-0.18-0.36	0.948425	FALSE
rs1183064	imputed	0.997	ABCA3	extracellular processes	16	2334554	A/T	0.2847	0.2847	0.617	mechanical ventilation	0.531	0.963997	0.9216	-0.0075	-0.16-0.14	0.995659	0.531	0.0448	-0.095-0.18	0.9996	0.5604	0.028	-0.066-0.12	0.977357	0.6237	0.059	-0.18-0.29	0.963997	FALSE
rs170447	imputed	0.988	ABCA3	extracellular processes	16	2349371	T/C	0.4822	0.4822	2.211	supplemental o2	0.5325	0.963273	0.5325	0.0432	-0.092-0.18	0.995659	0.9522	-0.0039	-0.13-0.12	0.9996	0.9854	0.0008	-0.085-0.087	0.9995	0.6015	0.0567	-0.16-0.27	0.963273	FALSE
rs62040672	imputed	0.921	ABCA3	extracellular processes	16	2343476	A/G	0.4908	0.4908	1.722	supplemental o2	0.5473	0.96032	0.5473	0.0428	-0.097-0.18	0.995659	0.8661	-0.0113	-0.14-0.12	0.9996	0.8254	0.0099	-0.078-0.098	0.9995	0.5841	0.0611	-0.16-0.28	0.96032	FALSE
rs2302035	imputed	0.992	ABCA3	extracellular processes	16	2329261	C/T	0.6647	0.3353	1.205	supplemental o2	0.5702	0.963273	0.5702	0.0421	-0.1-0.19	0.995659	0.7043	-0.0265	-0.16-0.11	0.9996	0.8226	-0.0105	-0.1-0.082	0.9995	0.6023	0.0605	-0.17-0.29	0.963273	FALSE
rs323018	genotyped	1	ABCA3	extracellular processes	16	2335196	G/A	0.8178	0.1822	0.515	mechanical ventilation	0.5835	0.973072	0.723	0.0316	-0.14-0.21	0.995659	0.5835	0.046	-0.12-0.21	0.9996	0.6979	0.0218	-0.088-0.13	0.991823	0.7444	0.0457	-0.23-0.32	0.973072	FALSE
rs56149380	imputed	0.745	ABCA3	extracellular processes	16	2349059	T/C	0.8867	0.1133	0.201	supplemental o2	0.5892	0.965061	0.5892	-0.0672	-0.31-0.18	0.995659	0.8495	0.0224	-0.21-0.25	0.9996	0.779	0.0221	-0.13-0.18	0.997951	0.6461	0.0911	-0.3-0.48	0.965061	FALSE
rs323066	genotyped	1	ABCA3	extracellular processes	16	2367509	G/T	0.8401	0.1599	1.579	supplemental o2	0.6016	0.995259	0.6016	0.0477	-0.13-0.23	0.995659	0.8116	0.0205	-0.15-0.19	0.9996	0.763	-0.0175	-0.13-0.096	0.997951	0.9673	0.006	-0.28-0.29	0.995259	FALSE
rs323036	imputed	0.978	ABCA3	extracellular processes	16	2351227	G/A	0.8108	0.1892	1.818	supplemental o2	0.6047	0.972772	0.6047	0.0459	-0.13-0.22	0.995659	0.7995	0.0212	-0.14-0.18	0.9996	0.9213	0.0056	-0.1-0.12	0.9995	0.7235	0.0494	-0.22-0.32	0.972772	FALSE
rs45452892	imputed	0.996	ABCA3	extracellular processes	16	2334163	C/A	0.6727	0.3273	5.084	mechanical ventilation	0.6074	0.965402	0.6693	0.032	-0.11-0.18	0.995659	0.6074	-0.0363	-0.17-0.1	0.9996	0.7702	-0.0139	-0.11-0.079	0.997951	0.6747	0.0492	-0.18-0.28	0.965402	FALSE
rs323042	genotyped	1	ABCA3	extracellular processes	16	2348781	A/G	0.706	0.294	0.161	CPAP	0.6113	0.972772	0.7473	-0.0245	-0.17-0.12	0.995659	0.7691	-0.0209	-0.16-0.12	0.9996	0.6113	-0.0244	-0.12-0.07	0.977357	0.7271	-0.042	-0.28-0.19	0.972772	FALSE
rs2238464	genotyped	1	ABCA3	extracellular processes	16	2332577	C/T	0.6737	0.3263	5.847	mechanical ventilation	0.6223	0.973072	0.7129	0.0276	-0.12-0.17	0.995659	0.6223	-0.0347	-0.17-0.1	0.9996	0.6464	-0.0218	-0.11-0.071	0.981932	0.749	0.0375	-0.19-0.27	0.973072	FALSE
rs161428	genotyped	1	ABCA3	extracellular processes	16	2330588	C/T	0.8196	0.1804	4.33	case & control	0.6259	0.964075	0.6611	0.039	-0.14-0.21	0.995659	0.6322	0.0401	-0.12-0.2	0.9996	0.6462	0.0258	-0.085-0.14	0.981932	0.6259	0.0684	-0.21-0.34	0.964075	FALSE
rs1657065	imputed	0.97	ABCA3	extracellular processes	16	2343716	G/C	0.8075	0.1925	0.011	CPAP	0.68	0.989564	0.7602	0.027	-0.15-0.2	0.995659	0.8386	0.0169	-0.15-0.18	0.9996	0.68	0.0231	-0.086-0.13	0.989564	0.9925	-0.0013	-0.27-0.27	0.999149	FALSE
rs323040	genotyped	1	ABCA3	extracellular processes	16	2350526	C/T	0.8103	0.1897	2.999	supplemental o2	0.7044	0.994622	0.7044	0.0334	-0.14-0.21	0.995659	0.8235	0.0184	-0.14-0.18	0.9996	0.7796	0.0156	-0.094-0.12	0.997951	0.9559	0.0076	-0.26-0.28	0.994622	FALSE
rs323017	genotyped	1	ABCA3	extracellular processes	16	2339714	T/C	0.8091	0.1909	0.07	CPAP	0.7113	0.975746	0.9845	-0.0017	-0.17-0.17	0.999413	0.9802	-0.002	-0.16-0.16	0.9996	0.7113	0.0205	-0.088-0.13	0.993906	0.8122	-0.0327	-0.3-0.24	0.975746	FALSE
rs323071	imputed	0.994	ABCA3	extracellular processes	16	2360613	G/T	0.8169	0.1831	0.504	case & control	0.7239	0.972772	0.744	0.0287	-0.14-0.2	0.995659	0.9658	0.0036	-0.16-0.17	0.9996	0.8519	-0.0105	-0.12-0.099	0.9995	0.7239	0.0492	-0.22-0.32	0.972772	FALSE
rs6600187	imputed	0.947	ABCA3	extracellular processes	16	2350998	G/A	0.2268	0.2268	1.266	case & control	0.7312	0.972772	0.8176	-0.0191	-0.18-0.14	0.995659	0.9538	0.0045	-0.15-0.16	0.9996	0.9395	-0.004	-0.11-0.099	0.9995	0.7312	0.0447	-0.21-0.3	0.972772	FALSE
rs323074	imputed	0.987	ABCA3	extracellular processes	16	2358313	C/T	0.8165	0.1835	4.116	supplemental o2	0.7463	0.973072	0.7463	0.0286	-0.14-0.2	0.995659	0.9778	0.0023	-0.16-0.17	0.9996	0.8925	-0.0076	-0.12-0.1	0.9995	0.7497	0.0446	-0.23-0.32	0.973072	FALSE
rs1637584	imputed	0.993	ABCA3	extracellular processes	16	2363764	C/T	0.8172	0.1828	1.422	supplemental o2	0.7543	0.973072	0.7543	0.0276	-0.15-0.2	0.995659	0.9011	0.0104	-0.15-0.17	0.9996	0.825	-0.0124	-0.12-0.098	0.9995	0.7888	0.0374	-0.24-0.31	0.973072	FALSE
rs323068	imputed	0.984	ABCA3	extracellular processes	16	2364468	G/C	0.8183	0.1817	0.93	CPAP	0.7641	0.976627	0.779	0.0249	-0.15-0.2	0.995659	0.9246	0.0079	-0.16-0.17	0.9996	0.7641	-0.0169	-0.13-0.094	0.997951	0.8279	0.0304	-0.24-0.3	0.976627	FALSE
rs161426	imputed	0.998	ABCA3	extracellular processes	16	2325042	A/G	0.8144	0.1856	1.83	supplemental o2	0.7936	0.993118	0.7936	0.0231	-0.15-0.2	0.995659	0.9642	-0.0037	-0.17-0.16	0.9996	0.9432	0.004	-0.11-0.11	0.9995	0.9475	-0.0091	-0.28-0.26	0.993118	FALSE
chr16:2358197:D	imputed	0.987	ABCA3	extracellular processes	16	2358197	TG/T	0.8159	0.1841	3.53	case & control	0.798	0.974266	0.8068	0.0216	-0.15-0.19	0.995659	0.9775	-0.0023	-0.17-0.16	0.9996	0.8307	-0.012	-0.12-0.098	0.9995	0.798	0.0357	-0.24-0.31	0.974266	FALSE
rs323043	genotyped	1	ABCA3	extracellular processes	16	2348528	G/C	0.8078	0.1922	0.33	mechanical ventilation	0.8404	0.984015	0.9971	0.0003	-0.17-0.17	0.999413	0.8404	0.0166	-0.14-0.18	0.9996	0.8623	0.0096	-0.099-0.12	0.9995	0.9041	-0.0166	-0.29-0.25	0.984015	FALSE
rs111625159	imputed	0.553	ACE	extracellular processes	17	61560736	C/T	0.9837	0.0163	1.164	case & control	0.001169	0.374131	0.01831	-0.8259	-1.5--0.14	0.995659	0.01137	-0.8468	-1.5--0.19	0.790549	0.05312	-0.4303	-0.87-0.0052	0.977357	0.001169	-1.8341	-2.9--0.73	0.374131	FALSE
rs12709437	imputed	0.914	ACE	extracellular processes	17	61571210	C/T	0.9843	0.0157	4.222	CPAP	0.01216	0.970964	0.2975	0.2867	-0.25-0.83	0.995659	0.07001	0.4631	-0.037-0.96	0.9996	0.01216	0.4538	0.1-0.81	0.977357	0.6999	0.1744	-0.71-1.1	0.970964	FALSE
rs12709419	imputed	0.881	ACE	extracellular processes	17	61555684	C/T	0.9817	0.0183	4.825	mechanical ventilation	0.01807	0.938846	0.2704	-0.2858	-0.79-0.22	0.995659	0.01807	0.5873	0.1-1.1	0.938846	0.5421	0.0989	-0.22-0.42	0.977357	0.7761	-0.1169	-0.92-0.69	0.973072	FALSE
rs4298	imputed	0.985	ACE	extracellular processes	17	61557200	C/T	0.928	0.072	11.14	mechanical ventilation	0.03635	0.845727	0.7552	-0.0397	-0.29-0.21	0.995659	0.03635	-0.2582	-0.5--0.017	0.9996	0.3146	0.0819	-0.078-0.24	0.977357	0.1303	-0.3184	-0.73-0.094	0.845727	FALSE
rs4358	genotyped	1	ACE	extracellular processes	17	61571907	G/A	0.9833	0.0167	3.12	supplemental o2	0.102	0.919968	0.102	-0.4332	-0.95-0.086	0.995659	0.4498	0.1841	-0.29-0.66	0.9996	0.4619	-0.1183	-0.43-0.2	0.977357	0.4022	0.345	-0.46-1.2	0.919968	FALSE
rs4354	imputed	0.978	ACE	extracellular processes	17	61571452	C/T	0.9769	0.0231	2.083	supplemental o2	0.1148	0.972772	0.1148	-0.3493	-0.78-0.084	0.995659	0.5521	0.125	-0.29-0.54	0.9996	0.9255	0.0126	-0.25-0.28	0.9995	0.7389	0.1177	-0.57-0.81	0.972772	FALSE
rs145461095	imputed	0.745	ACE	extracellular processes	17	61580149	A/G	0.9745	0.0255	5.081	supplemental o2	0.1202	0.907825	0.1202	-0.3882	-0.88-0.1	0.995659	0.7331	-0.0796	-0.54-0.38	0.9996	0.6201	-0.0782	-0.39-0.23	0.977357	0.3104	-0.4155	-1.2-0.39	0.907825	FALSE
rs7211207	imputed	0.822	ACE	extracellular processes	17	61554913	G/C	0.9812	0.0188	6.805	mechanical ventilation	0.1264	0.977357	0.3912	-0.2342	-0.77-0.3	0.995659	0.1264	0.3823	-0.11-0.87	0.9996	0.5158	-0.1087	-0.44-0.22	0.977357	0.9839	0.0089	-0.86-0.87	0.998287	FALSE
rs182650923	imputed	0.577	ACE	extracellular processes	17	61578721	C/T	0.8963	0.1037	5.93	supplemental o2	0.1495	0.911413	0.1495	-0.2119	-0.5-0.076	0.995659	0.8238	0.0306	-0.24-0.3	0.9996	0.6071	-0.0475	-0.23-0.13	0.977357	0.3612	-0.2191	-0.69-0.25	0.911413	FALSE
rs116133272	imputed	0.945	ACE	extracellular processes	17	61576846	C/G	0.9765	0.0235	0.149	supplemental o2	0.1662	0.97202	0.1662	-0.3156	-0.76-0.13	0.995659	0.7078	0.0808	-0.34-0.5	0.9996	0.9976	0.0004	-0.27-0.27	0.9995	0.7097	0.1361	-0.58-0.85	0.97202	FALSE
chr17:61579465:D	imputed	0.624	ACE	extracellular processes	17	61579465	AAC/A	0.9706	0.0294	1.356	mechanical ventilation	0.1826	0.993125	0.755	-0.0759	-0.55-0.4	0.995659	0.1826	0.3095	-0.15-0.76	0.9996	0.7048	0.0586	-0.24-0.36	0.993125	0.9621	-0.019	-0.8-0.76	0.995169	FALSE
rs4968653	imputed	0.982	ACE	extracellular processes	17	61579098	T/C	0.4859	0.4859	1.197	supplemental o2	0.1847	0.98208	0.1847	-0.0918	-0.23-0.044	0.995659	0.4919	0.0448	-0.083-0.17	0.9996	0.6548	-0.0198	-0.11-0.067	0.98208	0.9361	0.0088	-0.21-0.22	0.989746	FALSE
chr17:61577560:I	imputed	0.905	ACE	extracellular processes	17	61577560	T/TC	0.9843	0.0157	0.15	CPAP	0.1917	0.965402	0.706	0.106	-0.44-0.66	0.995659	0.9978	-0.0008	-0.53-0.53	0.9996	0.1917	0.2228	-0.11-0.56	0.977357	0.6565	0.1995	-0.68-1.1	0.965402	FALSE
rs186365976	imputed	0.857	ACE	extracellular processes	17	61578742	C/T	0.9586	0.0414	4.476	case & control	0.1974	0.906298	0.4417	0.147	-0.23-0.52	0.995659	0.3881	-0.1531	-0.5-0.19	0.9996	0.4671	-0.0902	-0.33-0.15	0.977357	0.1974	-0.3798	-0.96-0.2	0.906298	FALSE
rs184457276	imputed	0.616	ACE	extracellular processes	17	61554686	G/A	0.9887	0.0113	8.158	CPAP	0.2104	0.977357	0.3175	0.4043	-0.39-1.2	0.995659	0.6409	0.185	-0.59-0.96	0.9996	0.2104	-0.3278	-0.84-0.18	0.977357	0.9096	0.0719	-1.2-1.3	0.985938	FALSE
rs11868323	imputed	0.992	ACE	extracellular processes	17	61577259	C/G	0.4885	0.4885	1.019	supplemental o2	0.2259	0.963273	0.2259	-0.0842	-0.22-0.052	0.995659	0.884	-0.0096	-0.14-0.12	0.9996	0.7558	-0.0139	-0.1-0.073	0.997951	0.5985	0.0583	-0.16-0.28	0.963273	FALSE
rs4313	genotyped	1	ACE	extracellular processes	17	61561017	C/T	0.9419	0.0581	13.12	mechanical ventilation	0.2276	0.942115	0.77	0.0407	-0.23-0.31	0.995659	0.2276	-0.1625	-0.43-0.1	0.9996	0.5076	0.0593	-0.12-0.23	0.977357	0.4932	-0.1585	-0.61-0.29	0.942115	FALSE
rs7221678	imputed	0.975	ACE	extracellular processes	17	61579612	C/T	0.5129	0.4871	2.392	supplemental o2	0.2426	0.973072	0.2426	-0.0809	-0.22-0.055	0.995659	0.7728	0.0188	-0.11-0.15	0.9996	0.5905	-0.0238	-0.11-0.063	0.977357	0.788	-0.0297	-0.25-0.19	0.973072	FALSE
rs1800764	genotyped	1	ACE	extracellular processes	17	61550529	C/T	0.4515	0.4515	3.646	mechanical ventilation	0.2437	0.948425	0.773	-0.0197	-0.15-0.11	0.995659	0.2437	0.075	-0.051-0.2	0.9996	0.7832	-0.012	-0.097-0.073	0.997951	0.5449	0.0658	-0.15-0.28	0.948425	FALSE
rs148768565	imputed	0.949	ACE	extracellular processes	17	61576985	C/T	0.9775	0.0225	0.199	supplemental o2	0.2452	0.961305	0.2452	-0.27	-0.73-0.19	0.995659	0.4808	0.1551	-0.28-0.59	0.9996	0.7435	0.0461	-0.23-0.32	0.997617	0.5924	0.1999	-0.53-0.93	0.961305	FALSE
rs4365	genotyped	1	ACE	extracellular processes	17	61574712	G/A	0.965	0.035	11.44	supplemental o2	0.2468	0.913859	0.2468	-0.2162	-0.58-0.15	0.995659	0.4778	-0.1222	-0.46-0.22	0.9996	0.3491	-0.1085	-0.34-0.12	0.977357	0.3673	-0.2655	-0.84-0.31	0.913859	FALSE
rs77042584	imputed	0.945	ACE	extracellular processes	17	61579083	A/T	0.9774	0.0226	2.319	supplemental o2	0.2594	0.946886	0.2594	-0.2622	-0.72-0.19	0.995659	0.5696	0.1255	-0.31-0.56	0.9996	0.7798	0.0395	-0.24-0.32	0.997951	0.5087	0.2471	-0.49-0.98	0.946886	FALSE
rs3730025	genotyped	1	ACE	extracellular processes	17	61557773	A/G	0.9905	0.0095	27.8	CPAP	0.2622	0.977357	0.8259	0.0772	-0.61-0.76	0.995659	0.5113	0.2101	-0.42-0.84	0.9996	0.2622	0.2309	-0.17-0.63	0.977357			NA-NA		FALSE
rs4461142	genotyped	1	ACE	extracellular processes	17	61578048	T/C	0.4896	0.4896	0.238	supplemental o2	0.2675	0.973072	0.2675	-0.0767	-0.21-0.059	0.995659	0.7996	0.0165	-0.11-0.14	0.9996	0.7069	-0.0167	-0.1-0.07	0.993385	0.782	0.0305	-0.19-0.25	0.973072	FALSE
rs151029386	imputed	0.969	ACE	extracellular processes	17	61577812	C/T	0.9773	0.0227	4.266	supplemental o2	0.2784	0.957722	0.2784	-0.2483	-0.7-0.2	0.995659	0.5111	0.1429	-0.28-0.57	0.9996	0.7214	0.0496	-0.22-0.32	0.994593	0.5731	0.2075	-0.51-0.93	0.957722	FALSE
rs7502672	genotyped	1	ACE	extracellular processes	17	61578207	G/A	0.5183	0.4817	4.051	supplemental o2	0.2809	0.977357	0.2809	-0.0746	-0.21-0.061	0.995659	0.904	-0.0079	-0.14-0.12	0.9996	0.6342	-0.0211	-0.11-0.066	0.977357	0.8824	-0.0163	-0.23-0.2	0.982427	FALSE
rs4293	genotyped	1	ACE	extracellular processes	17	61555666	G/A	0.4499	0.4499	3.16	mechanical ventilation	0.2836	0.948425	0.8301	-0.0147	-0.15-0.12	0.995659	0.2836	0.0693	-0.057-0.2	0.9996	0.7438	-0.0143	-0.1-0.072	0.997617	0.5202	0.0701	-0.14-0.28	0.948425	FALSE
rs112901380	imputed	0.832	ACE	extracellular processes	17	61575436	G/A	0.9822	0.0178	6.503	CPAP	0.2879	0.916169	0.9565	-0.0142	-0.52-0.5	0.999413	0.889	0.036	-0.47-0.54	0.9996	0.2879	0.1836	-0.15-0.52	0.977357	0.3781	-0.381	-1.2-0.47	0.916169	FALSE
rs11868324	genotyped	1	ACE	extracellular processes	17	61577309	A/G	0.4906	0.4906	4.979	supplemental o2	0.2901	0.975264	0.2901	-0.0731	-0.21-0.062	0.995659	0.7635	0.0196	-0.11-0.15	0.9996	0.6802	-0.0182	-0.1-0.068	0.989564	0.8056	0.0271	-0.19-0.24	0.975264	FALSE
rs4274487	imputed	0.985	ACE	extracellular processes	17	61577123	A/G	0.4895	0.4895	2.009	supplemental o2	0.2957	0.973072	0.2957	-0.073	-0.21-0.064	0.995659	0.7589	0.0202	-0.11-0.15	0.9996	0.6717	-0.0189	-0.11-0.069	0.98585	0.7612	0.0338	-0.18-0.25	0.973072	FALSE
rs12709439	imputed	0.698	ACE	extracellular processes	17	61572696	C/T	0.9847	0.0153	9.054	supplemental o2	0.2967	0.965402	0.2967	0.3475	-0.3-1	0.995659	0.3357	0.3008	-0.31-0.91	0.9996	0.5094	-0.1409	-0.56-0.28	0.977357	0.6494	0.2525	-0.84-1.3	0.965402	FALSE
rs4312	genotyped	1	ACE	extracellular processes	17	61560986	A/T	0.9439	0.0561	1.784	mechanical ventilation	0.3262	0.975746	0.5966	0.0748	-0.2-0.35	0.995659	0.3262	-0.1341	-0.4-0.13	0.9996	0.3527	0.0843	-0.093-0.26	0.977357	0.8139	-0.0553	-0.52-0.41	0.975746	FALSE
rs4968651	imputed	0.962	ACE	extracellular processes	17	61576429	C/T	0.4884	0.4884	1.011	case & control	0.3296	0.907869	0.336	-0.0684	-0.21-0.071	0.995659	0.6708	0.0285	-0.1-0.16	0.9996	0.8583	-0.0082	-0.098-0.082	0.9995	0.3296	0.1106	-0.11-0.33	0.907869	FALSE
rs4307	imputed	0.7	ACE	extracellular processes	17	61559487	G/A	0.9857	0.0143	0.023	supplemental o2	0.3399	0.974266	0.3399	0.3259	-0.34-0.99	0.995659	0.8634	-0.0545	-0.68-0.57	0.9996	0.5174	-0.1436	-0.58-0.29	0.977357	0.7999	0.1338	-0.9-1.2	0.974266	FALSE
rs4968650	imputed	0.882	ACE	extracellular processes	17	61576349	C/T	0.423	0.423	8.449	mechanical ventilation	0.3543	0.960687	0.9037	0.0091	-0.14-0.16	0.995659	0.3543	0.0658	-0.073-0.2	0.9996	0.692	-0.0191	-0.11-0.075	0.990199	0.5862	0.0655	-0.17-0.3	0.960687	FALSE
rs4305	imputed	0.985	ACE	extracellular processes	17	61558229	A/G	0.444	0.444	5.469	mechanical ventilation	0.3656	0.965402	0.7771	-0.0196	-0.16-0.12	0.995659	0.3656	0.059	-0.069-0.19	0.9996	0.6519	-0.0199	-0.11-0.067	0.98208	0.6812	0.0452	-0.17-0.26	0.965402	FALSE
rs9896208	genotyped	1	ACE	extracellular processes	17	61576109	T/C	0.3834	0.3834	2.898	case & control	0.38	0.9175	0.8383	-0.0148	-0.16-0.13	0.995659	0.4519	0.0513	-0.082-0.18	0.9996	0.9747	-0.0015	-0.092-0.089	0.9995	0.38	0.1011	-0.12-0.33	0.9175	FALSE
rs7502639	genotyped	1	ACE	extracellular processes	17	61578135	G/A	0.5214	0.4786	1.336	supplemental o2	0.3822	0.978238	0.3822	-0.0604	-0.2-0.075	0.995659	0.9966	-0.0003	-0.13-0.13	0.9996	0.6867	-0.0178	-0.1-0.069	0.990179	0.8453	-0.0215	-0.24-0.19	0.978238	FALSE
rs4280313	imputed	0.999	ACE	extracellular processes	17	61577858	A/G	0.5212	0.4788	1.144	supplemental o2	0.3847	0.978238	0.3847	-0.0601	-0.2-0.075	0.995659	0.9941	-0.0005	-0.13-0.13	0.9996	0.6853	-0.0179	-0.1-0.069	0.990179	0.8461	-0.0214	-0.24-0.19	0.978238	FALSE
rs4325633	imputed	0.983	ACE	extracellular processes	17	61577034	G/A	0.5198	0.4802	2.328	supplemental o2	0.4473	0.990179	0.4473	-0.0532	-0.19-0.084	0.995659	0.9531	0.0039	-0.13-0.13	0.9996	0.6852	-0.0181	-0.11-0.07	0.990179	0.97	-0.0042	-0.22-0.21	0.995259	FALSE
chr17:61577558:I	imputed	0.727	ACE	extracellular processes	17	61577558	T/TTTC	0.9517	0.0483	0.125	case & control	0.4681	0.929311	0.5288	-0.1146	-0.47-0.24	0.995659	0.9374	0.0135	-0.32-0.35	0.9996	0.7394	0.0374	-0.18-0.26	0.997154	0.4681	0.2092	-0.36-0.77	0.929311	FALSE
rs4309	genotyped	1	ACE	extracellular processes	17	61559923	C/T	0.5697	0.4303	19.07	CPAP	0.4701	0.963273	0.9604	0.0034	-0.13-0.14	0.999413	0.6584	0.0288	-0.099-0.16	0.9996	0.4701	-0.032	-0.12-0.055	0.977357	0.602	0.0573	-0.16-0.27	0.963273	FALSE
chr17:61576336:I	imputed	0.957	ACE	extracellular processes	17	61576336	C/CA	0.4924	0.4924	7.818	case & control	0.4733	0.931158	0.6403	0.0329	-0.11-0.17	0.995659	0.7031	-0.0254	-0.16-0.1	0.9996	0.8259	0.01	-0.079-0.099	0.9995	0.4733	-0.0806	-0.3-0.14	0.931158	FALSE
rs1055086	imputed	0.977	ACE	extracellular processes	17	61575637	A/G	0.5091	0.4909	8.039	case & control	0.4869	0.938045	0.7741	-0.0203	-0.16-0.12	0.995659	0.7374	0.0224	-0.11-0.15	0.9996	0.9345	0.0037	-0.085-0.093	0.9995	0.4869	0.0787	-0.14-0.3	0.938045	FALSE
chr17:61565132:D	imputed	0.987	ACE	extracellular processes	17	61565132	TG/T	0.5391	0.4609	3.835	supplemental o2	0.5257	0.963594	0.5257	-0.0444	-0.18-0.093	0.995659	0.9757	-0.002	-0.13-0.13	0.9996	0.6284	-0.0217	-0.11-0.066	0.977357	0.6212	0.0555	-0.16-0.28	0.963594	FALSE
rs4334	genotyped	1	ACE	extracellular processes	17	61564940	A/C	0.528	0.472	1.579	case & control	0.5428	0.948425	0.6556	-0.0312	-0.17-0.11	0.995659	0.977	0.0019	-0.13-0.13	0.9996	0.7141	-0.0164	-0.1-0.071	0.99437	0.5428	0.0682	-0.15-0.29	0.948425	FALSE
rs4336	genotyped	1	ACE	extracellular processes	17	61565131	T/A	0.5313	0.4687	4.624	supplemental o2	0.5526	0.964075	0.5526	-0.0414	-0.18-0.095	0.995659	0.9996	0	-0.13-0.13	0.9996	0.6444	-0.0207	-0.11-0.067	0.981913	0.6294	0.054	-0.17-0.27	0.964075	FALSE
rs4335	genotyped	1	ACE	extracellular processes	17	61565025	G/A	0.5204	0.4796	1.158	supplemental o2	0.5615	0.965402	0.5615	-0.04	-0.18-0.095	0.995659	0.9789	0.0017	-0.13-0.13	0.9996	0.8949	-0.0058	-0.093-0.081	0.9995	0.654	0.0496	-0.17-0.27	0.965402	FALSE
rs4325	genotyped	1	ACE	extracellular processes	17	61563200	C/A	0.5345	0.4655	3.181	supplemental o2	0.569	0.962972	0.569	-0.0394	-0.18-0.096	0.995659	0.7915	0.0173	-0.11-0.15	0.9996	0.7426	-0.0146	-0.1-0.072	0.997617	0.5977	0.0585	-0.16-0.28	0.962972	FALSE
rs4316	imputed	1	ACE	extracellular processes	17	61562309	C/T	0.5328	0.4672	6.43	CPAP	0.5714	0.963273	0.5965	-0.0368	-0.17-0.099	0.995659	0.911	0.0073	-0.12-0.14	0.9996	0.5714	-0.0252	-0.11-0.062	0.977357	0.6026	0.058	-0.16-0.28	0.963273	FALSE
chr17:61565130:I	imputed	0.988	ACE	extracellular processes	17	61565130	C/CA	0.5348	0.4652	4.308	case & control	0.5761	0.958973	0.5801	-0.0387	-0.18-0.098	0.995659	0.8893	0.0092	-0.12-0.14	0.9996	0.652	-0.0202	-0.11-0.068	0.98208	0.5761	0.0627	-0.16-0.28	0.958973	FALSE
chr17:61562490:I	imputed	1	ACE	extracellular processes	17	61562490	A/AG	0.5328	0.4672	0.687	CPAP	0.5766	0.963273	0.5986	-0.0366	-0.17-0.1	0.995659	0.9072	0.0077	-0.12-0.14	0.9996	0.5766	-0.0249	-0.11-0.063	0.977357	0.6032	0.0579	-0.16-0.28	0.963273	FALSE
rs4333	genotyped	1	ACE	extracellular processes	17	61564522	T/C	0.5105	0.4895	0.867	mechanical ventilation	0.5767	0.959881	0.7381	-0.0231	-0.16-0.11	0.995659	0.5767	0.0364	-0.092-0.16	0.9996	0.86	0.0078	-0.079-0.094	0.9995	0.5824	0.061	-0.16-0.28	0.959881	FALSE
rs4330	imputed	0.997	ACE	extracellular processes	17	61563661	C/A	0.4687	0.4687	1.564	supplemental o2	0.5835	0.961583	0.5835	0.0382	-0.098-0.17	0.995659	0.8796	-0.01	-0.14-0.12	0.9996	0.6699	0.0191	-0.069-0.11	0.98585	0.5942	-0.0595	-0.28-0.16	0.961583	FALSE
rs4320	genotyped	1	ACE	extracellular processes	17	61562553	G/A	0.5324	0.4676	9.594	supplemental o2	0.584	0.965402	0.584	-0.0381	-0.17-0.098	0.995659	0.8847	0.0095	-0.12-0.14	0.9996	0.5859	-0.0243	-0.11-0.063	0.977357	0.681	0.0459	-0.17-0.26	0.965402	FALSE
rs4329	genotyped	1	ACE	extracellular processes	17	61563458	A/G	0.5324	0.4676	0.452	supplemental o2	0.5846	0.963273	0.5846	-0.0381	-0.17-0.098	0.995659	0.9176	0.0068	-0.12-0.14	0.9996	0.6841	-0.0182	-0.11-0.069	0.990179	0.6037	0.0579	-0.16-0.28	0.963273	FALSE
rs4331	genotyped	1	ACE	extracellular processes	17	61564052	A/G	0.5324	0.4676	2.253	supplemental o2	0.5846	0.963273	0.5846	-0.0381	-0.17-0.098	0.995659	0.9176	0.0068	-0.12-0.14	0.9996	0.6841	-0.0182	-0.11-0.069	0.990179	0.6037	0.0579	-0.16-0.28	0.963273	FALSE
rs4332	genotyped	1	ACE	extracellular processes	17	61564281	T/C	0.5324	0.4676	4.675	supplemental o2	0.5846	0.963273	0.5846	-0.0381	-0.17-0.098	0.995659	0.9176	0.0068	-0.12-0.14	0.9996	0.6841	-0.0182	-0.11-0.069	0.990179	0.6037	0.0579	-0.16-0.28	0.963273	FALSE
rs4337	genotyped	1	ACE	extracellular processes	17	61565133	G/T	0.5324	0.4676	1.731	supplemental o2	0.5846	0.963273	0.5846	-0.0381	-0.17-0.098	0.995659	0.9176	0.0068	-0.12-0.14	0.9996	0.6841	-0.0182	-0.11-0.069	0.990179	0.6037	0.0579	-0.16-0.28	0.963273	FALSE
rs4323	imputed	0.995	ACE	extracellular processes	17	61562954	C/T	0.5327	0.4673	0.116	supplemental o2	0.5958	0.965402	0.5958	-0.037	-0.17-0.1	0.995659	0.882	0.0098	-0.12-0.14	0.9996	0.644	-0.0207	-0.11-0.067	0.981913	0.6528	0.0503	-0.17-0.27	0.965402	FALSE
rs4321	genotyped	1	ACE	extracellular processes	17	61562774	T/C	0.5334	0.4666	2.796	supplemental o2	0.5991	0.963594	0.5991	-0.0365	-0.17-0.1	0.995659	0.8982	0.0084	-0.12-0.14	0.9996	0.6024	-0.0232	-0.11-0.064	0.977357	0.6215	0.0551	-0.16-0.27	0.963594	FALSE
rs4326	imputed	1	ACE	extracellular processes	17	61563242	G/A	0.5301	0.4699	3.748	case & control	0.6037	0.963273	0.613	-0.0352	-0.17-0.1	0.995659	0.8928	0.0089	-0.12-0.14	0.9996	0.6783	-0.0185	-0.11-0.069	0.989414	0.6037	0.0579	-0.16-0.28	0.963273	FALSE
rs4327	imputed	1	ACE	extracellular processes	17	61563273	C/G	0.5301	0.4699	1.872	case & control	0.6037	0.963273	0.6089	-0.0356	-0.17-0.1	0.995659	0.8964	0.0086	-0.12-0.14	0.9996	0.6791	-0.0185	-0.11-0.069	0.989564	0.6037	0.0579	-0.16-0.28	0.963273	FALSE
rs4353	genotyped	1	ACE	extracellular processes	17	61570422	A/G	0.5237	0.4763	3.069	case & control	0.6047	0.963273	0.6926	-0.0276	-0.16-0.11	0.995659	0.9279	0.006	-0.12-0.14	0.9996	0.6635	-0.0195	-0.11-0.068	0.983431	0.6047	0.058	-0.16-0.28	0.963273	FALSE
rs4324	imputed	1	ACE	extracellular processes	17	61563171	A/G	0.5301	0.4699	1.587	case & control	0.6048	0.963273	0.6173	-0.0348	-0.17-0.1	0.995659	0.8887	0.0092	-0.12-0.14	0.9996	0.672	-0.0189	-0.11-0.069	0.98585	0.6048	0.0578	-0.16-0.28	0.963273	FALSE
rs4363	genotyped	1	ACE	extracellular processes	17	61574492	G/A	0.5206	0.4794	2.458	case & control	0.6067	0.963273	0.7599	-0.0213	-0.16-0.12	0.995659	0.8781	0.0101	-0.12-0.14	0.9996	0.8234	-0.01	-0.098-0.078	0.9995	0.6067	0.0576	-0.16-0.28	0.963273	FALSE
rs1987692	imputed	0.999	ACE	extracellular processes	17	61565525	T/A	0.5321	0.4679	4.041	supplemental o2	0.6091	0.964075	0.6091	-0.0357	-0.17-0.1	0.995659	0.9383	0.0051	-0.12-0.13	0.9996	0.6537	-0.0201	-0.11-0.068	0.98208	0.6268	0.0544	-0.16-0.27	0.964075	FALSE
rs4311	genotyped	1	ACE	extracellular processes	17	61560763	T/C	0.472	0.472	4.537	mechanical ventilation	0.6099	0.964075	0.799	-0.0179	-0.16-0.12	0.995659	0.6099	-0.0337	-0.16-0.096	0.9996	0.8295	-0.0096	-0.097-0.078	0.9995	0.6284	0.0538	-0.16-0.27	0.964075	FALSE
rs4575595	imputed	0.979	ACE	extracellular processes	17	61577215	G/A	0.5176	0.4824	8.795	supplemental o2	0.6111	0.990199	0.6111	-0.0358	-0.17-0.1	0.995659	0.9159	0.007	-0.12-0.14	0.9996	0.6932	-0.0177	-0.11-0.07	0.990199	0.994	-0.0008	-0.22-0.22	0.99935	FALSE
rs4341	genotyped	1	ACE	extracellular processes	17	61565990	G/C	0.5302	0.4698	0.721	CPAP	0.6152	0.964075	0.6417	-0.0325	-0.17-0.1	0.995659	0.9264	0.0061	-0.12-0.14	0.9996	0.6152	-0.0226	-0.11-0.065	0.977357	0.637	0.0529	-0.17-0.27	0.964075	FALSE
rs4342	imputed	1	ACE	extracellular processes	17	61565998	A/C	0.529	0.471	0.935	case & control	0.6176	0.963508	0.6512	-0.0316	-0.17-0.11	0.995659	0.9637	0.003	-0.13-0.13	0.9996	0.6303	-0.0216	-0.11-0.066	0.977357	0.6176	0.0558	-0.16-0.27	0.963508	FALSE
rs4344	genotyped	1	ACE	extracellular processes	17	61566724	G/A	0.529	0.471	1.614	case & control	0.6176	0.963508	0.6512	-0.0316	-0.17-0.11	0.995659	0.9637	0.003	-0.13-0.13	0.9996	0.6303	-0.0216	-0.11-0.066	0.977357	0.6176	0.0558	-0.16-0.27	0.963508	FALSE
chr17:61575454:I	imputed	0.975	ACE	extracellular processes	17	61575454	A/ACT	0.5125	0.4875	1.279	case & control	0.6235	0.963997	0.795	-0.0184	-0.16-0.12	0.995659	0.7651	0.0199	-0.11-0.15	0.9996	0.8442	0.0089	-0.08-0.098	0.9995	0.6235	0.0556	-0.17-0.28	0.963997	FALSE
rs4351	imputed	0.992	ACE	extracellular processes	17	61569732	G/A	0.5227	0.4773	4.693	case & control	0.6324	0.964075	0.7878	-0.0189	-0.16-0.12	0.995659	0.9877	-0.001	-0.13-0.13	0.9996	0.7415	-0.0149	-0.1-0.073	0.997426	0.6324	0.0538	-0.17-0.27	0.964075	FALSE
rs4359	genotyped	1	ACE	extracellular processes	17	61572343	T/C	0.5243	0.4757	3.781	case & control	0.6501	0.965402	0.8427	-0.0138	-0.15-0.12	0.995659	0.9771	-0.0019	-0.13-0.13	0.9996	0.756	-0.0139	-0.1-0.074	0.997951	0.6501	0.0504	-0.17-0.27	0.965402	FALSE
rs4343	genotyped	1	ACE	extracellular processes	17	61566031	G/A	0.5199	0.4801	6.87	supplemental o2	0.6547	0.965402	0.6547	-0.0309	-0.17-0.1	0.995659	0.9963	-0.0003	-0.13-0.13	0.9996	0.8075	-0.0108	-0.098-0.076	0.9995	0.6657	0.048	-0.17-0.27	0.965402	FALSE
rs12449782	genotyped	1	ACE	extracellular processes	17	61576249	G/A	0.5253	0.4747	9.766	case & control	0.6548	0.965402	0.7329	-0.0239	-0.16-0.11	0.995659	0.7841	0.0181	-0.11-0.15	0.9996	0.9474	-0.003	-0.091-0.085	0.9995	0.6548	0.0497	-0.17-0.27	0.965402	FALSE
rs4295	genotyped	1	ACE	extracellular processes	17	61556298	C/G	0.3725	0.3725	6.095	supplemental o2	0.663	0.982023	0.663	-0.0305	-0.17-0.11	0.995659	0.8121	-0.0156	-0.14-0.11	0.9996	0.9445	0.0031	-0.084-0.091	0.9995	0.88	-0.0168	-0.23-0.2	0.982023	FALSE
rs4362	genotyped	1	ACE	extracellular processes	17	61573761	T/C	0.5152	0.4848	0.014	supplemental o2	0.6665	0.975264	0.6665	-0.0299	-0.17-0.11	0.995659	0.8685	-0.0109	-0.14-0.12	0.9996	0.8052	-0.011	-0.098-0.076	0.9995	0.806	0.0274	-0.19-0.25	0.975264	FALSE
rs4292	imputed	0.97	ACE	extracellular processes	17	61554341	C/T	0.3582	0.3582	17.57	supplemental o2	0.7107	0.995659	0.7107	-0.0267	-0.17-0.11	0.995659	0.9094	0.0077	-0.12-0.14	0.9996	0.9742	0.0015	-0.088-0.091	0.9995	0.9911	0.0013	-0.22-0.22	0.999149	FALSE
rs4291	imputed	0.985	ACE	extracellular processes	17	61554194	T/A	0.385	0.385	8.888	mechanical ventilation	0.7271	0.975746	0.9528	-0.0041	-0.14-0.13	0.999231	0.7271	0.0229	-0.11-0.15	0.9996	0.8435	0.0088	-0.079-0.096	0.9995	0.8145	0.0261	-0.19-0.24	0.975746	FALSE
rs4308	genotyped	1	ACE	extracellular processes	17	61559625	A/G	0.3652	0.3652	0.864	supplemental o2	0.7543	0.995169	0.7543	-0.022	-0.16-0.12	0.995659	0.9261	0.0061	-0.12-0.14	0.9996	0.854	0.0082	-0.08-0.096	0.9995	0.9648	-0.0049	-0.22-0.21	0.995169	FALSE
rs4968783	imputed	0.997	ACE	extracellular processes	17	61550729	C/A	0.3793	0.3793	4.694	supplemental o2	0.7827	0.980462	0.7827	-0.0193	-0.16-0.12	0.995659	0.8148	0.0154	-0.11-0.14	0.9996	0.9719	0.0016	-0.086-0.089	0.9995	0.8709	0.018	-0.2-0.24	0.980462	FALSE
rs79151922	imputed	0.52	ADORA2	cellular processes	22	24831331	C/G	0.9886	0.0114	3.129	CPAP	0.007611	0.919968	0.9901	-0.0051	-0.82-0.81	0.999413	0.6585	0.1698	-0.58-0.92	0.9996	0.007611	0.6846	0.18-1.2	0.977357	0.4164	0.5202	-0.73-1.8	0.919968	FALSE
rs192309791	imputed	0.914	ADORA2	cellular processes	22	24819019	G/C	0.9684	0.0316	0.452	supplemental o2	0.01449	0.977357	0.01449	-0.4977	-0.9--0.099	0.995659	0.9436	-0.0137	-0.39-0.37	0.9996	0.5617	-0.0749	-0.33-0.18	0.977357	0.8913	-0.0479	-0.73-0.64	0.9833	FALSE
rs3761423	imputed	0.685	ADORA2	cellular processes	22	24826863	G/A	0.9867	0.0133	4.407	case & control	0.02764	0.725394	0.1317	-0.5253	-1.2-0.16	0.995659	0.8289	-0.0741	-0.75-0.6	0.9996	0.833	0.048	-0.4-0.49	0.9995	0.02764	-1.2413	-2.3--0.14	0.725394	FALSE
rs2236624	imputed	0.941	ADORA2	cellular processes	22	24836024	T/C	0.2599	0.2599	2.139	supplemental o2	0.02849	0.927911	0.02849	0.1752	0.019-0.33	0.995659	0.0423	0.153	0.0056-0.3	0.9996	0.4389	0.0392	-0.06-0.14	0.977357	0.4476	0.097	-0.15-0.35	0.927911	FALSE
rs71320771	imputed	0.895	ADORA2	cellular processes	22	24826219	T/TGCTTAAGGAGGG	0.7949	0.2051	1.586	case & control	0.03489	0.725394	0.2103	0.1114	-0.063-0.29	0.995659	0.1343	0.1241	-0.038-0.29	0.9996	0.8663	-0.0094	-0.12-0.099	0.9995	0.03489	0.2937	0.021-0.57	0.725394	FALSE
rs34999116	imputed	0.957	ADORA2	cellular processes	22	24814625	C/T	0.7475	0.2525	5.393	case & control	0.03658	0.725394	0.267	-0.0884	-0.24-0.068	0.995659	0.5338	-0.0462	-0.19-0.099	0.9996	0.4715	0.0359	-0.062-0.13	0.977357	0.03658	-0.2611	-0.51--0.017	0.725394	FALSE
rs17650801	imputed	0.725	ADORA2	cellular processes	22	24833278	G/A	0.9658	0.0342	6.423	CPAP	0.0472	0.96759	0.9015	-0.0265	-0.45-0.39	0.995659	0.9898	-0.0025	-0.38-0.38	0.9996	0.0472	-0.2644	-0.53--0.0037	0.977357	0.6851	0.1307	-0.5-0.76	0.96759	FALSE
rs56026765	imputed	0.621	ADORA2	cellular processes	22	24820452	T/C	0.9769	0.0231	4.921	case & control	0.0727	0.740887	0.6709	0.1177	-0.43-0.66	0.995659	0.8946	-0.0356	-0.56-0.49	0.9996	0.1813	-0.2337	-0.58-0.11	0.977357	0.0727	-0.7964	-1.7-0.072	0.740887	FALSE
rs138019862	imputed	0.788	ADORA2	cellular processes	22	24821154	G/T	0.9768	0.0232	4.232	CPAP	0.08868	0.977357	0.309	0.2558	-0.24-0.75	0.995659	0.2015	-0.3093	-0.78-0.17	0.9996	0.08868	-0.2754	-0.59-0.041	0.977357	0.9254	0.0371	-0.74-0.81	0.988242	FALSE
rs11704959	imputed	0.829	ADORA2	cellular processes	22	24820483	C/A	0.9154	0.0846	9.912	supplemental o2	0.1044	0.928597	0.1044	0.2159	-0.045-0.48	0.995659	0.2327	0.1464	-0.094-0.39	0.9996	0.6897	-0.0331	-0.2-0.13	0.990199	0.4514	0.1547	-0.25-0.56	0.928597	FALSE
rs143160995	imputed	0.933	ADORA2	cellular processes	22	24822934	G/A	0.989	0.011	5.572	supplemental o2	0.113	0.977357	0.113	-0.5287	-1.2-0.12	0.995659	0.5314	0.2056	-0.44-0.85	0.9996	0.156	-0.3073	-0.73-0.12	0.977357	0.9589	0.0271	-1-1.1	0.994802	FALSE
rs8142326	imputed	0.995	ADORA2	cellular processes	22	24826781	C/T	0.95	0.05	6.722	supplemental o2	0.1131	0.907393	0.1131	0.2436	-0.057-0.54	0.995659	0.5097	0.0948	-0.19-0.38	0.9996	0.5262	-0.0612	-0.25-0.13	0.977357	0.2522	0.2731	-0.19-0.74	0.907393	FALSE
rs8141793	imputed	0.994	ADORA2	cellular processes	22	24827079	G/A	0.95	0.05	4.687	supplemental o2	0.1132	0.907393	0.1132	0.2435	-0.058-0.54	0.995659	0.5094	0.0948	-0.19-0.38	0.9996	0.5264	-0.0611	-0.25-0.13	0.977357	0.2524	0.273	-0.19-0.74	0.907393	FALSE
rs185039879	imputed	0.835	ADORA2	cellular processes	22	24815641	A/G	0.977	0.023	3.228	supplemental o2	0.1153	0.94424	0.1153	0.3923	-0.095-0.88	0.995659	0.4984	-0.1623	-0.63-0.31	0.9996	0.205	-0.2012	-0.51-0.11	0.977357	0.4983	0.2654	-0.5-1	0.94424	FALSE
rs2330771	imputed	0.593	ADORA2	cellular processes	22	24835154	A/G	0.0659	0.0659	1.874	mechanical ventilation	0.1181	0.854489	0.6371	-0.0838	-0.43-0.26	0.995659	0.1181	0.2564	-0.065-0.58	0.9996	0.8983	-0.0143	-0.23-0.2	0.9995	0.1506	-0.4076	-0.96-0.15	0.854489	FALSE
rs113892861	imputed	0.837	ADORA2	cellular processes	22	24820094	G/T	0.8913	0.1087	8.959	supplemental o2	0.1202	0.923873	0.1202	0.1797	-0.047-0.41	0.995659	0.1681	0.1491	-0.063-0.36	0.9996	0.4879	0.05	-0.091-0.19	0.977357	0.4369	0.1418	-0.22-0.5	0.923873	FALSE
rs146102226	imputed	0.806	ADORA2	cellular processes	22	24842654	G/A	0.9897	0.0103	3.709	case & control	0.1224	0.843695	0.5547	0.2299	-0.53-0.99	0.995659	0.8364	0.0729	-0.62-0.77	0.9996	0.9097	0.028	-0.46-0.51	0.9995	0.1224	0.9006	-0.24-2	0.843695	FALSE
rs71318979	imputed	0.928	ADORA2	cellular processes	22	24816313	C/T	0.9875	0.0125	7.788	case & control	0.1433	0.851737	0.3165	0.3167	-0.3-0.94	0.995659	0.7617	0.088	-0.48-0.66	0.9996	0.9834	-0.0042	-0.4-0.39	0.9995	0.1433	0.732	-0.25-1.7	0.851737	FALSE
rs11704811	imputed	0.836	ADORA2	cellular processes	22	24833164	C/T	0.9149	0.0851	2.517	supplemental o2	0.159	0.963273	0.159	0.1849	-0.072-0.44	0.995659	0.3583	0.1114	-0.13-0.35	0.9996	0.7876	-0.0221	-0.18-0.14	0.997951	0.6033	0.1055	-0.29-0.5	0.963273	FALSE
rs62234045	imputed	0.841	ADORA2	cellular processes	22	24828151	G/A	0.9876	0.0124	1.296	supplemental o2	0.1603	0.934771	0.1603	0.4671	-0.18-1.1	0.995659	0.72	0.1145	-0.51-0.74	0.9996	0.7705	0.0647	-0.37-0.5	0.997951	0.478	0.3763	-0.66-1.4	0.934771	FALSE
rs117699322	imputed	0.858	ADORA2	cellular processes	22	24821941	C/T	0.9707	0.0293	8.4	mechanical ventilation	0.1727	0.907825	0.2852	-0.23	-0.65-0.19	0.995659	0.1727	-0.2751	-0.67-0.12	0.9996	0.7599	0.0436	-0.24-0.32	0.997951	0.3147	0.3512	-0.33-1	0.907825	FALSE
rs62234044	imputed	0.918	ADORA2	cellular processes	22	24823731	C/T	0.989	0.011	3.605	supplemental o2	0.1814	0.907393	0.1814	0.454	-0.21-1.1	0.995659	0.8575	0.0586	-0.58-0.7	0.9996	0.7785	-0.0638	-0.51-0.38	0.997951	0.2407	0.6284	-0.42-1.7	0.907393	FALSE
rs76559012	imputed	0.926	ADORA2	cellular processes	22	24835212	G/A	0.9881	0.0119	0.149	case & control	0.1861	0.90026	0.3405	0.3116	-0.33-0.95	0.995659	0.7728	0.0864	-0.5-0.67	0.9996	0.9268	-0.0194	-0.43-0.39	0.9995	0.1861	0.68	-0.33-1.7	0.90026	FALSE
rs56237392	imputed	0.925	ADORA2	cellular processes	22	24835973	T/A	0.9893	0.0107	8.553	supplemental o2	0.1992	0.91584	0.1992	0.4391	-0.23-1.1	0.995659	0.8463	0.0637	-0.58-0.71	0.9996	0.7504	-0.0728	-0.52-0.38	0.997951	0.3766	0.4769	-0.58-1.5	0.91584	FALSE
rs62234043	imputed	0.938	ADORA2	cellular processes	22	24822410	G/C	0.9897	0.0103	0.96	supplemental o2	0.2106	0.907825	0.2106	0.4344	-0.25-1.1	0.995659	0.8098	0.0802	-0.57-0.73	0.9996	0.779	-0.0652	-0.52-0.39	0.997951	0.2923	0.5762	-0.5-1.6	0.907825	FALSE
rs73169811	imputed	0.966	ADORA2	cellular processes	22	24818090	G/A	0.9076	0.0924	0.729	mechanical ventilation	0.2221	0.977357	0.4802	0.0816	-0.14-0.31	0.995659	0.2221	0.1324	-0.08-0.34	0.9996	0.4947	0.0497	-0.093-0.19	0.977357	0.8512	0.0348	-0.33-0.4	0.978238	FALSE
rs141536111	imputed	0.54	ADORA2	cellular processes	22	24819563	G/T	0.9764	0.0236	9.161	case & control	0.2433	0.907393	0.7691	-0.087	-0.67-0.49	0.995659	0.5494	-0.169	-0.72-0.38	0.9996	0.4253	-0.1471	-0.51-0.21	0.977357	0.2433	-0.5525	-1.5-0.37	0.907393	FALSE
rs7285057	imputed	0.971	ADORA2	cellular processes	22	24822663	T/C	0.9069	0.0931	1.484	mechanical ventilation	0.2484	0.977357	0.5359	0.0711	-0.15-0.3	0.995659	0.2484	0.1246	-0.087-0.34	0.9996	0.5035	0.0484	-0.094-0.19	0.977357	0.9117	0.0204	-0.34-0.38	0.986484	FALSE
rs141278503	imputed	0.791	ADORA2	cellular processes	22	24820545	C/A	0.9793	0.0207	9.94	supplemental o2	0.2494	0.919968	0.2494	-0.2998	-0.81-0.21	0.995659	0.3359	-0.2375	-0.72-0.25	0.9996	0.7418	0.0596	-0.29-0.41	0.997426	0.4082	0.3526	-0.48-1.2	0.919968	FALSE
rs5751876	imputed	0.98	ADORA2	cellular processes	22	24837301	T/C	0.414	0.414	0.001	mechanical ventilation	0.2505	0.977357	0.6824	0.0283	-0.11-0.16	0.995659	0.2505	0.0752	-0.053-0.2	0.9996	0.5888	0.0238	-0.062-0.11	0.977357	0.8477	0.0211	-0.19-0.24	0.978238	FALSE
rs9624472	imputed	0.98	ADORA2	cellular processes	22	24834731	A/G	0.9075	0.0925	3.701	mechanical ventilation	0.2622	0.977357	0.5844	0.0628	-0.16-0.29	0.995659	0.2622	0.121	-0.09-0.33	0.9996	0.5139	0.0473	-0.095-0.19	0.977357	0.9328	0.0156	-0.35-0.38	0.98965	FALSE
rs2267076	imputed	0.964	ADORA2	cellular processes	22	24830595	T/C	0.387	0.387	0.844	mechanical ventilation	0.2683	0.972772	0.807	0.0173	-0.12-0.16	0.995659	0.2683	0.0739	-0.057-0.2	0.9996	0.6206	0.0222	-0.066-0.11	0.977357	0.7324	0.0384	-0.18-0.26	0.972772	FALSE
rs4822489	imputed	0.984	ADORA2	cellular processes	22	24833760	T/G	0.4325	0.4325	1.306	mechanical ventilation	0.2779	0.977357	0.7978	0.0173	-0.12-0.15	0.995659	0.2779	0.0695	-0.056-0.19	0.9996	0.4194	0.0349	-0.05-0.12	0.977357	0.9012	0.0133	-0.2-0.22	0.9833	FALSE
rs1964959	imputed	0.985	ADORA2	cellular processes	22	24842915	T/C	0.9077	0.0923	0.182	mechanical ventilation	0.2793	0.977357	0.6236	0.0563	-0.17-0.28	0.995659	0.2793	0.1166	-0.095-0.33	0.9996	0.4894	0.05	-0.092-0.19	0.977357	0.9318	0.0158	-0.35-0.38	0.98965	FALSE
rs75577210	imputed	0.825	ADORA2	cellular processes	22	24832383	A/G	0.989	0.011	3.578	case & control	0.2815	0.907825	0.7617	-0.1096	-0.82-0.6	0.995659	0.4007	0.2887	-0.38-0.96	0.9996	0.7063	0.0888	-0.37-0.55	0.993385	0.2815	-0.6076	-1.7-0.5	0.907825	FALSE
rs5760424	imputed	0.986	ADORA2	cellular processes	22	24840253	G/A	0.4326	0.4326	2.657	mechanical ventilation	0.2863	0.977357	0.8172	0.0156	-0.12-0.15	0.995659	0.2863	0.0682	-0.057-0.19	0.9996	0.4083	0.0357	-0.049-0.12	0.977357	0.8996	0.0135	-0.2-0.22	0.9833	FALSE
rs189733609	imputed	0.752	ADORA2	cellular processes	22	24819807	G/T	0.9887	0.0113	14.96	case & control	0.2882	0.907825	0.6045	0.1986	-0.55-0.95	0.995659	0.9641	-0.0158	-0.7-0.67	0.9996	0.9112	-0.0272	-0.5-0.45	0.9995	0.2882	0.6113	-0.52-1.7	0.907825	FALSE
rs78663037	imputed	0.972	ADORA2	cellular processes	22	24843219	A/C	0.9891	0.0109	1.175	supplemental o2	0.2905	0.907869	0.2905	-0.3488	-1-0.3	0.995659	0.7109	-0.1122	-0.71-0.48	0.9996	0.4263	-0.1624	-0.56-0.24	0.977357	0.3461	-0.474	-1.5-0.51	0.907869	FALSE
rs79760227	imputed	0.972	ADORA2	cellular processes	22	24842494	A/G	0.9891	0.0109	19.08	supplemental o2	0.2905	0.907869	0.2905	-0.3487	-0.99-0.3	0.995659	0.7111	-0.1121	-0.71-0.48	0.9996	0.4262	-0.1624	-0.56-0.24	0.977357	0.3462	-0.4738	-1.5-0.51	0.907869	FALSE
rs78625928	imputed	0.965	ADORA2	cellular processes	22	24842684	C/T	0.989	0.011	8.828	supplemental o2	0.2917	0.907996	0.2917	-0.3475	-0.99-0.3	0.995659	0.6929	-0.1194	-0.71-0.47	0.9996	0.4142	-0.1665	-0.57-0.23	0.977357	0.3516	-0.4681	-1.5-0.52	0.907996	FALSE
rs74813735	imputed	0.965	ADORA2	cellular processes	22	24842031	C/T	0.989	0.011	10.13	supplemental o2	0.2918	0.907996	0.2918	-0.3474	-0.99-0.3	0.995659	0.6932	-0.1193	-0.71-0.47	0.9996	0.4142	-0.1665	-0.57-0.23	0.977357	0.3516	-0.4682	-1.5-0.52	0.907996	FALSE
rs150722843	imputed	0.972	ADORA2	cellular processes	22	24827571	G/A	0.9891	0.0109	4.391	supplemental o2	0.2924	0.907869	0.2924	-0.347	-0.99-0.3	0.995659	0.7194	-0.1087	-0.7-0.48	0.9996	0.4262	-0.1623	-0.56-0.24	0.977357	0.3476	-0.4717	-1.5-0.51	0.907869	FALSE
rs71651683	imputed	0.964	ADORA2	cellular processes	22	24828853	C/T	0.989	0.011	16.08	supplemental o2	0.2939	0.910024	0.2939	-0.3455	-0.99-0.3	0.995659	0.6963	-0.1179	-0.71-0.47	0.9996	0.409	-0.1681	-0.57-0.23	0.977357	0.3573	-0.4617	-1.4-0.52	0.910024	FALSE
rs80355897	imputed	0.945	ADORA2	cellular processes	22	24830401	C/A	0.9891	0.0109	16.11	supplemental o2	0.2953	0.948425	0.2953	-0.3508	-1-0.31	0.995659	0.8391	-0.0624	-0.66-0.54	0.9996	0.3443	-0.196	-0.6-0.21	0.977357	0.5444	-0.3094	-1.3-0.69	0.948425	FALSE
rs116704292	imputed	0.973	ADORA2	cellular processes	22	24821764	G/A	0.989	0.011	5.436	supplemental o2	0.2972	0.907869	0.2972	-0.3425	-0.99-0.3	0.995659	0.7375	-0.1011	-0.69-0.49	0.9996	0.4248	-0.1623	-0.56-0.24	0.977357	0.3486	-0.4683	-1.4-0.51	0.907869	FALSE
rs9624470	imputed	0.903	ADORA2	cellular processes	22	24820268	G/A	0.4197	0.4197	8.943	mechanical ventilation	0.2995	0.974098	0.9414	-0.0052	-0.14-0.13	0.997049	0.2995	0.0696	-0.062-0.2	0.9996	0.5024	0.0304	-0.058-0.12	0.977357	0.7961	0.0291	-0.19-0.25	0.974098	FALSE
rs2298383	imputed	0.965	ADORA2	cellular processes	22	24825511	C/T	0.4367	0.4367	3.572	mechanical ventilation	0.2998	0.97202	0.5799	0.0378	-0.096-0.17	0.995659	0.2998	0.067	-0.06-0.19	0.9996	0.394	0.0371	-0.048-0.12	0.977357	0.7092	0.0404	-0.17-0.25	0.97202	FALSE
rs17004921	imputed	0.981	ADORA2	cellular processes	22	24840676	C/T	0.9046	0.0954	3.32	mechanical ventilation	0.3046	0.977357	0.7488	0.0363	-0.19-0.26	0.995659	0.3046	0.1093	-0.099-0.32	0.9996	0.5555	0.0421	-0.098-0.18	0.977357	0.9309	0.0158	-0.34-0.37	0.98965	FALSE
rs75727533	imputed	0.947	ADORA2	cellular processes	22	24830400	C/A	0.9897	0.0103	17.26	supplemental o2	0.315	0.920193	0.315	-0.3452	-1-0.33	0.995659	0.7006	-0.1208	-0.74-0.49	0.9996	0.4061	-0.1763	-0.59-0.24	0.977357	0.4269	-0.4149	-1.4-0.61	0.920193	FALSE
rs3761422	imputed	0.986	ADORA2	cellular processes	22	24826672	T/C	0.4008	0.4008	2.589	mechanical ventilation	0.3184	0.977357	0.831	0.0148	-0.12-0.15	0.995659	0.3184	0.0653	-0.063-0.19	0.9996	0.5787	0.0244	-0.062-0.11	0.977357	0.9151	0.0117	-0.2-0.23	0.986665	FALSE
rs4822490	imputed	0.988	ADORA2	cellular processes	22	24839372	G/C	0.4125	0.4125	0.556	mechanical ventilation	0.3212	0.977357	0.7409	0.0228	-0.11-0.16	0.995659	0.3212	0.0646	-0.063-0.19	0.9996	0.5326	0.0273	-0.058-0.11	0.977357	0.9074	0.0127	-0.2-0.23	0.985241	FALSE
rs5760423	imputed	0.988	ADORA2	cellular processes	22	24840118	T/G	0.4095	0.4095	3.015	mechanical ventilation	0.3316	0.977357	0.7847	0.0188	-0.12-0.15	0.995659	0.3316	0.0631	-0.064-0.19	0.9996	0.5581	0.0256	-0.06-0.11	0.977357	0.9393	0.0083	-0.21-0.22	0.990115	FALSE
rs9612623	imputed	0.988	ADORA2	cellular processes	22	24840734	A/G	0.4095	0.4095	1.951	mechanical ventilation	0.3317	0.977357	0.7848	0.0188	-0.12-0.15	0.995659	0.3317	0.0631	-0.064-0.19	0.9996	0.5579	0.0256	-0.06-0.11	0.977357	0.9396	0.0083	-0.21-0.22	0.990115	FALSE
rs191596061	imputed	0.721	ADORA2	cellular processes	22	24819991	G/A	0.9396	0.0604	13.23	mechanical ventilation	0.3474	0.963273	0.7048	-0.062	-0.38-0.26	0.995659	0.3474	-0.147	-0.45-0.16	0.9996	0.3629	-0.1003	-0.32-0.12	0.977357	0.6013	0.1371	-0.38-0.65	0.963273	FALSE
rs5760425	imputed	0.987	ADORA2	cellular processes	22	24842452	T/G	0.4103	0.4103	21.9	mechanical ventilation	0.3479	0.977357	0.7775	0.0195	-0.12-0.15	0.995659	0.3479	0.061	-0.066-0.19	0.9996	0.5792	0.0242	-0.061-0.11	0.977357	0.9754	0.0034	-0.21-0.22	0.995259	FALSE
rs187459499	imputed	0.592	ADORA2	cellular processes	22	24818979	C/T	0.9846	0.0154	0.173	mechanical ventilation	0.3484	0.977357	0.8004	-0.0907	-0.79-0.61	0.995659	0.3484	-0.3099	-0.96-0.34	0.9996	0.5119	-0.1471	-0.59-0.29	0.977357	0.9581	0.0275	-1-1.1	0.994802	FALSE
rs4822491	imputed	0.969	ADORA2	cellular processes	22	24839386	G/A	0.4204	0.4204	2.434	mechanical ventilation	0.3842	0.990179	0.7775	0.0196	-0.12-0.16	0.995659	0.3842	0.0571	-0.071-0.19	0.9996	0.687	0.0178	-0.069-0.1	0.990179	0.9639	-0.005	-0.22-0.21	0.995169	FALSE
rs17004919	imputed	0.954	ADORA2	cellular processes	22	24832547	A/G	0.9789	0.0211	1.442	CPAP	0.4056	0.977357	0.8962	0.0312	-0.44-0.5	0.995659	0.8718	-0.0362	-0.48-0.4	0.9996	0.4056	-0.1274	-0.43-0.17	0.977357	0.9394	-0.0282	-0.75-0.7	0.990115	FALSE
rs17004920	imputed	0.954	ADORA2	cellular processes	22	24834564	G/C	0.9789	0.0211	0.513	CPAP	0.4063	0.977357	0.8953	0.0314	-0.44-0.5	0.995659	0.8728	-0.0359	-0.47-0.4	0.9996	0.4063	-0.1272	-0.43-0.17	0.977357	0.9391	-0.0283	-0.75-0.7	0.990115	FALSE
rs66676926	imputed	0.854	ADORA2	cellular processes	22	24814772	TGAGATTCCAGGGAGAGTGGA/T	0.5726	0.4274	6.008	CPAP	0.4252	0.977357	0.6512	0.0332	-0.11-0.18	0.995659	0.8252	0.0153	-0.12-0.15	0.9996	0.4252	-0.0369	-0.13-0.054	0.977357	0.9632	-0.0054	-0.23-0.22	0.995169	FALSE
rs80159877	imputed	0.959	ADORA2	cellular processes	22	24830028	T/C	0.9798	0.0202	0.585	CPAP	0.434	0.977357	0.9762	0.0073	-0.47-0.48	0.999413	0.8844	-0.0331	-0.48-0.41	0.9996	0.434	-0.1221	-0.43-0.18	0.977357	0.8511	-0.0708	-0.81-0.67	0.978238	FALSE
rs62234042	imputed	0.909	ADORA2	cellular processes	22	24819230	C/T	0.9777	0.0223	0.164	CPAP	0.4382	0.977357	0.9536	0.014	-0.46-0.48	0.999231	0.8193	-0.0513	-0.49-0.39	0.9996	0.4382	-0.1191	-0.42-0.18	0.977357	0.9261	0.0344	-0.69-0.76	0.988297	FALSE
rs113291310	imputed	0.706	ADORA2	cellular processes	22	24817885	G/A	0.9701	0.0299	4.935	case & control	0.4668	0.929311	0.8304	0.0497	-0.41-0.5	0.995659	0.568	0.125	-0.3-0.55	0.9996	0.7189	-0.0536	-0.35-0.24	0.994593	0.4668	0.2668	-0.45-0.99	0.929311	FALSE
rs5996696	imputed	0.956	ADORA2	cellular processes	22	24827622	A/C	0.9708	0.0292	1.804	CPAP	0.4818	0.972772	0.8691	-0.033	-0.43-0.36	0.995659	0.7691	-0.0559	-0.43-0.32	0.9996	0.4818	-0.0906	-0.34-0.16	0.977357	0.7224	-0.1108	-0.72-0.5	0.972772	FALSE
rs5760414	imputed	0.959	ADORA2	cellular processes	22	24826085	T/C	0.9704	0.0296	0.673	CPAP	0.4888	0.973072	0.9057	-0.0235	-0.41-0.37	0.995659	0.7426	-0.062	-0.43-0.31	0.9996	0.4888	-0.0884	-0.34-0.16	0.977357	0.7811	-0.086	-0.69-0.52	0.973072	FALSE
rs113170433	imputed	0.714	ADORA2	cellular processes	22	24816718	C/T	0.97	0.03	7.417	CPAP	0.5582	0.960832	0.9838	-0.0046	-0.45-0.44	0.999413	0.7047	0.0815	-0.34-0.5	0.9996	0.5582	-0.0856	-0.37-0.2	0.977357	0.5915	0.1932	-0.51-0.9	0.960832	FALSE
rs5760410	imputed	0.981	ADORA2	cellular processes	22	24815406	G/A	0.5046	0.4954	3.684	CPAP	0.5899	0.977357	0.7126	-0.0249	-0.16-0.11	0.995659	0.9344	0.0052	-0.12-0.13	0.9996	0.5899	-0.023	-0.11-0.06	0.977357	0.8506	-0.0203	-0.23-0.19	0.978238	FALSE
rs117267465	imputed	0.794	ADORA2	cellular processes	22	24819193	C/T	0.9906	0.0094	2.319	supplemental o2	0.6147	0.978238	0.6147	0.1885	-0.55-0.92	0.995659			NA-NA		0.7319	0.0813	-0.38-0.55	0.994957	0.8499	-0.1085	-1.2-1	0.978238	FALSE
rs5751869	imputed	0.978	ADORA2	cellular processes	22	24815288	G/A	0.508	0.492	0.422	CPAP	0.6205	0.97617	0.6977	-0.0264	-0.16-0.11	0.995659	0.9641	0.0029	-0.12-0.13	0.9996	0.6205	-0.0212	-0.11-0.063	0.977357	0.8246	-0.024	-0.24-0.19	0.97617	FALSE
rs3761420	imputed	0.984	ADORA2	cellular processes	22	24826155	G/A	0.5258	0.4742	5.813	CPAP	0.6581	0.98208	0.9795	-0.0017	-0.13-0.13	0.999413	0.6607	0.0276	-0.096-0.15	0.9996	0.6581	0.0188	-0.064-0.1	0.98208	0.9575	0.0056	-0.2-0.21	0.994802	FALSE
chr22:24818404:I	imputed	0.913	ADORA2	cellular processes	22	24818404	G/GTT	0.5546	0.4454	1.672	mechanical ventilation	0.6798	0.974098	0.9871	0.0011	-0.14-0.14	0.999413	0.6798	0.0271	-0.1-0.16	0.9996	0.6821	0.0181	-0.069-0.1	0.989595	0.7959	0.0285	-0.19-0.24	0.974098	FALSE
rs5751871	imputed	0.924	ADORA2	cellular processes	22	24818404	G/T	0.5495	0.4505	2.029	supplemental o2	0.8032	0.995659	0.8032	-0.0172	-0.15-0.12	0.995659	0.8712	0.0106	-0.12-0.14	0.9996	0.9742	0.0014	-0.085-0.087	0.9995	0.9986	0.0002	-0.21-0.21	0.9999	FALSE
rs5751870	imputed	0.926	ADORA2	cellular processes	22	24818403	G/T	0.543	0.457	0.492	mechanical ventilation	0.8409	0.994858	0.8457	-0.0134	-0.15-0.12	0.995659	0.8409	0.0131	-0.11-0.14	0.9996	0.9693	0.0017	-0.084-0.088	0.9995	0.9604	0.0054	-0.21-0.22	0.994858	FALSE
chr17:41003048:D	imputed	0.628	AOC3	cell adhesion	17	41003048	CT/C	0.9537	0.0463	5.345	case & control	0.005852	0.406252	0.5789	0.1097	-0.28-0.5	0.995659	0.1461	-0.2687	-0.63-0.093	0.9996	0.207	-0.1594	-0.41-0.088	0.977357	0.005852	-0.8617	-1.5--0.25	0.406252	TRUE
chr17:41014698:D	imputed	0.75	AOC3	cell adhesion	17	41014698	GTTC/G	0.9818	0.0182	7.417	mechanical ventilation	0.0666	0.907393	0.4618	-0.2126	-0.78-0.35	0.995659	0.0666	-0.4967	-1-0.033	0.9996	0.5115	-0.1206	-0.48-0.24	0.977357	0.2716	-0.5065	-1.4-0.4	0.907393	TRUE
rs66832424	imputed	0.715	AOC3	cell adhesion	17	41014734	C/T	0.965	0.035	12.91	supplemental o2	0.08682	0.913859	0.08682	-0.3711	-0.8-0.053	0.995659	0.4733	-0.1477	-0.55-0.26	0.9996	0.9082	-0.0158	-0.28-0.25	0.9995	0.3673	-0.3272	-1-0.38	0.913859	TRUE
rs34307313	imputed	0.699	AOC3	cell adhesion	17	40999163	A/G	0.9864	0.0136	2.257	CPAP	0.09104	0.977357	0.6962	0.1336	-0.54-0.8	0.995659	0.3119	-0.3284	-0.96-0.31	0.9996	0.09104	0.3709	-0.059-0.8	0.977357	0.9831	0.0118	-1.1-1.1	0.99806	TRUE
rs34107025	imputed	0.857	AOC3	cell adhesion	17	41008665	T/C	0.9857	0.0143	4.486	case & control	0.1428	0.851737	0.2001	0.3879	-0.2-0.98	0.995659	0.5687	0.1595	-0.39-0.71	0.9996	0.2286	0.2222	-0.14-0.58	0.977357	0.1428	0.7037	-0.24-1.6	0.851737	TRUE
rs34908272	imputed	0.899	AOC3	cell adhesion	17	41006760	G/A	0.8981	0.1019	4.2	CPAP	0.1745	0.973072	0.2873	0.1255	-0.11-0.36	0.995659	0.9051	0.0133	-0.21-0.23	0.9996	0.1745	0.1017	-0.045-0.25	0.977357	0.787	0.0513	-0.32-0.42	0.973072	TRUE
rs33986943	imputed	0.902	AOC3	cell adhesion	17	41004637	G/A	0.8975	0.1025	9.702	CPAP	0.1772	0.973072	0.2927	0.1237	-0.11-0.35	0.995659	0.8687	0.0184	-0.2-0.24	0.9996	0.1772	0.1008	-0.045-0.25	0.977357	0.7783	0.0533	-0.32-0.42	0.973072	TRUE
rs35296742	imputed	0.901	AOC3	cell adhesion	17	40999303	G/A	0.8936	0.1064	0.762	CPAP	0.2027	0.975746	0.2502	0.1328	-0.094-0.36	0.995659	0.9362	0.0088	-0.21-0.22	0.9996	0.2027	0.0935	-0.05-0.24	0.977357	0.8142	0.0437	-0.32-0.41	0.975746	TRUE
rs151322266	imputed	0.695	AOC3	cell adhesion	17	41004994	A/G	0.9878	0.0122	14.52	case & control	0.539	0.948425	0.977	0.0097	-0.65-0.67	0.999413	0.7306	-0.1087	-0.73-0.51	0.9996	0.9283	0.0192	-0.4-0.44	0.9995	0.539	-0.3528	-1.5-0.77	0.948425	TRUE
rs184603979	imputed	0.736	BPIFB1	cellular processes	20	31899231	T/C	0.9747	0.0253	0.68	case & control	0.03397	0.725394	0.8776	-0.0401	-0.55-0.47	0.995659	0.2777	0.2598	-0.21-0.73	0.9996	0.4179	0.1349	-0.19-0.46	0.977357	0.03397	0.8205	0.063-1.6	0.725394	TRUE
rs41311304	imputed	0.686	BPIFB1	cellular processes	20	31894766	C/T	0.9656	0.0344	11.69	CPAP	0.04891	0.907393	0.2893	-0.2425	-0.69-0.21	0.995659	0.1457	-0.3004	-0.7-0.1	0.9996	0.04891	-0.2804	-0.56--0.0017	0.977357	0.2021	-0.4435	-1.1-0.24	0.907393	TRUE
rs6059250	imputed	0.641	BPIFB1	cellular processes	20	31901224	C/T	0.9745	0.0255	2.186	mechanical ventilation	0.05533	0.975746	0.785	-0.0709	-0.58-0.44	0.995659	0.05533	0.4852	-0.01-0.98	0.9996	0.07131	0.2998	-0.026-0.63	0.977357	0.8122	0.1019	-0.74-0.94	0.975746	TRUE
rs13045884	genotyped	1	BPIFB1	cellular processes	20	31884141	C/T	0.873	0.127	5.426	supplemental o2	0.07409	0.973072	0.07409	-0.1836	-0.38-0.018	0.995659	0.1814	-0.1306	-0.32-0.061	0.9996	0.4314	-0.0508	-0.18-0.076	0.977357	0.7799	-0.046	-0.37-0.28	0.973072	TRUE
rs2253335	genotyped	1	BPIFB1	cellular processes	20	31891003	C/T	0.5786	0.4214	0.659	case & control	0.08475	0.776697	0.3506	-0.0625	-0.19-0.069	0.995659	0.8686	0.0104	-0.11-0.13	0.9996	0.6471	0.0192	-0.063-0.1	0.98208	0.08475	-0.1832	-0.39-0.025	0.776697	TRUE
rs192971367	imputed	0.504	BPIFB1	cellular processes	20	31892515	G/A	0.954	0.046	4.778	CPAP	0.0928	0.948425	0.211	-0.2857	-0.73-0.16	0.995659	0.9085	-0.0246	-0.44-0.4	0.9996	0.0928	0.2398	-0.039-0.52	0.977357	0.5133	0.2441	-0.49-0.98	0.948425	TRUE
rs6059252	imputed	0.69	BPIFB1	cellular processes	20	31901472	T/C	0.9709	0.0291	0.51	mechanical ventilation	0.09909	0.977357	0.549	-0.1415	-0.6-0.32	0.995659	0.09909	0.3793	-0.071-0.83	0.9996	0.209	0.1909	-0.11-0.49	0.977357	0.8702	0.0626	-0.69-0.81	0.980386	TRUE
rs17856249	imputed	0.827	BPIFB1	cellular processes	20	31894789	C/G	0.9628	0.0372	3.694	mechanical ventilation	0.1057	0.836701	0.6978	-0.0731	-0.44-0.3	0.995659	0.1057	0.2883	-0.061-0.64	0.9996	0.3233	0.1205	-0.12-0.36	0.977357	0.1157	0.4479	-0.11-1	0.836701	TRUE
rs6141917	imputed	0.7	BPIFB1	cellular processes	20	31902096	C/A	0.9728	0.0272	8.751	mechanical ventilation	0.1125	0.975264	0.4702	-0.1747	-0.65-0.3	0.995659	0.1125	0.3745	-0.088-0.84	0.9996	0.2128	0.1943	-0.11-0.5	0.977357	0.8046	0.0974	-0.67-0.87	0.975264	TRUE
rs150074420	imputed	0.767	BPIFB1	cellular processes	20	31870853	C/A	0.9865	0.0135	5.101	supplemental o2	0.113	0.977357	0.113	-0.5299	-1.2-0.12	0.995659	0.6162	-0.1556	-0.76-0.45	0.9996	0.2093	-0.2693	-0.69-0.15	0.977357	0.835	-0.1095	-1.1-0.92	0.978238	TRUE
rs75456555	imputed	0.878	BPIFB1	cellular processes	20	31885139	C/T	0.982	0.018	1.948	CPAP	0.1149	0.903985	0.7379	0.0917	-0.45-0.63	0.995659	0.804	-0.0615	-0.55-0.42	0.9996	0.1149	-0.2708	-0.61-0.066	0.977357	0.194	-0.5318	-1.3-0.27	0.903985	TRUE
chr20:31895722:I	imputed	0.721	BPIFB1	cellular processes	20	31895722	C/CA	0.9892	0.0108	0.941	supplemental o2	0.1181	0.929127	0.1181	-0.6078	-1.4-0.15	0.995659	0.4213	-0.2923	-1-0.42	0.9996	0.2348	-0.2923	-0.77-0.19	0.977357	0.4598	-0.4364	-1.6-0.72	0.929127	TRUE
rs74460942	imputed	0.749	BPIFB1	cellular processes	20	31901830	G/A	0.9759	0.0241	12.69	supplemental o2	0.1183	0.977357	0.1183	0.3805	-0.097-0.86	0.995659	0.9086	0.0259	-0.42-0.47	0.9996	0.2598	-0.1779	-0.49-0.13	0.977357	0.9572	0.0204	-0.73-0.77	0.994802	TRUE
rs73111624	imputed	0.827	BPIFB1	cellular processes	20	31867932	C/T	0.9885	0.0115	3.344	case & control	0.1219	0.843695	0.2264	0.4553	-0.28-1.2	0.995659	0.8839	-0.0473	-0.68-0.59	0.9996	0.5948	0.1164	-0.31-0.55	0.977357	0.1219	0.8535	-0.23-1.9	0.843695	TRUE
rs915183	imputed	0.933	BPIFB1	cellular processes	20	31900775	C/A	0.5556	0.4444	5.235	case & control	0.1229	0.843695	0.4553	-0.0505	-0.18-0.082	0.995659	0.3378	-0.061	-0.19-0.064	0.9996	0.383	-0.0375	-0.12-0.047	0.977357	0.1229	-0.1662	-0.38-0.045	0.843695	TRUE
rs73111625	imputed	0.826	BPIFB1	cellular processes	20	31871460	G/A	0.9885	0.0115	5.74	case & control	0.1264	0.845727	0.2349	0.4466	-0.29-1.2	0.995659	0.8919	-0.0439	-0.68-0.59	0.9996	0.6093	0.1117	-0.32-0.54	0.977357	0.1264	0.8422	-0.24-1.9	0.845727	TRUE
rs1884885	imputed	0.896	BPIFB1	cellular processes	20	31877898	C/T	0.8373	0.1627	1.415	case & control	0.1281	0.845727	0.8958	0.0131	-0.18-0.21	0.995659	0.7451	-0.0303	-0.21-0.15	0.9996	0.2752	-0.0682	-0.19-0.054	0.977357	0.1281	-0.2363	-0.54-0.068	0.845727	TRUE
rs11905391	imputed	0.831	BPIFB1	cellular processes	20	31895533	G/A	0.9605	0.0395	1.207	case & control	0.1399	0.849727	0.5894	-0.1024	-0.47-0.27	0.995659	0.1532	0.2564	-0.095-0.61	0.9996	0.2948	0.1289	-0.11-0.37	0.977357	0.1399	0.4234	-0.14-0.99	0.849727	TRUE
rs6141388	imputed	0.705	BPIFB1	cellular processes	20	31901853	T/C	0.973	0.027	0.955	CPAP	0.1502	0.977357	0.3815	-0.2158	-0.7-0.27	0.995659	0.1939	0.3129	-0.16-0.78	0.9996	0.1502	0.2289	-0.083-0.54	0.977357	0.9751	0.0126	-0.78-0.8	0.995259	TRUE
rs2424967	genotyped	1	BPIFB1	cellular processes	20	31887418	C/T	0.5506	0.4494	5.974	case & control	0.1543	0.858764	0.4348	-0.0527	-0.18-0.08	0.995659	0.9967	-0.0003	-0.12-0.12	0.9996	0.3278	0.0413	-0.041-0.12	0.977357	0.1543	-0.152	-0.36-0.057	0.858764	TRUE
chr20:31877204:I	imputed	0.92	BPIFB1	cellular processes	20	31877204	A/AC	0.9433	0.0567	0.057	supplemental o2	0.1603	0.972772	0.1603	0.2091	-0.083-0.5	0.995659	0.4256	-0.1137	-0.39-0.17	0.9996	0.7325	-0.0326	-0.22-0.15	0.994957	0.739	0.0787	-0.38-0.54	0.972772	TRUE
rs8124628	imputed	0.81	BPIFB1	cellular processes	20	31900729	G/A	0.925	0.075	4.984	mechanical ventilation	0.169	0.948425	0.5378	0.0885	-0.19-0.37	0.995659	0.169	-0.1861	-0.45-0.079	0.9996	0.5709	-0.0517	-0.23-0.13	0.977357	0.5192	-0.1486	-0.6-0.3	0.948425	TRUE
rs62209754	imputed	0.697	BPIFB1	cellular processes	20	31896257	T/C	0.9717	0.0283	0.138	CPAP	0.17	0.975746	0.6122	-0.1231	-0.6-0.35	0.995659	0.1894	0.3113	-0.15-0.78	0.9996	0.17	0.2148	-0.092-0.52	0.977357	0.8163	0.0918	-0.68-0.87	0.975746	TRUE
rs73906389	imputed	0.782	BPIFB1	cellular processes	20	31897890	A/T	0.9809	0.0191	1.972	mechanical ventilation	0.1712	0.973072	0.2084	-0.3437	-0.88-0.19	0.995659	0.1712	0.3637	-0.16-0.88	0.9996	0.225	0.2155	-0.13-0.56	0.977357	0.7583	-0.1352	-1-0.73	0.973072	TRUE
rs116638400	imputed	0.516	BPIFB1	cellular processes	20	31883681	T/G	0.9683	0.0317	1.263	case & control	0.1747	0.88443	0.9474	-0.0177	-0.54-0.51	0.997485	0.2037	0.3193	-0.17-0.81	0.9996	0.9698	0.0064	-0.32-0.34	0.9995	0.1747	-0.5844	-1.4-0.26	0.88443	TRUE
chr20:31880513:I	imputed	0.953	BPIFB1	cellular processes	20	31880513	T/TC	0.8482	0.1518	6.703	supplemental o2	0.1757	0.919968	0.1757	-0.1325	-0.32-0.059	0.995659	0.2869	-0.0989	-0.28-0.083	0.9996	0.3478	-0.0577	-0.18-0.063	0.977357	0.4231	-0.1247	-0.43-0.18	0.919968	TRUE
rs6057815	imputed	0.949	BPIFB1	cellular processes	20	31880324	T/G	0.7217	0.2783	5.82	supplemental o2	0.1865	0.907393	0.1865	0.0996	-0.048-0.25	0.995659	0.9071	0.0083	-0.13-0.15	0.9996	0.4501	-0.0358	-0.13-0.057	0.977357	0.2301	0.1418	-0.09-0.37	0.907393	TRUE
rs6088168	imputed	0.867	BPIFB1	cellular processes	20	31896661	C/T	0.5556	0.4444	3.793	supplemental o2	0.1965	0.968813	0.1965	-0.0907	-0.23-0.047	0.995659	0.6025	-0.0344	-0.16-0.095	0.9996	0.7982	-0.0114	-0.098-0.076	0.999256	0.6924	-0.0442	-0.26-0.17	0.968813	TRUE
rs6057816	imputed	0.954	BPIFB1	cellular processes	20	31881599	G/A	0.4699	0.4699	2.93	case & control	0.216	0.907393	0.5542	0.0407	-0.094-0.18	0.995659	0.9984	0.0001	-0.13-0.13	0.9996	0.319	-0.0428	-0.13-0.041	0.977357	0.216	0.1341	-0.078-0.35	0.907393	TRUE
chr20:31877203:I	imputed	0.924	BPIFB1	cellular processes	20	31877203	A/AAC	0.9441	0.0559	0.192	supplemental o2	0.2167	0.973072	0.2167	0.1848	-0.11-0.48	0.995659	0.5274	-0.0906	-0.37-0.19	0.9996	0.7792	-0.0269	-0.21-0.16	0.997951	0.7826	0.0654	-0.4-0.53	0.973072	TRUE
rs6059251	imputed	0.916	BPIFB1	cellular processes	20	31901400	A/C	0.4986	0.4986	0.929	supplemental o2	0.2185	0.919968	0.2185	-0.0834	-0.22-0.049	0.995659	0.9088	-0.0073	-0.13-0.12	0.9996	0.986	0.0008	-0.083-0.085	0.9995	0.3988	-0.0909	-0.3-0.12	0.919968	TRUE
rs13039715	imputed	0.853	BPIFB1	cellular processes	20	31870290	G/T	0.9697	0.0303	6.076	case & control	0.2208	0.907393	0.7902	0.0569	-0.36-0.48	0.995659	0.5901	-0.1062	-0.49-0.28	0.9996	0.5656	-0.0748	-0.33-0.18	0.977357	0.2208	-0.4089	-1.1-0.25	0.907393	TRUE
rs144735200	imputed	0.667	BPIFB1	cellular processes	20	31884610	G/T	0.9865	0.0135	0.484	supplemental o2	0.2251	0.973072	0.2251	-0.4299	-1.1-0.26	0.995659	0.7001	-0.1258	-0.77-0.51	0.9996	0.2362	-0.2548	-0.68-0.17	0.977357	0.7616	0.1679	-0.92-1.3	0.973072	TRUE
rs186909761	imputed	0.63	BPIFB1	cellular processes	20	31877220	C/T	0.9861	0.0139	2.407	supplemental o2	0.2257	0.959422	0.2257	0.4348	-0.27-1.1	0.995659	0.2593	0.3967	-0.29-1.1	0.9996	0.7064	0.086	-0.36-0.53	0.993385	0.5789	0.3322	-0.84-1.5	0.959422	TRUE
rs61739245	imputed	0.882	BPIFB1	cellular processes	20	31877713	A/T	0.9811	0.0189	23.9	mechanical ventilation	0.2294	0.950985	0.7316	-0.0872	-0.59-0.41	0.995659	0.2294	-0.2932	-0.77-0.18	0.9996	0.7381	0.0563	-0.27-0.39	0.997154	0.5544	-0.248	-1.1-0.57	0.950985	TRUE
rs78841773	imputed	0.954	BPIFB1	cellular processes	20	31873706	A/T	0.9453	0.0547	2.794	supplemental o2	0.2304	0.977357	0.2304	0.1778	-0.11-0.47	0.995659	0.7152	-0.0518	-0.33-0.23	0.9996	0.4627	-0.0704	-0.26-0.12	0.977357	0.8523	0.0441	-0.42-0.51	0.978238	TRUE
rs140674991	imputed	0.668	BPIFB1	cellular processes	20	31901977	T/C	0.9857	0.0143	2.359	mechanical ventilation	0.2306	0.973072	0.8174	0.084	-0.63-0.8	0.995659	0.2306	0.395	-0.25-1	0.9996	0.5725	0.1297	-0.32-0.58	0.977357	0.7835	-0.1484	-1.2-0.91	0.973072	TRUE
rs6057813	imputed	0.953	BPIFB1	cellular processes	20	31872928	C/A	0.9452	0.0548	0.522	supplemental o2	0.2369	0.977357	0.2369	0.1753	-0.11-0.47	0.995659	0.6971	-0.0553	-0.33-0.22	0.9996	0.4484	-0.0726	-0.26-0.12	0.977357	0.8685	0.0392	-0.42-0.5	0.979753	TRUE
rs75914519	imputed	0.95	BPIFB1	cellular processes	20	31886159	C/T	0.9502	0.0498	1.408	mechanical ventilation	0.2377	0.995659	0.6886	0.06	-0.23-0.35	0.995659	0.2377	-0.1694	-0.45-0.11	0.9996	0.7617	-0.03	-0.22-0.16	0.997951	0.9823	-0.0054	-0.48-0.47	0.9979	TRUE
rs1884886	imputed	0.888	BPIFB1	cellular processes	20	31878143	C/T	0.8503	0.1497	2.497	supplemental o2	0.239	0.907393	0.239	0.118	-0.078-0.31	0.995659	0.4351	0.074	-0.11-0.26	0.9996	0.5334	0.0395	-0.085-0.16	0.977357	0.2724	0.1784	-0.14-0.5	0.907393	TRUE
rs6059240	imputed	0.764	BPIFB1	cellular processes	20	31896025	C/A	0.9428	0.0572	3.431	CPAP	0.2411	0.929311	0.7707	-0.0474	-0.37-0.27	0.995659	0.9797	-0.004	-0.31-0.3	0.9996	0.2411	0.1226	-0.082-0.33	0.977357	0.4655	0.1971	-0.33-0.73	0.929311	TRUE
rs2275082	imputed	0.941	BPIFB1	cellular processes	20	31889837	C/T	0.9481	0.0519	0.499	mechanical ventilation	0.245	0.99437	0.8005	0.0373	-0.25-0.33	0.995659	0.245	-0.1644	-0.44-0.11	0.9996	0.7135	-0.0358	-0.23-0.16	0.99437	0.9996	-0.0001	-0.47-0.47	0.9999	TRUE
rs12624408	genotyped	1	BPIFB1	cellular processes	20	31889671	G/A	0.7659	0.2341	2.775	supplemental o2	0.248	0.965402	0.248	-0.0937	-0.25-0.065	0.995659	0.5926	-0.0407	-0.19-0.11	0.9996	0.642	-0.0236	-0.12-0.076	0.980151	0.6618	0.0556	-0.19-0.3	0.965402	TRUE
rs74419603	imputed	0.809	BPIFB1	cellular processes	20	31896084	A/T	0.924	0.076	2.89	mechanical ventilation	0.2594	0.965402	0.423	0.1145	-0.17-0.39	0.995659	0.2594	-0.1508	-0.41-0.11	0.9996	0.7575	-0.0278	-0.2-0.15	0.997951	0.6535	-0.1021	-0.55-0.34	0.965402	TRUE
rs12625670	imputed	0.53	BPIFB1	cellular processes	20	31899661	C/T	0.98	0.02	6.415	CPAP	0.2627	0.965402	0.4998	-0.2222	-0.87-0.42	0.995659	0.7562	-0.0991	-0.72-0.53	0.9996	0.2627	0.233	-0.17-0.64	0.977357	0.6549	-0.2376	-1.3-0.8	0.965402	TRUE
rs6059248	imputed	0.943	BPIFB1	cellular processes	20	31900463	A/G	0.5273	0.4727	1.783	supplemental o2	0.2663	0.907825	0.2663	-0.0747	-0.21-0.057	0.995659	0.5934	-0.0337	-0.16-0.09	0.9996	0.7407	-0.0141	-0.097-0.069	0.997426	0.2902	-0.113	-0.32-0.096	0.907825	TRUE
rs6088171	imputed	0.933	BPIFB1	cellular processes	20	31902012	A/C	0.4933	0.4933	1.919	supplemental o2	0.2743	0.913623	0.2743	-0.0731	-0.2-0.058	0.995659	0.928	0.0057	-0.12-0.13	0.9996	0.9503	-0.0026	-0.086-0.081	0.9995	0.3646	-0.0964	-0.3-0.11	0.913623	TRUE
rs79099866	imputed	0.992	BPIFB1	cellular processes	20	31889944	C/T	0.9853	0.0147	4.762	CPAP	0.2863	0.973072	0.5717	0.1628	-0.4-0.73	0.995659	0.8399	0.0539	-0.47-0.58	0.9996	0.2863	0.1909	-0.16-0.54	0.977357	0.7845	0.1241	-0.77-1	0.973072	TRUE
rs1999663	imputed	0.9	BPIFB1	cellular processes	20	31897554	G/C	0.4767	0.4767	0.002	case & control	0.2878	0.907825	0.3036	-0.07	-0.2-0.063	0.995659	0.9963	-0.0003	-0.13-0.13	0.9996	0.9941	0.0003	-0.085-0.085	0.9995	0.2878	-0.1154	-0.33-0.097	0.907825	TRUE
rs6119369	imputed	0.89	BPIFB1	cellular processes	20	31899272	A/T	0.5515	0.4485	0.658	supplemental o2	0.2893	0.929311	0.2893	-0.0731	-0.21-0.062	0.995659	0.435	-0.0505	-0.18-0.076	0.9996	0.2975	-0.0454	-0.13-0.04	0.977357	0.4666	-0.0798	-0.29-0.13	0.929311	TRUE
rs8116109	genotyped	1	BPIFB1	cellular processes	20	31890440	G/A	0.9854	0.0146	2.587	CPAP	0.2901	0.974098	0.5767	0.1607	-0.4-0.72	0.995659	0.8368	0.055	-0.47-0.58	0.9996	0.2901	0.1894	-0.16-0.54	0.977357	0.7947	0.1181	-0.77-1	0.974098	TRUE
rs10454755	imputed	0.82	BPIFB1	cellular processes	20	31895659	G/A	0.6551	0.3449	2.312	supplemental o2	0.2922	0.98482	0.2922	-0.0789	-0.23-0.068	0.995659	0.9001	0.0088	-0.13-0.15	0.9996	0.7313	0.0162	-0.077-0.11	0.994957	0.9064	-0.014	-0.25-0.22	0.98482	TRUE
rs13043366	imputed	0.958	BPIFB1	cellular processes	20	31883429	G/A	0.9444	0.0556	0.048	case & control	0.2955	0.907825	0.3698	-0.1361	-0.43-0.16	0.995659	0.8485	0.0273	-0.25-0.31	0.9996	0.3715	-0.0859	-0.27-0.1	0.977357	0.2955	0.2537	-0.22-0.73	0.907825	TRUE
rs736364	imputed	0.944	BPIFB1	cellular processes	20	31898529	A/G	0.5133	0.4867	1.753	case & control	0.2969	0.907825	0.3264	-0.0654	-0.2-0.065	0.995659	0.6962	-0.0245	-0.15-0.098	0.9996	0.7033	-0.0161	-0.099-0.067	0.993041	0.2969	-0.1107	-0.32-0.097	0.907825	TRUE
rs1078944	imputed	0.905	BPIFB1	cellular processes	20	31877565	C/T	0.9412	0.0588	2.461	supplemental o2	0.2998	0.995259	0.2998	0.1513	-0.13-0.44	0.995659	0.3617	-0.1275	-0.4-0.15	0.9996	0.921	0.0093	-0.17-0.19	0.9995	0.9748	0.0074	-0.45-0.46	0.995259	TRUE
chr20:31899253:I	imputed	0.928	BPIFB1	cellular processes	20	31899253	G/GGGTTT	0.5293	0.4707	0.872	supplemental o2	0.3048	0.919968	0.3048	-0.0692	-0.2-0.063	0.995659	0.6607	-0.0278	-0.15-0.096	0.9996	0.7202	-0.0153	-0.099-0.068	0.994593	0.3904	-0.0922	-0.3-0.12	0.919968	TRUE
rs141554995	imputed	0.829	BPIFB1	cellular processes	20	31866226	G/A	0.9841	0.0159	5.735	CPAP	0.3119	0.930547	0.8449	-0.0579	-0.64-0.52	0.995659	0.9658	0.0125	-0.56-0.58	0.9996	0.3119	0.183	-0.17-0.54	0.977357	0.4724	0.3327	-0.57-1.2	0.930547	TRUE
rs6088170	imputed	0.963	BPIFB1	cellular processes	20	31902008	T/C	0.5173	0.4827	3.014	case & control	0.3224	0.907825	0.3726	-0.059	-0.19-0.071	0.995659	0.7539	-0.0195	-0.14-0.1	0.9996	0.6962	-0.0163	-0.098-0.066	0.991353	0.3224	-0.104	-0.31-0.1	0.907825	TRUE
rs74649434	imputed	0.966	BPIFB1	cellular processes	20	31874724	C/T	0.9476	0.0524	0.244	supplemental o2	0.3368	0.977357	0.3368	0.144	-0.15-0.44	0.995659	0.6775	-0.0598	-0.34-0.22	0.9996	0.4404	-0.0748	-0.26-0.12	0.977357	0.8341	0.0502	-0.42-0.52	0.978238	TRUE
rs875947	imputed	0.944	BPIFB1	cellular processes	20	31898914	G/C	0.5146	0.4854	0.585	case & control	0.3383	0.907869	0.3481	-0.0626	-0.19-0.068	0.995659	0.7251	-0.0221	-0.14-0.1	0.9996	0.7039	-0.0161	-0.099-0.067	0.993041	0.3383	-0.1016	-0.31-0.11	0.907869	TRUE
rs78199401	imputed	0.966	BPIFB1	cellular processes	20	31874331	C/T	0.9476	0.0524	0.652	supplemental o2	0.3397	0.977357	0.3397	0.1431	-0.15-0.44	0.995659	0.6712	-0.061	-0.34-0.22	0.9996	0.4339	-0.0759	-0.27-0.11	0.977357	0.8408	0.0481	-0.42-0.52	0.978238	TRUE
rs78307239	imputed	0.968	BPIFB1	cellular processes	20	31872474	C/T	0.9477	0.0523	0.698	supplemental o2	0.3541	0.977357	0.3541	0.1388	-0.15-0.43	0.995659	0.6448	-0.0662	-0.35-0.22	0.9996	0.4077	-0.0802	-0.27-0.11	0.977357	0.8742	0.0379	-0.43-0.51	0.980523	TRUE
rs77671379	imputed	0.968	BPIFB1	cellular processes	20	31872227	G/A	0.9477	0.0523	3.439	supplemental o2	0.3562	0.977357	0.3562	0.1382	-0.16-0.43	0.995659	0.6413	-0.0669	-0.35-0.21	0.9996	0.4043	-0.0808	-0.27-0.11	0.977357	0.8786	0.0365	-0.43-0.51	0.981866	TRUE
rs4398335	imputed	0.969	BPIFB1	cellular processes	20	31871804	G/A	0.9477	0.0523	1.227	supplemental o2	0.3597	0.977357	0.3597	0.1371	-0.16-0.43	0.995659	0.6353	-0.0681	-0.35-0.21	0.9996	0.3983	-0.0818	-0.27-0.11	0.977357	0.8863	0.0342	-0.43-0.5	0.982736	TRUE
rs6057810	imputed	0.972	BPIFB1	cellular processes	20	31870640	T/C	0.9464	0.0536	1.919	supplemental o2	0.3683	0.977357	0.3683	0.1326	-0.16-0.42	0.995659	0.6504	-0.064	-0.34-0.21	0.9996	0.5076	-0.0631	-0.25-0.12	0.977357	0.9148	-0.0252	-0.49-0.44	0.986665	TRUE
chr20:31879426:I	imputed	0.901	BPIFB1	cellular processes	20	31879426	G/GC	0.9598	0.0402	0.657	case & control	0.3694	0.913859	0.7964	-0.0472	-0.41-0.31	0.995659	0.8526	0.0325	-0.31-0.38	0.9996	0.8922	0.0157	-0.21-0.24	0.9995	0.3694	0.2617	-0.31-0.83	0.913859	TRUE
rs6141913	imputed	0.943	BPIFB1	cellular processes	20	31873286	G/A	0.7805	0.2195	0.174	supplemental o2	0.3731	0.994622	0.3731	-0.0759	-0.24-0.091	0.995659	0.6896	0.0319	-0.12-0.19	0.9996	0.8538	-0.0098	-0.11-0.095	0.9995	0.9563	0.0072	-0.25-0.27	0.994622	TRUE
rs75744141	imputed	0.866	BPIFB1	cellular processes	20	31874762	T/C	0.9759	0.0241	0.95	CPAP	0.3738	0.977357	0.7263	0.0819	-0.38-0.54	0.995659	0.5935	0.117	-0.31-0.55	0.9996	0.3738	0.1305	-0.16-0.42	0.977357	0.9424	-0.0265	-0.74-0.69	0.99152	TRUE
rs74534764	imputed	0.978	BPIFB1	cellular processes	20	31869867	G/A	0.9483	0.0517	3.552	supplemental o2	0.3808	0.977357	0.3808	0.1311	-0.16-0.42	0.995659	0.6498	-0.0651	-0.35-0.22	0.9996	0.3934	-0.0826	-0.27-0.11	0.977357	0.9218	0.0235	-0.44-0.49	0.9874	TRUE
rs79800978	imputed	0.978	BPIFB1	cellular processes	20	31869714	G/A	0.9483	0.0517	6.454	supplemental o2	0.3816	0.977357	0.3816	0.1309	-0.16-0.42	0.995659	0.6489	-0.0653	-0.35-0.22	0.9996	0.3927	-0.0827	-0.27-0.11	0.977357	0.9229	0.0231	-0.45-0.49	0.987438	TRUE
rs74695847	imputed	0.98	BPIFB1	cellular processes	20	31867856	C/A	0.9514	0.0486	3.412	CPAP	0.3848	0.977357	0.3877	0.1291	-0.16-0.42	0.995659	0.6409	-0.0668	-0.35-0.21	0.9996	0.3848	-0.084	-0.27-0.11	0.977357	0.9331	0.02	-0.45-0.49	0.98965	TRUE
rs80212393	imputed	0.98	BPIFB1	cellular processes	20	31867920	C/G	0.9514	0.0486	2.6	CPAP	0.385	0.977357	0.3876	0.1292	-0.16-0.42	0.995659	0.6412	-0.0668	-0.35-0.21	0.9996	0.385	-0.084	-0.27-0.11	0.977357	0.9331	0.0201	-0.45-0.49	0.98965	TRUE
rs78631524	imputed	0.979	BPIFB1	cellular processes	20	31868392	G/A	0.9484	0.0516	2.785	supplemental o2	0.3859	0.977357	0.3859	0.1296	-0.16-0.42	0.995659	0.6431	-0.0664	-0.35-0.21	0.9996	0.387	-0.0837	-0.27-0.11	0.977357	0.9302	0.0209	-0.45-0.49	0.98965	TRUE
rs6120228	imputed	0.802	BPIFB1	cellular processes	20	31895467	C/G	0.6485	0.3515	0.076	supplemental o2	0.3886	0.972772	0.3886	-0.0645	-0.21-0.082	0.995659	0.6787	0.029	-0.11-0.17	0.9996	0.6203	0.0234	-0.069-0.12	0.977357	0.7238	-0.0421	-0.28-0.19	0.972772	TRUE
rs4911315	imputed	0.906	BPIFB1	cellular processes	20	31886246	A/T	0.0741	0.0741	0.479	supplemental o2	0.3973	0.977357	0.3973	-0.1093	-0.36-0.14	0.995659	0.7141	0.0444	-0.19-0.28	0.9996	0.4188	0.0664	-0.095-0.23	0.977357	0.9846	-0.0039	-0.4-0.39	0.998287	TRUE
rs1010733	imputed	0.949	BPIFB1	cellular processes	20	31891366	A/G	0.7139	0.2861	9.432	supplemental o2	0.4025	0.919968	0.4025	-0.0649	-0.22-0.087	0.995659	0.5385	-0.0447	-0.19-0.098	0.9996	0.8736	0.0077	-0.087-0.1	0.9995	0.4099	0.1003	-0.14-0.34	0.919968	TRUE
rs6141382	imputed	0.97	BPIFB1	cellular processes	20	31884069	A/C	0.7542	0.2458	0.053	supplemental o2	0.4163	0.977357	0.4163	-0.0663	-0.23-0.093	0.995659	0.6853	-0.0311	-0.18-0.12	0.9996	0.5923	-0.0273	-0.13-0.073	0.977357	0.8606	0.0224	-0.23-0.27	0.979216	TRUE
rs75516672	imputed	0.967	BPIFB1	cellular processes	20	31872522	A/T	0.9493	0.0507	2.054	CPAP	0.4195	0.977357	0.4598	0.1092	-0.18-0.4	0.995659	0.5021	-0.0951	-0.37-0.18	0.9996	0.4195	-0.0774	-0.27-0.11	0.977357	0.9448	0.0164	-0.45-0.48	0.992706	TRUE
rs4911314	imputed	0.969	BPIFB1	cellular processes	20	31885982	C/G	0.7525	0.2475	0.232	supplemental o2	0.4329	0.976711	0.4329	-0.0637	-0.22-0.095	0.995659	0.6353	-0.0362	-0.19-0.11	0.9996	0.605	-0.0263	-0.13-0.073	0.977357	0.8296	0.0274	-0.22-0.28	0.976711	TRUE
rs4911313	imputed	0.969	BPIFB1	cellular processes	20	31885960	A/T	0.7525	0.2475	3.024	supplemental o2	0.4332	0.976711	0.4332	-0.0637	-0.22-0.095	0.995659	0.636	-0.0362	-0.19-0.11	0.9996	0.6052	-0.0263	-0.13-0.073	0.977357	0.8298	0.0274	-0.22-0.28	0.976711	TRUE
rs73111702	imputed	0.702	BPIFB1	cellular processes	20	31899269	T/G	0.6876	0.3124	1.868	supplemental o2	0.4418	0.965402	0.4418	-0.0647	-0.23-0.1	0.995659	0.6022	0.0411	-0.11-0.2	0.9996	0.5355	0.0328	-0.071-0.14	0.977357	0.6657	-0.0576	-0.32-0.2	0.965402	TRUE
rs2145250	imputed	0.943	BPIFB1	cellular processes	20	31878592	G/C	0.2398	0.2398	0.053	supplemental o2	0.4884	0.977357	0.4884	0.0579	-0.11-0.22	0.995659	0.5339	0.0489	-0.1-0.2	0.9996	0.4956	0.0356	-0.067-0.14	0.977357	0.9304	0.0114	-0.24-0.27	0.98965	TRUE
rs3827028	imputed	0.981	BPIFB1	cellular processes	20	31874257	A/G	0.7091	0.2909	1.933	mechanical ventilation	0.5448	0.9677	0.6847	0.0304	-0.12-0.18	0.995659	0.5448	0.0427	-0.095-0.18	0.9996	0.8194	-0.0108	-0.1-0.082	0.9995	0.686	0.0478	-0.18-0.28	0.9677	TRUE
rs117461583	imputed	0.879	BPIFB1	cellular processes	20	31877283	C/A	0.9842	0.0158	5.473	case & control	0.6054	0.963273	0.9274	0.0254	-0.52-0.57	0.996128	0.9515	-0.0168	-0.56-0.53	0.9996	0.889	0.0257	-0.34-0.39	0.9995	0.6054	0.2347	-0.66-1.1	0.963273	TRUE
rs140111921	imputed	0.739	BPIFB1	cellular processes	20	31895623	G/A	0.9687	0.0313	1.578	mechanical ventilation	0.6248	0.975264	0.7915	-0.0616	-0.52-0.39	0.995659	0.6248	0.1048	-0.32-0.52	0.9996	0.6764	-0.0614	-0.35-0.23	0.988306	0.8075	0.0847	-0.6-0.77	0.975264	TRUE
rs3746393	imputed	0.98	BPIFB1	cellular processes	20	31873821	C/T	0.7613	0.2387	3.534	mechanical ventilation	0.6426	0.971733	0.718	-0.0294	-0.19-0.13	0.995659	0.6426	0.0355	-0.11-0.19	0.9996	0.9293	-0.0045	-0.1-0.096	0.9995	0.7056	0.0478	-0.2-0.3	0.971733	TRUE
rs4911311	imputed	0.984	BPIFB1	cellular processes	20	31870090	G/C	0.7548	0.2452	2.491	case & control	0.6606	0.965402	0.7003	-0.0312	-0.19-0.13	0.995659	0.663	0.0331	-0.12-0.18	0.9996	0.9088	-0.0058	-0.11-0.094	0.9995	0.6606	0.0553	-0.19-0.3	0.965402	TRUE
rs6059230	imputed	0.988	BPIFB1	cellular processes	20	31867032	C/T	0.7042	0.2958	2.706	CPAP	0.6612	0.972772	0.8363	0.0153	-0.13-0.16	0.995659	0.8507	0.0131	-0.12-0.15	0.9996	0.6612	-0.0206	-0.11-0.072	0.982966	0.7328	0.04	-0.19-0.27	0.972772	TRUE
rs941682	imputed	0.988	BPIFB1	cellular processes	20	31867840	A/G	0.7042	0.2958	0.817	CPAP	0.6638	0.972772	0.8345	0.0155	-0.13-0.16	0.995659	0.8456	0.0136	-0.12-0.15	0.9996	0.6638	-0.0204	-0.11-0.072	0.983431	0.7328	0.04	-0.19-0.27	0.972772	TRUE
rs1078761	genotyped	1	BPIFB1	cellular processes	20	31876681	A/G	0.7041	0.2959	0.008	case & control	0.6649	0.965402	0.9652	0.0032	-0.14-0.15	0.999413	0.8155	0.0163	-0.12-0.15	0.9996	0.8578	-0.0084	-0.1-0.084	0.9995	0.6649	0.0508	-0.18-0.28	0.965402	TRUE
rs6141911	imputed	0.985	BPIFB1	cellular processes	20	31867286	T/A	0.7548	0.2452	6.278	case & control	0.6669	0.965402	0.6829	-0.0331	-0.19-0.13	0.995659	0.6738	0.032	-0.12-0.18	0.9996	0.8927	-0.0068	-0.11-0.093	0.9995	0.6669	0.0542	-0.19-0.3	0.965402	TRUE
rs7263699	imputed	0.985	BPIFB1	cellular processes	20	31868249	T/C	0.7548	0.2452	0.013	case & control	0.6689	0.965402	0.6841	-0.033	-0.19-0.13	0.995659	0.6692	0.0325	-0.12-0.18	0.9996	0.8936	-0.0068	-0.11-0.093	0.9995	0.6689	0.0538	-0.19-0.3	0.965402	TRUE
rs6119362	imputed	0.983	BPIFB1	cellular processes	20	31874869	C/A	0.7013	0.2987	5.031	case & control	0.6744	0.965402	0.7938	0.0195	-0.13-0.17	0.995659	0.7316	0.0241	-0.11-0.16	0.9996	0.7685	-0.0139	-0.11-0.079	0.997951	0.6744	0.0495	-0.18-0.28	0.965402	TRUE
rs2295576	imputed	0.993	BPIFB1	cellular processes	20	31876485	T/C	0.7018	0.2982	5.406	case & control	0.7611	0.973072	0.9127	0.0081	-0.14-0.15	0.995659	0.784	0.019	-0.12-0.16	0.9996	0.9022	-0.0057	-0.097-0.086	0.9995	0.7611	0.0354	-0.19-0.26	0.973072	TRUE
chr11:104962594:I	imputed	0.9	CARD17	Cytokines	11	104962594	A/AAAG	0.4655	0.4655	0.11	CPAP	0.04935	0.919968	0.7006	0.0274	-0.11-0.17	0.995659	0.7704	-0.0195	-0.15-0.11	0.9996	0.04935	0.0884	4e-04-0.18	0.977357	0.3993	0.095	-0.13-0.32	0.919968	FALSE
chr11:104959663:I	imputed	0.953	CARD17	Cytokines	11	104959663	G/GAT	0.4408	0.4408	0.603	CPAP	0.05957	0.965402	0.957	0.0037	-0.13-0.14	0.999413	0.6802	-0.0267	-0.15-0.1	0.9996	0.05957	0.0823	-0.0032-0.17	0.977357	0.6756	0.0458	-0.17-0.26	0.965402	FALSE
rs11226613	imputed	0.881	CARD17	Cytokines	11	104972518	T/A	0.8085	0.1915	4.342	supplemental o2	0.05999	0.957722	0.05999	-0.1723	-0.35-0.007	0.995659	0.3881	0.0742	-0.094-0.24	0.9996	0.2402	-0.0679	-0.18-0.045	0.977357	0.5722	-0.0816	-0.36-0.2	0.957722	FALSE
chr11:104962592:I	imputed	0.931	CARD17	Cytokines	11	104962592	G/GTTCTCTTTTAGC	0.4548	0.4548	0.562	CPAP	0.06065	0.944434	0.6342	0.0333	-0.1-0.17	0.995659	0.7731	-0.0189	-0.15-0.11	0.9996	0.06065	0.0832	-0.0036-0.17	0.977357	0.4998	0.0749	-0.14-0.29	0.944434	FALSE
rs1699081	imputed	0.999	CARD17	Cytokines	11	104958571	G/A	0.4272	0.4272	1.37	CPAP	0.0677	0.957722	0.8703	0.0111	-0.12-0.14	0.995659	0.7895	-0.017	-0.14-0.11	0.9996	0.0677	0.0783	-0.0056-0.16	0.977357	0.5728	0.0605	-0.15-0.27	0.957722	FALSE
chr11:104959454:D	imputed	0.993	CARD17	Cytokines	11	104959454	GATAAACTA/G	0.4277	0.4277	6.933	CPAP	0.07271	0.951489	0.9204	0.0068	-0.13-0.14	0.995659	0.8482	-0.0122	-0.14-0.11	0.9996	0.07271	0.0772	-0.0071-0.16	0.977357	0.5561	0.0635	-0.15-0.27	0.951489	FALSE
rs1792770	imputed	0.993	CARD17	Cytokines	11	104970852	C/T	0.429	0.429	5.018	CPAP	0.07279	0.965061	0.8787	0.0104	-0.12-0.14	0.995659	0.7463	-0.0206	-0.15-0.1	0.9996	0.07279	0.0771	-0.007-0.16	0.977357	0.6442	0.0496	-0.16-0.26	0.965061	FALSE
rs1785873	imputed	0.998	CARD17	Cytokines	11	104971662	G/A	0.4285	0.4285	3.611	CPAP	0.07369	0.964075	0.8655	0.0115	-0.12-0.14	0.995659	0.8363	-0.0132	-0.14-0.11	0.9996	0.07369	0.0769	-0.0072-0.16	0.977357	0.628	0.0521	-0.16-0.26	0.964075	FALSE
rs1785872	imputed	0.999	CARD17	Cytokines	11	104969680	T/C	0.4277	0.4277	0.49	CPAP	0.07731	0.962204	0.8723	0.0109	-0.12-0.14	0.995659	0.7802	-0.0178	-0.14-0.11	0.9996	0.07731	0.0758	-0.0083-0.16	0.977357	0.5957	0.057	-0.15-0.27	0.962204	FALSE
rs146064924	imputed	0.639	CARD17	Cytokines	11	104966156	T/C	0.98	0.02	1.154	mechanical ventilation	0.08226	0.977357	0.4893	-0.2025	-0.78-0.37	0.995659	0.08226	0.494	-0.063-1.1	0.9996	0.2804	0.204	-0.17-0.57	0.977357	0.9026	-0.0601	-1-0.9	0.9833	FALSE
rs2852987	imputed	0.999	CARD17	Cytokines	11	104972558	G/T	0.3319	0.3319	0.366	CPAP	0.08455	0.919968	0.8618	0.0124	-0.13-0.15	0.995659	0.4947	-0.0458	-0.18-0.086	0.9996	0.08455	0.0774	-0.011-0.17	0.977357	0.3993	0.0952	-0.13-0.32	0.919968	FALSE
rs1628434	imputed	0.999	CARD17	Cytokines	11	104968345	C/T	0.3315	0.3315	1.134	CPAP	0.08495	0.919968	0.8584	0.0127	-0.13-0.15	0.995659	0.4911	-0.0461	-0.18-0.085	0.9996	0.08495	0.0773	-0.011-0.17	0.977357	0.4214	0.0907	-0.13-0.31	0.919968	FALSE
rs1623342	imputed	1	CARD17	Cytokines	11	104963849	C/T	0.3314	0.3314	4.62	CPAP	0.08538	0.920201	0.8571	0.0128	-0.13-0.15	0.995659	0.4893	-0.0463	-0.18-0.085	0.9996	0.08538	0.0771	-0.011-0.16	0.977357	0.4293	0.0891	-0.13-0.31	0.920201	FALSE
rs1699080	genotyped	1	CARD17	Cytokines	11	104967227	T/C	0.3314	0.3314	1.27	CPAP	0.08538	0.920201	0.8571	0.0128	-0.13-0.15	0.995659	0.4893	-0.0463	-0.18-0.085	0.9996	0.08538	0.0771	-0.011-0.16	0.977357	0.4293	0.0891	-0.13-0.31	0.920201	FALSE
rs1785878	genotyped	1	CARD17	Cytokines	11	104963106	T/C	0.3314	0.3314	1.793	CPAP	0.08538	0.920201	0.8571	0.0128	-0.13-0.15	0.995659	0.4893	-0.0463	-0.18-0.085	0.9996	0.08538	0.0771	-0.011-0.16	0.977357	0.4293	0.0891	-0.13-0.31	0.920201	FALSE
rs1792766	imputed	1	CARD17	Cytokines	11	104967205	G/A	0.3314	0.3314	1.306	CPAP	0.08538	0.920201	0.8571	0.0128	-0.13-0.15	0.995659	0.4893	-0.0463	-0.18-0.085	0.9996	0.08538	0.0771	-0.011-0.16	0.977357	0.4293	0.0891	-0.13-0.31	0.920201	FALSE
rs1792764	imputed	1	CARD17	Cytokines	11	104962019	A/C	0.3314	0.3314	0.64	CPAP	0.08542	0.920201	0.8574	0.0128	-0.13-0.15	0.995659	0.4892	-0.0463	-0.18-0.085	0.9996	0.08542	0.0771	-0.011-0.16	0.977357	0.4293	0.0891	-0.13-0.31	0.920201	FALSE
rs1792763	imputed	1	CARD17	Cytokines	11	104960997	C/T	0.3314	0.3314	2.155	CPAP	0.08554	0.920201	0.8579	0.0128	-0.13-0.15	0.995659	0.489	-0.0463	-0.18-0.085	0.9996	0.08554	0.0771	-0.011-0.16	0.977357	0.4296	0.0891	-0.13-0.31	0.920201	FALSE
rs1503399	imputed	0.998	CARD17	Cytokines	11	104968897	A/T	0.4274	0.4274	0.709	CPAP	0.08589	0.957591	0.9219	0.0067	-0.13-0.14	0.995659	0.8155	-0.0149	-0.14-0.11	0.9996	0.08589	0.0738	-0.01-0.16	0.977357	0.5691	0.0613	-0.15-0.27	0.957591	FALSE
rs10895770	imputed	0.994	CARD17	Cytokines	11	104974826	A/G	0.3331	0.3331	10.5	CPAP	0.08627	0.919968	0.8943	0.0095	-0.13-0.15	0.995659	0.5002	-0.0452	-0.18-0.086	0.9996	0.08627	0.0771	-0.011-0.17	0.977357	0.4006	0.095	-0.13-0.32	0.919968	FALSE
rs1792773	imputed	0.999	CARD17	Cytokines	11	104972190	C/T	0.3308	0.3308	4.499	CPAP	0.08666	0.919968	0.8184	0.0164	-0.12-0.16	0.995659	0.4715	-0.0482	-0.18-0.083	0.9996	0.08666	0.0769	-0.011-0.16	0.977357	0.4122	0.0925	-0.13-0.31	0.919968	FALSE
rs7932543	imputed	0.98	CARD17	Cytokines	11	104965168	G/T	0.4347	0.4347	0.508	CPAP	0.08671	0.963273	0.8276	0.0149	-0.12-0.15	0.995659	0.8707	-0.0105	-0.14-0.12	0.9996	0.08671	0.0743	-0.011-0.16	0.977357	0.6017	0.0565	-0.16-0.27	0.963273	FALSE
rs1792762	imputed	1	CARD17	Cytokines	11	104960976	C/T	0.3304	0.3304	1.914	CPAP	0.0876	0.926838	0.8156	0.0166	-0.12-0.16	0.995659	0.4655	-0.0488	-0.18-0.082	0.9996	0.0876	0.0766	-0.011-0.16	0.977357	0.4424	0.0866	-0.13-0.31	0.926838	FALSE
rs1792759	imputed	0.999	CARD17	Cytokines	11	104958990	C/T	0.3304	0.3304	0.129	CPAP	0.08775	0.926838	0.8163	0.0166	-0.12-0.16	0.995659	0.4655	-0.0488	-0.18-0.082	0.9996	0.08775	0.0765	-0.011-0.16	0.977357	0.4425	0.0866	-0.13-0.31	0.926838	FALSE
rs71484393	imputed	0.653	CARD17	Cytokines	11	104976300	T/C	0.9876	0.0124	0.371	CPAP	0.0958	0.805484	0.1747	0.5124	-0.23-1.3	0.995659	0.8081	0.0848	-0.6-0.77	0.9996	0.0958	0.3887	-0.068-0.85	0.977357	0.1021	1.0023	-0.2-2.2	0.805484	FALSE
rs1699088	imputed	0.999	CARD17	Cytokines	11	104971924	A/G	0.3324	0.3324	1.143	CPAP	0.09678	0.919968	0.8651	0.0121	-0.13-0.15	0.995659	0.4879	-0.0465	-0.18-0.085	0.9996	0.09678	0.0746	-0.013-0.16	0.977357	0.4207	0.0909	-0.13-0.31	0.919968	FALSE
rs1792765	imputed	1	CARD17	Cytokines	11	104966792	T/C	0.332	0.332	1.12	CPAP	0.09762	0.928597	0.8619	0.0124	-0.13-0.15	0.995659	0.4816	-0.0471	-0.18-0.084	0.9996	0.09762	0.0743	-0.014-0.16	0.977357	0.4507	0.0851	-0.14-0.31	0.928597	FALSE
chr11:104960960:I	imputed	0.999	CARD17	Cytokines	11	104960960	A/AC	0.332	0.332	0.037	CPAP	0.0978	0.928597	0.8626	0.0123	-0.13-0.15	0.995659	0.4814	-0.0471	-0.18-0.084	0.9996	0.0978	0.0743	-0.014-0.16	0.977357	0.4511	0.085	-0.14-0.31	0.928597	FALSE
rs1503400	imputed	0.995	CARD17	Cytokines	11	104968624	A/C	0.3339	0.3339	0.7	CPAP	0.09801	0.920201	0.818	0.0164	-0.12-0.16	0.995659	0.53	-0.0422	-0.17-0.089	0.9996	0.09801	0.0744	-0.014-0.16	0.977357	0.4288	0.0894	-0.13-0.31	0.920201	FALSE
rs1699078	imputed	0.999	CARD17	Cytokines	11	104960452	A/C	0.3328	0.3328	0.055	CPAP	0.1108	0.920201	0.9048	0.0085	-0.13-0.15	0.995659	0.4859	-0.0467	-0.18-0.085	0.9996	0.1108	0.0716	-0.016-0.16	0.977357	0.4277	0.0896	-0.13-0.31	0.920201	FALSE
rs1580895	imputed	0.999	CARD17	Cytokines	11	104960679	T/C	0.332	0.332	14.33	CPAP	0.1178	0.927911	0.8689	0.0118	-0.13-0.15	0.995659	0.4595	-0.0495	-0.18-0.082	0.9996	0.1178	0.0702	-0.018-0.16	0.977357	0.4492	0.0854	-0.14-0.31	0.927911	FALSE
rs1785874	imputed	0.588	CARD17	Cytokines	11	104972433	A/G	0.9593	0.0407	0.362	supplemental o2	0.1485	0.965402	0.1485	-0.3235	-0.76-0.11	0.995659	0.7128	0.0781	-0.34-0.49	0.9996	0.4018	0.1221	-0.16-0.41	0.977357	0.681	0.1504	-0.57-0.87	0.965402	FALSE
chr11:104959451:D	imputed	0.878	CARD17	Cytokines	11	104959451	CCTGATAAA/C	0.4721	0.4721	6.783	CPAP	0.1541	0.972772	0.9963	0.0003	-0.14-0.14	0.999413	0.5794	-0.0374	-0.17-0.095	0.9996	0.1541	0.0647	-0.024-0.15	0.977357	0.7322	0.0391	-0.18-0.26	0.972772	FALSE
rs1792771	imputed	0.896	CARD17	Cytokines	11	104971210	C/T	0.3698	0.3698	6.256	CPAP	0.1667	0.92298	0.9377	-0.0057	-0.15-0.14	0.996561	0.4542	-0.0515	-0.19-0.083	0.9996	0.1667	0.0639	-0.027-0.15	0.977357	0.4358	0.0905	-0.14-0.32	0.92298	FALSE
rs147711529	imputed	0.682	CARD17	Cytokines	11	104966742	G/A	0.9887	0.0113	4.174	mechanical ventilation	0.1754	0.907393	0.8486	0.0736	-0.68-0.83	0.995659	0.1754	-0.4941	-1.2-0.22	0.9996	0.7273	-0.0845	-0.56-0.39	0.994593	0.2705	-0.6657	-1.8-0.52	0.907393	FALSE
rs1792760	imputed	0.562	CARD17	Cytokines	11	104959685	A/T	0.964	0.036	0.016	supplemental o2	0.1927	0.975746	0.1927	-0.3155	-0.79-0.16	0.995659	0.7569	0.071	-0.38-0.52	0.9996	0.55	0.0933	-0.21-0.4	0.977357	0.8141	0.0937	-0.69-0.87	0.975746	FALSE
rs77208579	imputed	0.958	CARD17	Cytokines	11	104972101	C/T	0.9622	0.0378	5.037	supplemental o2	0.205	0.978238	0.205	-0.2233	-0.57-0.12	0.995659	0.8674	-0.027	-0.34-0.29	0.9996	0.9104	-0.0123	-0.23-0.2	0.9995	0.8548	0.0501	-0.49-0.59	0.978238	FALSE
rs78750987	imputed	0.737	CARD17	Cytokines	11	104969819	T/C	0.9877	0.0123	2.769	supplemental o2	0.3163	0.964075	0.3163	0.3592	-0.34-1.1	0.995659	0.3589	-0.3149	-0.99-0.36	0.9996	0.8652	0.0375	-0.4-0.47	0.9995	0.6294	-0.2643	-1.3-0.81	0.964075	FALSE
rs34491690	imputed	0.833	CARD17	Cytokines	11	104971233	C/T	0.7981	0.2019	5.987	CPAP	0.3487	0.963508	0.8885	0.0126	-0.16-0.19	0.995659	0.7106	-0.0312	-0.2-0.13	0.9996	0.3487	0.0531	-0.058-0.16	0.977357	0.6179	-0.0709	-0.35-0.21	0.963508	FALSE
rs77015258	imputed	0.804	CARD17	Cytokines	11	104968717	A/C	0.9093	0.0907	1.418	CPAP	0.3776	0.965061	0.4058	-0.1084	-0.36-0.15	0.995659	0.9185	-0.0125	-0.25-0.23	0.9996	0.3776	-0.0726	-0.23-0.089	0.977357	0.6447	0.0946	-0.31-0.5	0.965061	FALSE
rs35136587	imputed	0.992	CARD17	Cytokines	11	104975581	C/T	0.9066	0.0934	6.573	mechanical ventilation	0.4252	0.973552	0.9454	-0.0079	-0.23-0.22	0.997181	0.4252	-0.0866	-0.3-0.13	0.9996	0.6649	-0.0315	-0.17-0.11	0.983981	0.794	0.0468	-0.3-0.4	0.973552	FALSE
rs12420557	imputed	0.999	CARD17	Cytokines	11	104965587	A/G	0.9054	0.0946	3.688	mechanical ventilation	0.4567	0.975746	0.9267	0.0105	-0.21-0.24	0.995852	0.4567	-0.0801	-0.29-0.13	0.9996	0.8003	-0.0182	-0.16-0.12	0.9995	0.8158	0.0414	-0.31-0.39	0.975746	FALSE
rs34437303	imputed	0.999	CARD17	Cytokines	11	104961775	C/T	0.9054	0.0946	0.573	mechanical ventilation	0.4568	0.975746	0.9267	0.0106	-0.21-0.24	0.995852	0.4568	-0.0801	-0.29-0.13	0.9996	0.799	-0.0183	-0.16-0.12	0.9995	0.816	0.0413	-0.31-0.39	0.975746	FALSE
rs34255114	imputed	0.999	CARD17	Cytokines	11	104967281	C/T	0.9054	0.0946	5.849	mechanical ventilation	0.4574	0.975746	0.9276	0.0104	-0.21-0.24	0.996128	0.4574	-0.08	-0.29-0.13	0.9996	0.8006	-0.0182	-0.16-0.12	0.9995	0.8149	0.0416	-0.31-0.39	0.975746	FALSE
rs12788143	imputed	0.999	CARD17	Cytokines	11	104959860	C/T	0.9064	0.0936	4.389	mechanical ventilation	0.4577	0.973072	0.9935	-0.0009	-0.23-0.22	0.999413	0.4577	-0.0802	-0.29-0.13	0.9996	0.6988	-0.028	-0.17-0.11	0.991823	0.7861	0.0483	-0.3-0.4	0.973072	FALSE
rs4755071	imputed	0.999	CARD17	Cytokines	11	104960791	C/T	0.9064	0.0936	0.781	mechanical ventilation	0.4579	0.973072	0.9937	-0.0009	-0.23-0.22	0.999413	0.4579	-0.0802	-0.29-0.13	0.9996	0.699	-0.0279	-0.17-0.11	0.991823	0.7859	0.0484	-0.3-0.4	0.973072	FALSE
rs2155817	imputed	0.999	CARD17	Cytokines	11	104964272	A/G	0.9064	0.0936	3.233	mechanical ventilation	0.4583	0.973072	0.9941	-0.0008	-0.23-0.22	0.999413	0.4583	-0.0801	-0.29-0.13	0.9996	0.6995	-0.0279	-0.17-0.11	0.991823	0.7854	0.0485	-0.3-0.4	0.973072	FALSE
rs71484390	imputed	0.999	CARD17	Cytokines	11	104963677	G/A	0.9064	0.0936	2.297	mechanical ventilation	0.4583	0.973072	0.9941	-0.0009	-0.23-0.22	0.999413	0.4583	-0.0801	-0.29-0.13	0.9996	0.6995	-0.0279	-0.17-0.11	0.991823	0.7855	0.0485	-0.3-0.4	0.973072	FALSE
chr11:104972274:D	imputed	0.999	CARD17	Cytokines	11	104972274	CT/C	0.9059	0.0941	3.718	mechanical ventilation	0.4631	0.973072	0.9359	0.0092	-0.22-0.23	0.9965	0.4631	-0.0791	-0.29-0.13	0.9996	0.8012	-0.0182	-0.16-0.12	0.9995	0.7594	0.0545	-0.29-0.4	0.973072	FALSE
rs12806837	genotyped	1	CARD17	Cytokines	11	104971257	G/A	0.9059	0.0941	9.158	mechanical ventilation	0.4666	0.973072	0.9359	0.0092	-0.22-0.23	0.9965	0.4666	-0.0785	-0.29-0.13	0.9996	0.8056	-0.0178	-0.16-0.12	0.9995	0.7575	0.0549	-0.29-0.4	0.973072	FALSE
rs71484391	imputed	0.958	CARD17	Cytokines	11	104973691	A/G	0.9132	0.0868	1.966	CPAP	0.5144	0.977357	0.7239	-0.043	-0.28-0.2	0.995659	0.5369	-0.0706	-0.29-0.15	0.9996	0.5144	-0.0498	-0.2-0.1	0.977357	0.9261	-0.0175	-0.39-0.35	0.988297	FALSE
rs72988710	imputed	0.945	CARD17	Cytokines	11	104976058	C/T	0.9686	0.0314	1.865	supplemental o2	0.5668	0.97537	0.5668	0.1153	-0.28-0.51	0.995659	0.704	0.073	-0.3-0.45	0.9996	0.8581	-0.0231	-0.28-0.23	0.9995	0.8097	0.0778	-0.56-0.71	0.97537	FALSE
chr11:104974157:D	imputed	0.638	CARD17	Cytokines	11	104974157	TCATGGCTTGTAC/T	0.6666	0.3334	3.455	mechanical ventilation	0.5957	0.977357	0.9045	0.0105	-0.16-0.18	0.995659	0.5957	-0.0435	-0.2-0.12	0.9996	0.623	0.0268	-0.08-0.13	0.977357	0.8878	0.0194	-0.25-0.29	0.983129	FALSE
rs524565	genotyped	1	CARD17	Cytokines	11	104970301	G/A	0.9731	0.0269	0.86	case & control	0.6137	0.963273	0.802	0.0518	-0.35-0.46	0.995659	0.9884	0.0029	-0.38-0.39	0.9996	0.6533	-0.0598	-0.32-0.2	0.98208	0.6137	0.1689	-0.49-0.82	0.963273	FALSE
rs525363	imputed	0.996	CARD17	Cytokines	11	104970258	C/T	0.9738	0.0262	0.088	supplemental o2	0.6257	0.973072	0.6257	0.1044	-0.32-0.52	0.995659	0.809	0.0492	-0.35-0.45	0.9996	0.6429	-0.0641	-0.33-0.21	0.980886	0.7877	0.0927	-0.58-0.77	0.973072	FALSE
rs10895775	imputed	0.985	CASP1P1	Cytokines	11	104991190	C/T	0.4187	0.4187	0.168	CPAP	0.05382	0.946513	0.5079	0.0453	-0.089-0.18	0.995659	0.9222	0.0063	-0.12-0.13	0.9996	0.05382	0.0836	-0.0013-0.17	0.977357	0.5059	0.0723	-0.14-0.29	0.946513	FALSE
rs7109571	imputed	0.977	CASP1P1	Cytokines	11	104991105	T/C	0.3204	0.3204	1.964	CPAP	0.0663	0.927911	0.5709	0.0412	-0.1-0.18	0.995659	0.5339	-0.0424	-0.18-0.091	0.9996	0.0663	0.0839	-0.0055-0.17	0.977357	0.4476	0.0873	-0.14-0.31	0.927911	FALSE
rs7110921	imputed	0.989	CASP1P1	Cytokines	11	104988619	G/C	0.4251	0.4251	3.47	CPAP	0.07145	0.965402	0.9792	0.0018	-0.13-0.14	0.999413	0.9601	-0.0032	-0.13-0.12	0.9996	0.07145	0.0776	-0.0067-0.16	0.977357	0.6561	0.048	-0.16-0.26	0.965402	FALSE
rs117440016	imputed	0.981	CASP1P1	Cytokines	11	104997161	A/G	0.9859	0.0141	6.45	supplemental o2	0.0731	0.948425	0.0731	0.5177	-0.048-1.1	0.995659	0.959	0.0133	-0.49-0.52	0.9996	0.1661	-0.2441	-0.59-0.1	0.977357	0.5398	-0.2732	-1.1-0.6	0.948425	FALSE
rs4755077	imputed	0.997	CASP1P1	Cytokines	11	104997257	C/T	0.9131	0.0869	2.033	mechanical ventilation	0.08118	0.965402	0.7283	-0.0411	-0.27-0.19	0.995659	0.08118	-0.1943	-0.41-0.024	0.9996	0.7645	-0.0224	-0.17-0.12	0.997951	0.6805	0.0756	-0.28-0.44	0.965402	FALSE
rs12797863	imputed	0.996	CASP1P1	Cytokines	11	104994480	A/G	0.9131	0.0869	2.793	mechanical ventilation	0.08127	0.965402	0.729	-0.041	-0.27-0.19	0.995659	0.08127	-0.1943	-0.41-0.024	0.9996	0.7651	-0.0223	-0.17-0.12	0.997951	0.6801	0.0757	-0.28-0.44	0.965402	FALSE
rs1503390	imputed	0.993	CASP1P1	Cytokines	11	104996037	C/T	0.6603	0.3397	5.168	CPAP	0.08304	0.929311	0.246	-0.0831	-0.22-0.057	0.995659	0.7194	-0.0241	-0.16-0.11	0.9996	0.08304	-0.0783	-0.17-0.01	0.977357	0.4697	-0.0815	-0.3-0.14	0.929311	FALSE
rs1972052	imputed	0.993	CASP1P1	Cytokines	11	104994304	G/T	0.6603	0.3397	0.582	CPAP	0.0831	0.929311	0.2461	-0.083	-0.22-0.057	0.995659	0.7197	-0.0241	-0.16-0.11	0.9996	0.0831	-0.0783	-0.17-0.01	0.977357	0.4699	-0.0814	-0.3-0.14	0.929311	FALSE
rs1847298	imputed	0.993	CASP1P1	Cytokines	11	104993409	G/A	0.6602	0.3398	3.167	CPAP	0.08314	0.929311	0.2462	-0.083	-0.22-0.057	0.995659	0.7199	-0.024	-0.16-0.11	0.9996	0.08314	-0.0783	-0.17-0.01	0.977357	0.4701	-0.0814	-0.3-0.14	0.929311	FALSE
rs1393907	imputed	0.992	CASP1P1	Cytokines	11	104991923	T/C	0.9128	0.0872	2.037	mechanical ventilation	0.08413	0.965402	0.7511	-0.0375	-0.27-0.19	0.995659	0.08413	-0.1925	-0.41-0.026	0.9996	0.7814	-0.0207	-0.17-0.13	0.997951	0.6631	0.08	-0.28-0.44	0.965402	FALSE
rs4106096	imputed	0.99	CASP1P1	Cytokines	11	104990958	G/A	0.3328	0.3328	4.792	CPAP	0.08418	0.913859	0.8072	0.0175	-0.12-0.16	0.995659	0.5972	-0.0356	-0.17-0.097	0.9996	0.08418	0.078	-0.01-0.17	0.977357	0.3701	0.1018	-0.12-0.32	0.913859	FALSE
rs12419452	imputed	0.999	CASP1P1	Cytokines	11	104993034	A/G	0.9149	0.0851	0.876	mechanical ventilation	0.09141	0.97617	0.8187	-0.0275	-0.26-0.21	0.995659	0.09141	-0.1906	-0.41-0.03	0.9996	0.763	-0.0228	-0.17-0.13	0.997951	0.8229	0.0417	-0.32-0.41	0.97617	FALSE
rs61891100	imputed	0.992	CASP1P1	Cytokines	11	104997156	A/C	0.7474	0.2526	1.717	CPAP	0.09287	0.907825	0.3033	-0.0797	-0.23-0.072	0.995659	0.4595	0.0538	-0.089-0.2	0.9996	0.09287	-0.082	-0.18-0.014	0.977357	0.2914	-0.1287	-0.37-0.11	0.907825	FALSE
rs3926237	imputed	0.993	CASP1P1	Cytokines	11	104993990	T/C	0.7475	0.2525	2.015	CPAP	0.0937	0.907825	0.3044	-0.0795	-0.23-0.072	0.995659	0.455	0.0543	-0.088-0.2	0.9996	0.0937	-0.0818	-0.18-0.014	0.977357	0.2906	-0.1289	-0.37-0.11	0.907825	FALSE
rs4754122	imputed	0.999	CASP1P1	Cytokines	11	104997273	A/C	0.9144	0.0856	0.168	mechanical ventilation	0.0941	0.973072	0.8928	-0.0161	-0.25-0.22	0.995659	0.0941	-0.1886	-0.41-0.032	0.9996	0.8747	-0.0119	-0.16-0.14	0.9995	0.7933	0.0487	-0.32-0.41	0.973072	FALSE
rs76644700	imputed	0.999	CASP1P1	Cytokines	11	104996764	A/G	0.9144	0.0856	1.668	mechanical ventilation	0.09411	0.973072	0.893	-0.0161	-0.25-0.22	0.995659	0.09411	-0.1886	-0.41-0.032	0.9996	0.8748	-0.0119	-0.16-0.14	0.9995	0.7932	0.0487	-0.32-0.41	0.973072	FALSE
rs78217291	imputed	0.999	CASP1P1	Cytokines	11	104994949	A/C	0.9144	0.0856	2.026	mechanical ventilation	0.09415	0.973072	0.8936	-0.016	-0.25-0.22	0.995659	0.09415	-0.1886	-0.41-0.032	0.9996	0.8751	-0.0119	-0.16-0.14	0.9995	0.7929	0.0488	-0.32-0.41	0.973072	FALSE
rs12417974	imputed	0.998	CASP1P1	Cytokines	11	104992864	C/T	0.9143	0.0857	6.97	mechanical ventilation	0.09466	0.973072	0.8976	-0.0154	-0.25-0.22	0.995659	0.09466	-0.1883	-0.41-0.032	0.9996	0.8781	-0.0116	-0.16-0.14	0.9995	0.7896	0.0496	-0.31-0.41	0.973072	FALSE
rs1393908	imputed	0.993	CASP1P1	Cytokines	11	104997142	T/C	0.6597	0.3403	1.448	CPAP	0.09482	0.942116	0.2428	-0.0837	-0.22-0.057	0.995659	0.7187	-0.0242	-0.16-0.11	0.9996	0.09482	-0.0755	-0.16-0.013	0.977357	0.4933	-0.0772	-0.3-0.14	0.942116	FALSE
rs34921949	imputed	0.996	CASP1P1	Cytokines	11	104992334	C/T	0.9142	0.0858	2.503	mechanical ventilation	0.09601	0.973072	0.9081	-0.0138	-0.25-0.22	0.995659	0.09601	-0.1875	-0.41-0.033	0.9996	0.8856	-0.0109	-0.16-0.14	0.9995	0.7812	0.0517	-0.31-0.42	0.973072	FALSE
rs34045206	imputed	0.996	CASP1P1	Cytokines	11	104992312	G/C	0.9142	0.0858	0.117	mechanical ventilation	0.09605	0.973072	0.9085	-0.0138	-0.25-0.22	0.995659	0.09605	-0.1875	-0.41-0.033	0.9996	0.886	-0.0108	-0.16-0.14	0.9995	0.7808	0.0517	-0.31-0.42	0.973072	FALSE
rs190206496	imputed	0.566	CASP1P1	Cytokines	11	104993783	T/C	0.9893	0.0107	1.358	CPAP	0.09608	0.977357	0.8553	0.0807	-0.79-0.95	0.995659	0.683	-0.1638	-0.95-0.62	0.9996	0.09608	0.4585	-0.081-1	0.977357	0.9505	0.0431	-1.3-1.4	0.993173	FALSE
rs12807436	imputed	0.995	CASP1P1	Cytokines	11	104991972	T/G	0.9141	0.0859	1.033	mechanical ventilation	0.09691	0.973072	0.9154	-0.0127	-0.25-0.22	0.995659	0.09691	-0.187	-0.41-0.034	0.9996	0.8908	-0.0104	-0.16-0.14	0.9995	0.7755	0.053	-0.31-0.42	0.973072	FALSE
rs140738453	imputed	0.968	CASP1P1	Cytokines	11	104994215	C/A	0.97	0.03	0.793	mechanical ventilation	0.09724	0.866891	0.4497	0.1493	-0.24-0.54	0.995659	0.09724	-0.3068	-0.67-0.055	0.9996	0.4632	-0.0903	-0.33-0.15	0.977357	0.1575	-0.4436	-1.1-0.17	0.866891	FALSE
rs142295229	imputed	0.992	CASP1P1	Cytokines	11	104991605	T/C	0.9139	0.0861	1.816	mechanical ventilation	0.09913	0.973072	0.9317	-0.0103	-0.25-0.22	0.996257	0.09913	-0.1858	-0.41-0.035	0.9996	0.9025	-0.0093	-0.16-0.14	0.9995	0.7628	0.0561	-0.31-0.42	0.973072	FALSE
rs3913640	imputed	0.988	CASP1P1	Cytokines	11	104988630	T/A	0.3284	0.3284	7.521	CPAP	0.1017	0.920151	0.9648	0.0032	-0.14-0.14	0.999413	0.5362	-0.0417	-0.17-0.09	0.9996	0.1017	0.074	-0.015-0.16	0.977357	0.426	0.0904	-0.13-0.31	0.920151	FALSE
chr11:104996020:I	imputed	0.992	CASP1P1	Cytokines	11	104996020	G/GC	0.4341	0.4341	1.076	CPAP	0.1018	0.958544	0.7149	0.0247	-0.11-0.16	0.995659	0.7832	0.0174	-0.11-0.14	0.9996	0.1018	0.0699	-0.014-0.15	0.977357	0.5746	0.06	-0.15-0.27	0.958544	FALSE
rs4587693	imputed	0.988	CASP1P1	Cytokines	11	104991640	G/A	0.3193	0.3193	2.028	CPAP	0.1068	0.919968	0.2926	0.0761	-0.065-0.22	0.995659	0.3958	-0.0577	-0.19-0.075	0.9996	0.1068	0.0737	-0.016-0.16	0.977357	0.3954	0.0971	-0.13-0.32	0.919968	FALSE
rs142085250	imputed	0.725	CASP1P1	Cytokines	11	104997289	G/T	0.9554	0.0446	1.812	supplemental o2	0.1957	0.972772	0.1957	-0.2456	-0.62-0.13	0.995659	0.2373	0.2108	-0.14-0.56	0.9996	0.64	0.0571	-0.18-0.3	0.978677	0.7329	-0.1039	-0.7-0.49	0.972772	FALSE
rs3989416	imputed	0.98	CASP1P1	Cytokines	11	104990666	A/C	0.9057	0.0943	0.974	mechanical ventilation	0.3331	0.972772	0.7965	-0.0296	-0.25-0.2	0.995659	0.3331	-0.105	-0.32-0.11	0.9996	0.6368	-0.0343	-0.18-0.11	0.978371	0.7163	0.0649	-0.29-0.41	0.972772	FALSE
rs3898011	imputed	0.985	CASP1P1	Cytokines	11	104990441	A/G	0.9062	0.0938	2.776	mechanical ventilation	0.3744	0.965402	0.8412	-0.023	-0.25-0.2	0.995659	0.3744	-0.0963	-0.31-0.12	0.9996	0.6563	-0.0323	-0.17-0.11	0.98208	0.6661	0.0771	-0.27-0.43	0.965402	FALSE
rs12418649	imputed	0.985	CASP1P1	Cytokines	11	104991060	A/C	0.9059	0.0941	0.906	mechanical ventilation	0.379	0.964075	0.8263	-0.0252	-0.25-0.2	0.995659	0.379	-0.0953	-0.31-0.12	0.9996	0.7332	-0.0247	-0.17-0.12	0.995065	0.6357	0.0845	-0.27-0.43	0.964075	FALSE
rs12416770	imputed	0.986	CASP1P1	Cytokines	11	104989167	C/T	0.906	0.094	6.173	mechanical ventilation	0.3815	0.965402	0.856	-0.0208	-0.25-0.2	0.995659	0.3815	-0.0947	-0.31-0.12	0.9996	0.6668	-0.0312	-0.17-0.11	0.984323	0.6572	0.0791	-0.27-0.43	0.965402	FALSE
rs12418438	imputed	0.986	CASP1P1	Cytokines	11	104989189	T/C	0.906	0.094	1.111	mechanical ventilation	0.3815	0.965402	0.8558	-0.0208	-0.25-0.2	0.995659	0.3815	-0.0947	-0.31-0.12	0.9996	0.6666	-0.0312	-0.17-0.11	0.984323	0.6573	0.0791	-0.27-0.43	0.965402	FALSE
rs12803534	imputed	0.988	CASP1P1	Cytokines	11	104988793	G/T	0.9078	0.0922	2.994	mechanical ventilation	0.4155	0.973072	0.9495	-0.0074	-0.24-0.22	0.998246	0.4155	-0.0892	-0.3-0.13	0.9996	0.6634	-0.0319	-0.18-0.11	0.983431	0.7916	0.0478	-0.31-0.4	0.973072	FALSE
rs79973689	imputed	0.93	CASP1P1	Cytokines	11	104993856	A/T	0.9375	0.0625	4.012	supplemental o2	0.5462	0.978238	0.5462	0.0856	-0.19-0.36	0.995659	0.8196	0.0306	-0.23-0.29	0.9996	0.8225	-0.02	-0.19-0.15	0.9995	0.8349	-0.0468	-0.49-0.39	0.978238	FALSE
rs192778966	imputed	0.732	CASP1P1	Cytokines	11	104989054	T/C	0.988	0.012	0.496	mechanical ventilation	0.5554	0.972772	0.8556	0.0616	-0.6-0.72	0.995659	0.5554	0.1906	-0.44-0.82	0.9996	0.6785	0.0878	-0.33-0.5	0.989553	0.7118	-0.2106	-1.3-0.91	0.972772	FALSE
rs141915354	imputed	0.759	CASP1P1	Cytokines	11	104991715	A/G	0.9899	0.0101	3.485	case & control	0.5657	0.956153	0.8835	0.0575	-0.71-0.83	0.995659	0.7528	-0.1193	-0.86-0.62	0.9996	0.6188	-0.1278	-0.63-0.38	0.977357	0.5657	-0.3471	-1.5-0.84	0.956153	FALSE
rs77700782	imputed	0.606	CASP1P1	Cytokines	11	104995446	G/A	0.9833	0.0167	5.814	case & control	0.6051	0.963273	0.6907	0.1328	-0.52-0.79	0.995659	0.7484	-0.1007	-0.72-0.51	0.9996	0.7751	-0.0619	-0.49-0.36	0.997951	0.6051	0.2775	-0.77-1.3	0.963273	FALSE
rs61881628	imputed	0.977	CD44	others	11	35185591	C/G	0.8234	0.1766	6.238	case & control	0.001105	0.374131	0.09487	-0.146	-0.32-0.025	0.995659	0.2563	-0.0948	-0.26-0.069	0.9996	0.6936	-0.0219	-0.13-0.087	0.990199	0.001105	-0.4608	-0.74--0.18	0.374131	FALSE
rs35796444	imputed	0.97	CD44	others	11	35187406	T/A	0.8243	0.1757	7.294	case & control	0.001185	0.374131	0.09671	-0.1459	-0.32-0.026	0.995659	0.254	-0.0958	-0.26-0.069	0.9996	0.7149	-0.0204	-0.13-0.089	0.994481	0.001185	-0.46	-0.74--0.18	0.374131	FALSE
rs996076	genotyped	1	CD44	others	11	35210798	G/A	0.4412	0.4412	4.775	CPAP	0.003732	0.755835	0.575	0.038	-0.095-0.17	0.995659	0.6489	-0.0289	-0.15-0.096	0.9996	0.003732	-0.1234	-0.21--0.04	0.755835	0.2399	-0.1258	-0.34-0.084	0.907393	FALSE
rs7115434	genotyped	1	CD44	others	11	35168692	A/G	0.8613	0.1387	5.515	case & control	0.003757	0.380108	0.2963	-0.0992	-0.29-0.087	0.995659	0.167	-0.1253	-0.3-0.052	0.9996	0.3334	-0.0583	-0.18-0.06	0.977357	0.003757	-0.4412	-0.74--0.14	0.380108	FALSE
rs7126359	genotyped	1	CD44	others	11	35168918	A/G	0.8608	0.1392	4.217	case & control	0.004195	0.380108	0.3313	-0.0922	-0.28-0.094	0.995659	0.1702	-0.1243	-0.3-0.053	0.9996	0.3946	-0.0512	-0.17-0.067	0.977357	0.004195	-0.4356	-0.73--0.14	0.380108	FALSE
rs7111731	imputed	0.976	CD44	others	11	35184998	A/T	0.8703	0.1297	0.309	case & control	0.004629	0.380108	0.2923	-0.1045	-0.3-0.09	0.995659	0.09185	-0.1587	-0.34-0.026	0.9996	0.5351	-0.039	-0.16-0.084	0.977357	0.004629	-0.4527	-0.77--0.14	0.380108	FALSE
rs7934770	imputed	0.995	CD44	others	11	35213126	G/T	0.2558	0.2558	2.281	CPAP	0.004921	0.861366	0.9978	-0.0002	-0.15-0.15	0.999451	0.737	-0.0241	-0.17-0.12	0.9996	0.004921	-0.1354	-0.23--0.041	0.861366	0.4987	-0.0825	-0.32-0.16	0.94424	FALSE
rs7930724	genotyped	1	CD44	others	11	35212288	A/G	0.2555	0.2555	3.437	CPAP	0.005009	0.861366	0.9932	-0.0006	-0.15-0.15	0.999413	0.738	-0.024	-0.16-0.12	0.9996	0.005009	-0.1348	-0.23--0.041	0.861366	0.5045	-0.0812	-0.32-0.16	0.94595	FALSE
rs117278408	imputed	0.835	CD44	others	11	35207590	C/T	0.9869	0.0131	7.198	case & control	0.007095	0.435901	0.4188	-0.2555	-0.87-0.36	0.995659	0.6097	0.1488	-0.42-0.72	0.9996	0.8539	0.0351	-0.34-0.41	0.9995	0.007095	-1.4071	-2.4--0.38	0.435901	FALSE
rs12275472	genotyped	1	CD44	others	11	35170928	G/A	0.7806	0.2194	6.4	case & control	0.008454	0.470928	0.3644	-0.0722	-0.23-0.084	0.995659	0.468	-0.0553	-0.2-0.094	0.9996	0.9959	0.0003	-0.099-0.099	0.9995	0.008454	-0.3377	-0.59--0.087	0.470928	FALSE
rs76829147	imputed	0.931	CD44	others	11	35204006	C/T	0.913	0.087	6.356	mechanical ventilation	0.009221	0.685179	0.02335	-0.2771	-0.52--0.038	0.995659	0.009221	-0.3022	-0.53--0.075	0.698938	0.4536	-0.0576	-0.21-0.093	0.977357	0.01889	-0.4678	-0.86--0.078	0.685179	FALSE
rs113918571	imputed	0.664	CD44	others	11	35203093	G/A	0.9824	0.0176	6.05	supplemental o2	0.009764	0.919968	0.009764	0.8095	0.2-1.4	0.985632	0.7654	0.0854	-0.48-0.65	0.9996	0.743	-0.0647	-0.45-0.32	0.997617	0.4139	0.4031	-0.56-1.4	0.919968	FALSE
rs147337919	imputed	0.75	CD44	others	11	35208724	G/A	0.987	0.013	2.954	case & control	0.01081	0.527517	0.3879	-0.2849	-0.93-0.36	0.995659	0.5765	0.1722	-0.43-0.78	0.9996	0.8153	0.047	-0.35-0.44	0.9995	0.01081	-1.4282	-2.5--0.33	0.527517	FALSE
rs3794113	imputed	0.969	CD44	others	11	35189148	T/G	0.9197	0.0803	4.328	mechanical ventilation	0.0124	0.725394	0.02098	-0.2852	-0.53--0.043	0.995659	0.0124	-0.2935	-0.52--0.064	0.819961	0.3736	-0.0691	-0.22-0.083	0.977357	0.03426	-0.4226	-0.81--0.032	0.725394	FALSE
rs76393888	imputed	0.992	CD44	others	11	35201982	C/T	0.9202	0.0798	6.377	mechanical ventilation	0.01265	0.725394	0.02057	-0.2843	-0.52--0.044	0.995659	0.01265	-0.2909	-0.52--0.063	0.82145	0.4175	-0.0627	-0.21-0.089	0.977357	0.03209	-0.4253	-0.81--0.037	0.725394	FALSE
rs75803060	imputed	0.996	CD44	others	11	35195422	T/C	0.9203	0.0797	4.475	mechanical ventilation	0.01275	0.725394	0.02052	-0.284	-0.52--0.044	0.995659	0.01275	-0.2901	-0.52--0.062	0.82145	0.414	-0.063	-0.21-0.088	0.977357	0.03162	-0.4257	-0.81--0.038	0.725394	FALSE
rs3794107	imputed	0.995	CD44	others	11	35198908	T/A	0.9203	0.0797	7.898	mechanical ventilation	0.01276	0.725394	0.02051	-0.2841	-0.52--0.044	0.995659	0.01276	-0.2902	-0.52--0.062	0.82145	0.4159	-0.0628	-0.21-0.088	0.977357	0.03181	-0.4255	-0.81--0.038	0.725394	FALSE
rs10488809	imputed	0.996	CD44	others	11	35196411	A/T	0.9203	0.0797	1.027	mechanical ventilation	0.01277	0.725394	0.02055	-0.2839	-0.52--0.044	0.995659	0.01277	-0.2901	-0.52--0.062	0.82145	0.4146	-0.0629	-0.21-0.088	0.977357	0.03173	-0.4255	-0.81--0.038	0.725394	FALSE
chr11:35195099:I	imputed	0.996	CD44	others	11	35195099	T/TC	0.9202	0.0798	0.277	mechanical ventilation	0.01309	0.725394	0.02077	-0.2834	-0.52--0.043	0.995659	0.01309	-0.289	-0.52--0.061	0.825194	0.421	-0.0621	-0.21-0.089	0.977357	0.03116	-0.4269	-0.81--0.039	0.725394	FALSE
rs353626	imputed	0.975	CD44	others	11	35189245	T/C	0.7447	0.2553	2.76	case & control	0.01324	0.570602	0.03248	-0.1629	-0.31--0.014	0.995659	0.04005	-0.1471	-0.29--0.007	0.9996	0.326	-0.0471	-0.14-0.047	0.977357	0.01324	-0.3004	-0.54--0.063	0.570602	FALSE
rs11033029	imputed	0.988	CD44	others	11	35240076	A/C	0.8892	0.1108	0.076	case & control	0.01418	0.58621	0.5035	0.0706	-0.14-0.28	0.995659	0.1169	0.1557	-0.039-0.35	0.9996	0.7695	-0.0194	-0.15-0.11	0.997951	0.01418	0.4112	0.083-0.74	0.58621	FALSE
rs72916162	imputed	0.979	CD44	others	11	35242462	C/T	0.8951	0.1049	2.494	case & control	0.01479	0.601744	0.4258	0.0873	-0.13-0.3	0.995659	0.2026	0.131	-0.07-0.33	0.9996	0.8314	0.0146	-0.12-0.15	0.9995	0.01479	0.4246	0.084-0.77	0.601744	FALSE
rs4141971	genotyped	1	CD44	others	11	35190300	C/T	0.7868	0.2132	7.613	supplemental o2	0.01484	0.918369	0.01484	0.1986	0.039-0.36	0.995659	0.3199	0.0764	-0.074-0.23	0.9996	0.9443	0.0036	-0.097-0.1	0.9995	0.3824	0.1126	-0.14-0.37	0.918369	FALSE
rs67488058	imputed	0.98	CD44	others	11	35243433	C/T	0.8947	0.1053	10.08	case & control	0.01582	0.624033	0.4285	0.0867	-0.13-0.3	0.995659	0.203	0.1308	-0.07-0.33	0.9996	0.8268	0.015	-0.12-0.15	0.9995	0.01582	0.4198	0.079-0.76	0.624033	FALSE
chr11:35208066:D	imputed	0.885	CD44	others	11	35208066	CTA/C	0.9178	0.0822	5.906	mechanical ventilation	0.01863	0.728739	0.03717	-0.2674	-0.52--0.016	0.995659	0.01863	-0.2863	-0.52--0.048	0.952245	0.3577	-0.0743	-0.23-0.084	0.977357	0.04252	-0.421	-0.83--0.015	0.728739	FALSE
rs10128562	imputed	0.942	CD44	others	11	35215726	T/G	0.5006	0.4994	5.451	CPAP	0.01913	0.973072	0.4758	0.0496	-0.087-0.19	0.995659	0.7958	0.0169	-0.11-0.15	0.9996	0.01913	-0.1028	-0.19--0.017	0.977357	0.7886	0.0294	-0.19-0.24	0.973072	FALSE
rs78429059	imputed	0.824	CD44	others	11	35172343	C/G	0.9754	0.0246	5.262	supplemental o2	0.02059	0.725394	0.02059	-0.5609	-1--0.087	0.995659	0.4912	-0.1589	-0.61-0.29	0.9996	0.8187	-0.0348	-0.33-0.26	0.9995	0.0222	-0.8757	-1.6--0.13	0.725394	FALSE
rs10128586	imputed	0.992	CD44	others	11	35245907	T/C	0.8404	0.1596	0.784	case & control	0.02078	0.709855	0.5796	0.0514	-0.13-0.23	0.995659	0.05172	0.1678	-0.00096-0.34	0.9996	0.6729	-0.0245	-0.14-0.089	0.98668	0.02078	0.3355	0.051-0.62	0.709855	FALSE
rs181619754	imputed	0.621	CD44	others	11	35248979	C/T	0.9888	0.0112	13.01	case & control	0.02168	0.722692	0.1773	-0.5699	-1.4-0.26	0.995659	0.1738	-0.5195	-1.3-0.23	0.9996	0.3041	-0.2592	-0.75-0.23	0.977357	0.02168	-1.4422	-2.7--0.21	0.722692	FALSE
rs3794106	imputed	0.903	CD44	others	11	35200568	T/C	0.9858	0.0142	1.967	case & control	0.02195	0.725394	0.3174	-0.2937	-0.87-0.28	0.995659	0.869	-0.0449	-0.58-0.49	0.9996	0.7692	0.0518	-0.29-0.4	0.997951	0.02195	-1.1049	-2--0.16	0.725394	FALSE
rs78179677	imputed	0.903	CD44	others	11	35200040	G/A	0.9859	0.0141	3.246	case & control	0.02298	0.725394	0.3164	-0.2948	-0.87-0.28	0.995659	0.8678	-0.0454	-0.58-0.49	0.9996	0.781	0.0492	-0.3-0.4	0.997951	0.02298	-1.0989	-2--0.15	0.725394	FALSE
rs112762	imputed	0.995	CD44	others	11	35192629	C/T	0.4755	0.4755	4.776	supplemental o2	0.02312	0.734216	0.02312	-0.1498	-0.28--0.021	0.995659	0.4164	-0.0508	-0.17-0.072	0.9996	0.4468	-0.0317	-0.11-0.05	0.977357	0.06408	-0.1931	-0.4-0.011	0.734216	FALSE
rs353645	imputed	0.995	CD44	others	11	35193717	T/G	0.4753	0.4753	5.522	supplemental o2	0.02328	0.734216	0.02328	-0.1497	-0.28--0.021	0.995659	0.4142	-0.051	-0.17-0.072	0.9996	0.4428	-0.032	-0.11-0.05	0.977357	0.06426	-0.1929	-0.4-0.011	0.734216	FALSE
rs4756196	imputed	0.999	CD44	others	11	35198108	A/G	0.4755	0.4755	7.734	supplemental o2	0.02382	0.734216	0.02382	-0.1491	-0.28--0.02	0.995659	0.4064	-0.0519	-0.17-0.071	0.9996	0.4279	-0.033	-0.11-0.049	0.977357	0.06275	-0.1941	-0.4-0.01	0.734216	FALSE
rs10836343	imputed	0.989	CD44	others	11	35244887	T/C	0.8426	0.1574	10.29	case & control	0.02595	0.725394	0.4757	0.0662	-0.12-0.25	0.995659	0.03984	0.1774	0.0084-0.35	0.9996	0.7415	-0.0191	-0.13-0.095	0.997426	0.02595	0.3235	0.039-0.61	0.725394	FALSE
rs12270356	genotyped	1	CD44	others	11	35245447	G/A	0.8423	0.1577	7.664	case & control	0.02619	0.725394	0.4401	0.0715	-0.11-0.25	0.995659	0.0421	0.1749	0.0063-0.34	0.9996	0.7906	-0.0153	-0.13-0.098	0.998846	0.02619	0.3222	0.039-0.61	0.725394	FALSE
rs3736812	imputed	0.885	CD44	others	11	35208251	A/G	0.7939	0.2061	1.754	supplemental o2	0.02627	0.929127	0.02627	0.1954	0.023-0.37	0.995659	0.3102	0.0839	-0.078-0.25	0.9996	0.9599	0.0028	-0.11-0.11	0.9995	0.4557	0.1035	-0.17-0.38	0.929127	FALSE
rs11033033	imputed	0.975	CD44	others	11	35248491	A/G	0.8423	0.1577	1.626	case & control	0.02846	0.725394	0.5383	0.0575	-0.13-0.24	0.995659	0.05595	0.1666	-0.0041-0.34	0.9996	0.723	-0.0207	-0.14-0.094	0.994593	0.02846	0.3213	0.034-0.61	0.725394	FALSE
rs11033010	imputed	0.997	CD44	others	11	35167359	G/A	0.6788	0.3212	7.332	case & control	0.02853	0.725394	0.2195	-0.0888	-0.23-0.053	0.995659	0.0503	-0.1341	-0.27--3.6e-05	0.9996	0.9336	-0.0038	-0.094-0.086	0.9995	0.02853	-0.2507	-0.47--0.027	0.725394	FALSE
rs6416081	genotyped	1	CD44	others	11	35207735	C/T	0.476	0.476	3.925	supplemental o2	0.02953	0.751664	0.02953	-0.1442	-0.27--0.014	0.995659	0.4089	-0.0519	-0.17-0.071	0.9996	0.3734	-0.0372	-0.12-0.045	0.977357	0.07654	-0.1854	-0.39-0.019	0.751664	FALSE
rs353627	imputed	0.977	CD44	others	11	35188751	C/G	0.4748	0.4748	5.194	supplemental o2	0.03021	0.734216	0.03021	-0.1445	-0.28--0.014	0.995659	0.4743	-0.0451	-0.17-0.079	0.9996	0.4598	-0.0311	-0.11-0.051	0.977357	0.0646	-0.1946	-0.4-0.012	0.734216	FALSE
rs73436929	imputed	0.925	CD44	others	11	35191744	G/C	0.9845	0.0155	2.414	case & control	0.0314	0.725394	0.3607	-0.2544	-0.8-0.29	0.995659	0.9456	-0.0177	-0.53-0.49	0.9996	0.7316	0.0586	-0.28-0.39	0.994957	0.0314	-0.9789	-1.9--0.089	0.725394	FALSE
rs1425803	genotyped	1	CD44	others	11	35166798	C/T	0.6788	0.3212	6.044	case & control	0.03248	0.725394	0.2141	-0.0896	-0.23-0.052	0.995659	0.04762	-0.1356	-0.27--0.0015	0.9996	0.9769	-0.0013	-0.091-0.088	0.9995	0.03248	-0.2441	-0.47--0.021	0.725394	FALSE
rs117924490	imputed	0.805	CD44	others	11	35258643	C/T	0.9896	0.0104	5.67	mechanical ventilation	0.03394	0.919968	0.3935	0.3031	-0.39-1	0.995659	0.03394	0.7408	0.057-1.4	0.9996	0.2592	-0.2537	-0.69-0.19	0.977357	0.4209	0.4514	-0.65-1.5	0.919968	FALSE
rs932703	imputed	0.994	CD44	others	11	35165138	C/T	0.5256	0.4744	2.626	case & control	0.03473	0.725394	0.08073	-0.1167	-0.25-0.014	0.995659	0.2435	-0.0738	-0.2-0.05	0.9996	0.5078	-0.0279	-0.11-0.055	0.977357	0.03473	-0.2236	-0.43--0.016	0.725394	FALSE
chr11:35248453:D	imputed	0.931	CD44	others	11	35248453	ACGGAGT/A	0.8531	0.1469	1.813	case & control	0.03546	0.725394	0.7488	0.0314	-0.16-0.22	0.995659	0.1208	0.1416	-0.037-0.32	0.9996	0.7289	-0.0212	-0.14-0.099	0.994796	0.03546	0.3232	0.023-0.62	0.725394	FALSE
rs996075	imputed	0.989	CD44	others	11	35210866	T/G	0.5519	0.4481	5.812	CPAP	0.03548	0.977357	0.5509	0.0405	-0.092-0.17	0.995659	0.7331	0.0217	-0.1-0.15	0.9996	0.03548	-0.0903	-0.17--0.0062	0.977357	0.938	-0.0083	-0.22-0.2	0.989746	FALSE
rs187116	genotyped	1	CD44	others	11	35165800	G/A	0.5206	0.4794	6.708	case & control	0.03835	0.725394	0.09876	-0.1101	-0.24-0.02	0.995659	0.2978	-0.0657	-0.19-0.058	0.9996	0.4979	-0.0285	-0.11-0.054	0.977357	0.03835	-0.2187	-0.43--0.012	0.725394	FALSE
rs7115768	imputed	0.765	CD44	others	11	35217413	T/G	0.9352	0.0648	2.971	CPAP	0.04041	0.907825	0.7228	-0.0585	-0.38-0.26	0.995659	0.7542	-0.0481	-0.35-0.25	0.9996	0.04041	0.2083	0.0094-0.41	0.977357	0.3218	-0.2609	-0.78-0.25	0.907825	FALSE
rs17446427	imputed	0.903	CD44	others	11	35185982	A/C	0.9833	0.0167	1.245	case & control	0.04186	0.728739	0.4453	-0.2083	-0.74-0.33	0.995659	0.4948	-0.1735	-0.67-0.32	0.9996	0.8938	0.0221	-0.3-0.35	0.9995	0.04186	-0.9055	-1.8--0.034	0.728739	FALSE
rs35953520	imputed	0.983	CD44	others	11	35175390	A/G	0.8788	0.1212	3.928	case & control	0.04262	0.728739	0.5193	-0.0661	-0.27-0.13	0.995659	0.2349	-0.1164	-0.31-0.076	0.9996	0.2649	-0.0727	-0.2-0.055	0.977357	0.04262	-0.332	-0.65--0.012	0.728739	FALSE
rs3794126	imputed	0.981	CD44	others	11	35167541	C/T	0.9826	0.0174	4.299	case & control	0.04303	0.728739	0.04754	-0.5145	-1--0.0063	0.995659	0.6793	-0.1003	-0.58-0.38	0.9996	0.2627	-0.1817	-0.5-0.14	0.977357	0.04303	-0.8406	-1.7--0.027	0.728739	FALSE
rs12285721	imputed	0.938	CD44	others	11	35239907	C/T	0.6776	0.3224	2.966	mechanical ventilation	0.04355	0.913859	0.6453	-0.0337	-0.18-0.11	0.995659	0.04355	-0.1395	-0.27--0.0043	0.9996	0.9886	-0.0007	-0.091-0.089	0.9995	0.3699	-0.1033	-0.33-0.12	0.913859	FALSE
rs17447734	imputed	0.969	CD44	others	11	35233856	T/C	0.8832	0.1168	5.88	case & control	0.04532	0.732231	0.5429	0.0636	-0.14-0.27	0.995659	0.1843	0.1308	-0.062-0.32	0.9996	0.6264	-0.032	-0.16-0.097	0.977357	0.04532	0.3328	0.0074-0.66	0.732231	FALSE
rs10836342	imputed	0.929	CD44	others	11	35241637	C/G	0.6825	0.3175	4.371	mechanical ventilation	0.04579	0.929127	0.644	-0.0345	-0.18-0.11	0.995659	0.04579	-0.1413	-0.28--0.0029	0.9996	0.906	0.0055	-0.087-0.098	0.9995	0.4568	-0.0879	-0.32-0.14	0.929127	FALSE
rs724473	imputed	0.957	CD44	others	11	35230968	T/C	0.8831	0.1169	4.207	case & control	0.04588	0.732231	0.5521	0.0626	-0.14-0.27	0.995659	0.1902	0.13	-0.064-0.32	0.9996	0.6158	-0.0333	-0.16-0.097	0.977357	0.04588	0.3344	0.0065-0.66	0.732231	FALSE
rs11033028	imputed	0.933	CD44	others	11	35237412	C/T	0.6829	0.3171	2.166	mechanical ventilation	0.04668	0.948425	0.5575	-0.0436	-0.19-0.1	0.995659	0.04668	-0.1395	-0.28--0.0023	0.9996	0.9934	0.0004	-0.091-0.092	0.9995	0.5336	-0.0729	-0.3-0.16	0.948425	FALSE
chr11:35171617:I	imputed	0.999	CD44	others	11	35171617	T/TA	0.4871	0.4871	7.237	case & control	0.04757	0.732689	0.1434	-0.0967	-0.23-0.033	0.995659	0.3744	-0.0556	-0.18-0.067	0.9996	0.8068	-0.0102	-0.092-0.072	0.9995	0.04757	-0.2071	-0.41--0.0025	0.732689	FALSE
rs113658481	imputed	0.708	CD44	others	11	35179214	A/G	0.9826	0.0174	5.141	supplemental o2	0.04836	0.950477	0.04836	0.6051	0.0051-1.2	0.995659	0.9597	-0.0142	-0.57-0.54	0.9996	0.9453	-0.0133	-0.39-0.37	0.9995	0.5536	0.2875	-0.66-1.2	0.950477	FALSE
rs118065209	imputed	0.921	CD44	others	11	35176298	C/G	0.9835	0.0165	2.86	case & control	0.04918	0.732689	0.4783	-0.1924	-0.72-0.34	0.995659	0.4365	-0.1968	-0.69-0.3	0.9996	0.9246	0.0156	-0.31-0.34	0.9995	0.04918	-0.87	-1.7--0.0043	0.732689	FALSE
rs353614	imputed	0.99	CD44	others	11	35178531	A/G	0.5419	0.4581	4.449	case & control	0.04921	0.732689	0.2821	-0.0712	-0.2-0.058	0.995659	0.554	-0.0371	-0.16-0.086	0.9996	0.9061	0.0049	-0.077-0.087	0.9995	0.04921	-0.2078	-0.41--0.001	0.732689	FALSE
rs181399238	imputed	0.77	CD44	others	11	35240240	G/T	0.9893	0.0107	1.81	mechanical ventilation	0.05143	0.954667	0.7446	-0.1256	-0.88-0.63	0.995659	0.05143	0.6791	-0.0034-1.4	0.9996	0.1722	0.3228	-0.14-0.79	0.977357	0.5626	-0.3304	-1.4-0.79	0.954667	FALSE
rs117784084	imputed	0.867	CD44	others	11	35254139	G/A	0.9771	0.0229	5.954	case & control	0.05166	0.733024	0.2231	0.2897	-0.18-0.76	0.995659	0.313	0.2261	-0.21-0.67	0.9996	0.9459	-0.0102	-0.3-0.28	0.9995	0.05166	0.7321	-0.0045-1.5	0.733024	FALSE
rs7937602	genotyped	1	CD44	others	11	35191691	C/A	0.8307	0.1693	7.465	supplemental o2	0.05379	0.930547	0.05379	-0.1734	-0.35-0.0026	0.995659	0.139	-0.1253	-0.29-0.041	0.9996	0.1624	-0.0794	-0.19-0.032	0.977357	0.4724	-0.103	-0.38-0.18	0.930547	FALSE
rs3829268	imputed	0.999	CD44	others	11	35191943	T/C	0.8306	0.1694	2.454	supplemental o2	0.05444	0.934161	0.05444	-0.173	-0.35-0.003	0.995659	0.1396	-0.1252	-0.29-0.041	0.9996	0.1637	-0.0792	-0.19-0.032	0.977357	0.4768	-0.102	-0.38-0.18	0.934161	FALSE
rs3794110	imputed	0.999	CD44	others	11	35192214	G/A	0.8306	0.1694	11.78	supplemental o2	0.05474	0.934367	0.05474	-0.1728	-0.35-0.0032	0.995659	0.1401	-0.125	-0.29-0.041	0.9996	0.1636	-0.0792	-0.19-0.032	0.977357	0.4773	-0.1019	-0.38-0.18	0.934367	FALSE
rs3794109	imputed	0.999	CD44	others	11	35192279	A/G	0.8306	0.1694	10.33	supplemental o2	0.05481	0.93437	0.05481	-0.1727	-0.35-0.0033	0.995659	0.1403	-0.1249	-0.29-0.041	0.9996	0.1636	-0.0792	-0.19-0.032	0.977357	0.4774	-0.1019	-0.38-0.18	0.93437	FALSE
rs77960794	imputed	0.753	CD44	others	11	35202765	T/C	0.99	0.01	2.232	case & control	0.05529	0.734216	0.2942	0.3941	-0.34-1.1	0.995659	0.593	0.1862	-0.5-0.87	0.9996	0.8705	-0.0399	-0.52-0.44	0.9995	0.05529	1.2121	-0.026-2.5	0.734216	FALSE
rs4756193	imputed	0.969	CD44	others	11	35157653	G/T	0.8277	0.1723	3.306	supplemental o2	0.05746	0.919968	0.05746	0.171	-0.0052-0.35	0.995659	0.1745	0.1145	-0.051-0.28	0.9996	0.6037	0.0293	-0.081-0.14	0.977357	0.4224	0.1145	-0.16-0.39	0.919968	FALSE
rs16926993	imputed	0.949	CD44	others	11	35178091	A/G	0.9817	0.0183	0.664	supplemental o2	0.05843	0.845727	0.05843	-0.4914	-1-0.017	0.995659	0.6493	0.1089	-0.36-0.58	0.9996	0.4214	-0.1303	-0.45-0.19	0.977357	0.1264	-0.6317	-1.4-0.18	0.845727	FALSE
rs76724133	imputed	0.858	CD44	others	11	35226718	C/G	0.9319	0.0681	2.618	supplemental o2	0.05943	0.977357	0.05943	-0.2608	-0.53-0.01	0.995659	0.4781	0.0907	-0.16-0.34	0.9996	0.4956	-0.0585	-0.23-0.11	0.977357	0.9387	-0.0166	-0.44-0.41	0.990048	FALSE
rs187608195	imputed	0.718	CD44	others	11	35184592	C/T	0.9851	0.0149	4.641	mechanical ventilation	0.06067	0.919968	0.6377	-0.1558	-0.8-0.49	0.995659	0.06067	0.5671	-0.025-1.2	0.9996	0.2805	0.2213	-0.18-0.62	0.977357	0.4159	-0.4076	-1.4-0.57	0.919968	FALSE
rs143587363	imputed	0.783	CD44	others	11	35215459	A/G	0.9896	0.0104	4.004	case & control	0.06375	0.734216	0.325	0.363	-0.36-1.1	0.995659	0.7357	0.113	-0.54-0.77	0.9996	0.4606	-0.1675	-0.61-0.28	0.977357	0.06375	1.1265	-0.063-2.3	0.734216	FALSE
rs11033012	imputed	0.99	CD44	others	11	35182542	A/G	0.947	0.053	2.135	CPAP	0.06612	0.907825	0.6248	0.0737	-0.22-0.37	0.995659	0.6996	0.0559	-0.23-0.34	0.9996	0.06612	0.1765	-0.012-0.36	0.977357	0.3058	0.2506	-0.23-0.73	0.907825	FALSE
rs12361148	imputed	0.98	CD44	others	11	35257160	C/T	0.8848	0.1152	2.867	case & control	0.07047	0.735402	0.6499	0.0481	-0.16-0.26	0.995659	0.2238	0.1205	-0.074-0.31	0.9996	0.8886	0.0093	-0.12-0.14	0.9995	0.07047	0.3029	-0.025-0.63	0.735402	FALSE
rs7944818	imputed	0.884	CD44	others	11	35203556	G/T	0.529	0.471	0.079	supplemental o2	0.07061	0.783113	0.07061	-0.1299	-0.27-0.011	0.995659	0.4869	-0.0473	-0.18-0.086	0.9996	0.6322	0.0217	-0.067-0.11	0.977357	0.08636	-0.1954	-0.42-0.028	0.783113	FALSE
rs75199214	imputed	0.941	CD44	others	11	35224531	G/A	0.8927	0.1073	5.65	mechanical ventilation	0.07254	0.973072	0.6298	-0.0556	-0.28-0.17	0.995659	0.07254	-0.193	-0.4-0.018	0.9996	0.9078	0.0083	-0.13-0.15	0.9995	0.7863	0.0489	-0.3-0.4	0.973072	FALSE
rs353644	imputed	0.983	CD44	others	11	35181613	T/C	0.5232	0.4768	6.958	case & control	0.07513	0.746333	0.1957	-0.0852	-0.21-0.044	0.995659	0.5822	-0.0343	-0.16-0.088	0.9996	0.8675	-0.0069	-0.088-0.075	0.9995	0.07513	-0.1868	-0.39-0.019	0.746333	FALSE
rs72916137	imputed	0.828	CD44	others	11	35209584	A/G	0.9044	0.0956	6.896	supplemental o2	0.07604	0.907825	0.07604	-0.2297	-0.48-0.024	0.995659	0.1325	-0.1804	-0.42-0.054	0.9996	0.2057	0.1009	-0.055-0.26	0.977357	0.2863	-0.2198	-0.62-0.18	0.907825	FALSE
rs10836347	genotyped	1	CD44	others	11	35253133	C/T	0.8834	0.1166	3.988	case & control	0.0767	0.752269	0.5282	0.0658	-0.14-0.27	0.995659	0.1919	0.1275	-0.064-0.32	0.9996	0.9635	0.003	-0.13-0.13	0.9995	0.0767	0.2926	-0.031-0.62	0.752269	FALSE
rs10488810	imputed	0.966	CD44	others	11	35213378	G/A	0.8893	0.1107	3.807	case & control	0.07681	0.752269	0.9437	0.0078	-0.21-0.22	0.997181	0.218	-0.1275	-0.33-0.075	0.9996	0.256	-0.0786	-0.21-0.057	0.977357	0.07681	-0.3068	-0.65-0.033	0.752269	FALSE
rs78769739	imputed	0.854	CD44	others	11	35231022	G/A	0.9845	0.0155	6.168	CPAP	0.07802	0.967744	0.3576	0.2773	-0.31-0.87	0.995659	0.8746	-0.0457	-0.61-0.52	0.9996	0.07802	0.3298	-0.037-0.7	0.977357	0.6896	0.2043	-0.8-1.2	0.967744	FALSE
rs16927042	genotyped	1	CD44	others	11	35210079	G/C	0.8877	0.1123	1.764	case & control	0.07851	0.756686	0.8203	-0.0246	-0.24-0.19	0.995659	0.2121	-0.1263	-0.32-0.072	0.9996	0.218	-0.0835	-0.22-0.049	0.977357	0.07851	-0.2987	-0.63-0.034	0.756686	FALSE
rs16927055	imputed	0.937	CD44	others	11	35214608	C/T	0.8901	0.1099	0.352	case & control	0.07887	0.757456	0.8982	0.0144	-0.21-0.23	0.995659	0.2482	-0.1218	-0.33-0.085	0.9996	0.2699	-0.0779	-0.22-0.06	0.977357	0.07887	-0.3095	-0.65-0.035	0.757456	FALSE
rs353635	imputed	0.984	CD44	others	11	35184823	G/C	0.5256	0.4744	1.306	case & control	0.08097	0.762729	0.1725	-0.0897	-0.22-0.039	0.995659	0.617	-0.0311	-0.15-0.091	0.9996	0.8749	-0.0065	-0.088-0.075	0.9995	0.08097	-0.1828	-0.39-0.022	0.762729	FALSE
chr11:35246672:D	imputed	0.938	CD44	others	11	35246672	CA/C	0.8961	0.1039	0.176	case & control	0.08465	0.776533	0.6691	0.0481	-0.17-0.27	0.995659	0.2061	0.1328	-0.073-0.34	0.9996	0.9797	0.0018	-0.14-0.14	0.9995	0.08465	0.307	-0.042-0.66	0.776533	FALSE
rs11033032	imputed	0.978	CD44	others	11	35246863	T/C	0.8859	0.1141	1.785	case & control	0.08581	0.779619	0.5527	0.0629	-0.14-0.27	0.995659	0.1702	0.1359	-0.058-0.33	0.9996	0.9543	0.0038	-0.13-0.13	0.9995	0.08581	0.2879	-0.04-0.62	0.779619	FALSE
rs12575005	imputed	0.988	CD44	others	11	35254323	C/T	0.8816	0.1184	0.247	case & control	0.0877	0.78702	0.6477	0.0474	-0.16-0.25	0.995659	0.2126	0.1212	-0.069-0.31	0.9996	0.8826	0.0096	-0.12-0.14	0.9995	0.0877	0.2807	-0.041-0.6	0.78702	FALSE
rs353647	imputed	0.997	CD44	others	11	35191445	C/G	0.516	0.484	2.168	supplemental o2	0.0887	0.907825	0.0887	-0.1152	-0.25-0.017	0.995659	0.4265	-0.0509	-0.18-0.075	0.9996	0.5915	-0.0229	-0.11-0.061	0.977357	0.2872	-0.1132	-0.32-0.095	0.907825	FALSE
rs142317217	imputed	0.847	CD44	others	11	35223921	A/G	0.9882	0.0118	5.181	CPAP	0.08959	0.948425	0.6338	0.1771	-0.55-0.91	0.995659	0.2401	0.3855	-0.26-1	0.9996	0.08959	-0.3673	-0.79-0.056	0.977357	0.5124	-0.3732	-1.5-0.74	0.948425	FALSE
rs78245234	imputed	0.863	CD44	others	11	35187781	T/C	0.9787	0.0213	14.41	mechanical ventilation	0.08965	0.854489	0.8064	0.0614	-0.43-0.55	0.995659	0.08965	-0.4015	-0.86-0.062	0.9996	0.5964	0.088	-0.24-0.41	0.977357	0.1529	-0.595	-1.4-0.22	0.854489	FALSE
rs10836349	imputed	0.994	CD44	others	11	35255729	G/A	0.8814	0.1186	3.362	case & control	0.09013	0.78702	0.7023	0.0395	-0.16-0.24	0.995659	0.2273	0.1169	-0.073-0.31	0.9996	0.8488	0.0124	-0.11-0.14	0.9995	0.09013	0.2773	-0.043-0.6	0.78702	FALSE
rs11033034	imputed	0.994	CD44	others	11	35258330	C/T	0.8814	0.1186	10.49	case & control	0.09068	0.78702	0.7098	0.0385	-0.16-0.24	0.995659	0.2292	0.1164	-0.073-0.31	0.9996	0.8478	0.0124	-0.11-0.14	0.9995	0.09068	0.2768	-0.043-0.6	0.78702	FALSE
rs12278428	imputed	0.937	CD44	others	11	35207484	G/A	0.8289	0.1711	2.996	supplemental o2	0.09111	0.963273	0.09111	-0.1551	-0.33-0.025	0.995659	0.2443	-0.1008	-0.27-0.069	0.9996	0.1693	-0.0798	-0.19-0.034	0.977357	0.6095	-0.0748	-0.36-0.21	0.963273	FALSE
rs148759925	imputed	0.965	CD44	others	11	35197989	T/C	0.9059	0.0941	1.164	supplemental o2	0.09119	0.907869	0.09119	-0.199	-0.43-0.032	0.995659	0.5821	0.0605	-0.16-0.28	0.9996	0.9669	-0.0031	-0.15-0.14	0.9995	0.3487	-0.1708	-0.53-0.19	0.907869	FALSE
rs11033031	imputed	0.982	CD44	others	11	35244643	C/A	0.887	0.113	2.188	case & control	0.09298	0.790877	0.591	0.057	-0.15-0.26	0.995659	0.1902	0.1298	-0.064-0.32	0.9996	0.9797	-0.0017	-0.13-0.13	0.9995	0.09298	0.2818	-0.047-0.61	0.790877	FALSE
rs1425802	imputed	0.974	CD44	others	11	35158401	T/C	0.7585	0.2415	0.872	supplemental o2	0.09411	0.972772	0.09411	0.1315	-0.022-0.29	0.995659	0.2668	0.0819	-0.063-0.23	0.9996	0.3456	0.0466	-0.05-0.14	0.977357	0.733	0.0427	-0.2-0.29	0.972772	FALSE
rs17367342	imputed	0.919	CD44	others	11	35156300	G/C	0.9766	0.0234	6.313	mechanical ventilation	0.0942	0.843695	0.5424	-0.1453	-0.61-0.32	0.995659	0.0942	-0.3712	-0.81-0.063	0.9996	0.2254	-0.1812	-0.47-0.11	0.977357	0.1235	-0.5545	-1.3-0.15	0.843695	FALSE
rs1570483	imputed	0.968	CD44	others	11	35195157	T/C	0.9061	0.0939	2.503	supplemental o2	0.09448	0.908317	0.09448	-0.1969	-0.43-0.034	0.995659	0.5558	0.0648	-0.15-0.28	0.9996	0.988	-0.0011	-0.15-0.14	0.9995	0.3526	-0.1693	-0.53-0.19	0.908317	FALSE
rs78971286	imputed	0.984	CD44	others	11	35248663	C/G	0.8845	0.1155	1.279	case & control	0.09473	0.79281	0.5556	0.0621	-0.14-0.27	0.995659	0.1725	0.1344	-0.059-0.33	0.9996	0.9856	-0.0012	-0.13-0.13	0.9995	0.09473	0.2783	-0.048-0.6	0.79281	FALSE
rs78726061	imputed	0.97	CD44	others	11	35193128	A/G	0.9063	0.0937	2.193	supplemental o2	0.09695	0.908873	0.09695	-0.1953	-0.43-0.035	0.995659	0.537	0.0678	-0.15-0.28	0.9996	0.9971	0.0003	-0.14-0.14	0.9995	0.3554	-0.1682	-0.52-0.19	0.908873	FALSE
rs7119757	imputed	0.996	CD44	others	11	35257316	G/A	0.2651	0.2651	0.074	CPAP	0.09983	0.963273	0.5902	-0.0422	-0.2-0.11	0.995659	0.1851	-0.0973	-0.24-0.047	0.9996	0.09983	-0.0811	-0.18-0.016	0.977357	0.6139	-0.0624	-0.3-0.18	0.963273	FALSE
rs3794116	imputed	0.936	CD44	others	11	35183065	G/A	0.9782	0.0218	0.295	supplemental o2	0.1001	0.859176	0.1001	-0.388	-0.85-0.074	0.995659	0.7502	0.069	-0.36-0.49	0.9996	0.2133	-0.1818	-0.47-0.1	0.977357	0.1549	-0.5269	-1.3-0.2	0.859176	FALSE
rs7105545	imputed	0.997	CD44	others	11	35257588	T/A	0.2651	0.2651	7.731	CPAP	0.1002	0.963273	0.5935	-0.0419	-0.2-0.11	0.995659	0.1871	-0.0968	-0.24-0.047	0.9996	0.1002	-0.081	-0.18-0.015	0.977357	0.6154	-0.0621	-0.3-0.18	0.963273	FALSE
rs7124327	imputed	0.996	CD44	others	11	35258739	A/C	0.2652	0.2652	1.638	CPAP	0.1009	0.963273	0.5933	-0.0419	-0.2-0.11	0.995659	0.1879	-0.0967	-0.24-0.047	0.9996	0.1009	-0.0809	-0.18-0.016	0.977357	0.6121	-0.0627	-0.3-0.18	0.963273	FALSE
rs16927061	genotyped	1	CD44	others	11	35216700	G/A	0.9162	0.0838	4.398	CPAP	0.1021	0.958973	0.6165	-0.0603	-0.3-0.18	0.995659	0.1239	0.1749	-0.048-0.4	0.9996	0.1021	-0.1237	-0.27-0.024	0.977357	0.5763	-0.1059	-0.48-0.27	0.958973	FALSE
rs117416940	imputed	0.862	CD44	others	11	35205718	C/G	0.9747	0.0253	1.792	supplemental o2	0.1025	0.907825	0.1025	0.3739	-0.075-0.82	0.995659	0.2052	0.2754	-0.15-0.7	0.9996	0.5387	-0.0896	-0.37-0.2	0.977357	0.318	0.3662	-0.35-1.1	0.907825	FALSE
chr11:35183811:I	imputed	0.929	CD44	others	11	35183811	G/GT	0.9778	0.0222	5.55	supplemental o2	0.1048	0.888037	0.1048	-0.3814	-0.84-0.079	0.995659	0.7597	0.0663	-0.36-0.49	0.9996	0.212	-0.1823	-0.47-0.1	0.977357	0.1756	-0.5	-1.2-0.22	0.888037	FALSE
rs76121131	imputed	0.948	CD44	others	11	35251845	C/A	0.9574	0.0426	6.645	supplemental o2	0.1058	0.977357	0.1058	0.2791	-0.059-0.62	0.995659	0.6688	-0.0701	-0.39-0.25	0.9996	0.4316	-0.0864	-0.3-0.13	0.977357	0.965	-0.0118	-0.54-0.52	0.995169	FALSE
rs75213201	imputed	0.938	CD44	others	11	35163273	C/T	0.9534	0.0466	5.771	mechanical ventilation	0.1066	0.907393	0.1997	0.2133	-0.11-0.54	0.995659	0.1066	0.2538	-0.054-0.56	0.9996	0.7454	-0.0344	-0.24-0.17	0.997617	0.237	0.311	-0.2-0.83	0.907393	FALSE
rs11033021	genotyped	1	CD44	others	11	35216935	C/T	0.5916	0.4084	3.459	CPAP	0.1081	0.945762	0.9	0.0085	-0.12-0.14	0.995659	0.7595	-0.0195	-0.14-0.11	0.9996	0.1081	-0.0689	-0.15-0.015	0.977357	0.5031	-0.0719	-0.28-0.14	0.945762	FALSE
rs60760313	imputed	0.982	CD44	others	11	35158450	G/A	0.983	0.017	1.028	CPAP	0.1092	0.907393	0.2323	-0.3208	-0.85-0.21	0.995659	0.9537	0.0145	-0.48-0.5	0.9996	0.1092	-0.2682	-0.6-0.06	0.977357	0.2548	-0.4823	-1.3-0.35	0.907393	FALSE
rs12364027	imputed	0.975	CD44	others	11	35257161	A/G	0.8821	0.1179	3.738	case & control	0.1102	0.824063	0.6887	0.0421	-0.16-0.25	0.995659	0.2367	0.1164	-0.076-0.31	0.9996	0.898	0.0085	-0.12-0.14	0.9995	0.1102	0.2655	-0.06-0.59	0.824063	FALSE
rs78573965	imputed	0.991	CD44	others	11	35239535	A/G	0.9681	0.0319	2.134	supplemental o2	0.1102	0.965402	0.1102	-0.3026	-0.67-0.068	0.995659	0.498	0.1191	-0.23-0.46	0.9996	0.6754	-0.0492	-0.28-0.18	0.987767	0.6571	-0.1327	-0.72-0.45	0.965402	FALSE
rs75137824	imputed	0.962	CD44	others	11	35233778	A/T	0.9689	0.0311	0.504	supplemental o2	0.1106	0.952327	0.1106	-0.3112	-0.69-0.071	0.995659	0.4992	0.1217	-0.23-0.47	0.9996	0.5985	-0.0635	-0.3-0.17	0.977357	0.5573	-0.1811	-0.79-0.42	0.952327	FALSE
rs2295758	imputed	0.971	CD44	others	11	35236125	T/C	0.9688	0.0312	8.838	supplemental o2	0.1109	0.958973	0.1109	-0.3091	-0.69-0.071	0.995659	0.5008	0.1205	-0.23-0.47	0.9996	0.6049	-0.062	-0.3-0.17	0.977357	0.5757	-0.1717	-0.77-0.43	0.958973	FALSE
chr11:35220989:I	imputed	0.98	CD44	others	11	35220989	G/GA	0.904	0.096	10.31	mechanical ventilation	0.1112	0.963273	0.8223	-0.0271	-0.26-0.21	0.995659	0.1112	-0.1773	-0.4-0.041	0.9996	0.6863	0.0302	-0.12-0.18	0.990179	0.6151	0.0936	-0.27-0.46	0.963273	FALSE
chr11:35241920:D	imputed	0.74	CD44	others	11	35241920	CT/C	0.7958	0.2042	5.837	case & control	0.1119	0.82707	0.2114	0.1236	-0.07-0.32	0.995659	0.1183	0.1452	-0.037-0.33	0.9996	0.7968	-0.0161	-0.14-0.11	0.999083	0.1119	0.2501	-0.058-0.56	0.82707	FALSE
rs16927009	imputed	0.992	CD44	others	11	35187913	C/T	0.9464	0.0536	8.188	CPAP	0.1131	0.919968	0.8444	0.0293	-0.26-0.32	0.995659	0.9743	0.0046	-0.28-0.29	0.9996	0.1131	0.1513	-0.036-0.34	0.977357	0.4225	0.1942	-0.28-0.67	0.919968	FALSE
rs1547058	genotyped	1	CD44	others	11	35238578	T/C	0.9681	0.0319	0.551	supplemental o2	0.115	0.965402	0.115	-0.2971	-0.67-0.072	0.995659	0.4701	0.1262	-0.22-0.47	0.9996	0.6759	-0.0489	-0.28-0.18	0.988199	0.6722	-0.1259	-0.71-0.46	0.965402	FALSE
rs76273995	imputed	0.948	CD44	others	11	35217992	G/C	0.9148	0.0852	0.937	mechanical ventilation	0.1166	0.994593	0.6374	-0.0605	-0.31-0.19	0.995659	0.1166	-0.1854	-0.42-0.046	0.9996	0.7192	0.0283	-0.13-0.18	0.994593	0.9771	-0.0056	-0.39-0.38	0.99605	FALSE
rs10836340	imputed	0.945	CD44	others	11	35217745	T/C	0.3231	0.3231	16.51	CPAP	0.1176	0.9279	0.7565	-0.0228	-0.17-0.12	0.995659	0.2749	-0.0752	-0.21-0.06	0.9996	0.1176	-0.0722	-0.16-0.018	0.977357	0.4442	-0.0895	-0.32-0.14	0.9279	FALSE
rs55885413	imputed	0.699	CD44	others	11	35244145	A/T	0.9885	0.0115	0.885	CPAP	0.1186	0.97537	0.141	-0.5332	-1.2-0.18	0.995659	0.2372	0.4063	-0.27-1.1	0.9996	0.1186	0.3572	-0.091-0.81	0.977357	0.8097	-0.1449	-1.3-1	0.97537	FALSE
chr11:35218081:D	imputed	0.946	CD44	others	11	35218081	AT/A	0.3231	0.3231	2.374	CPAP	0.1189	0.927911	0.7599	-0.0225	-0.17-0.12	0.995659	0.2785	-0.0747	-0.21-0.06	0.9996	0.1189	-0.072	-0.16-0.018	0.977357	0.449	-0.0885	-0.32-0.14	0.927911	FALSE
rs75097816	imputed	0.958	CD44	others	11	35250266	C/T	0.9589	0.0411	4.868	supplemental o2	0.1196	0.977357	0.1196	0.271	-0.07-0.61	0.995659	0.6871	-0.0664	-0.39-0.26	0.9996	0.4612	-0.0816	-0.3-0.14	0.977357	0.9622	0.0128	-0.52-0.54	0.995169	FALSE
rs11033024	genotyped	1	CD44	others	11	35221910	T/C	0.9034	0.0966	3.608	mechanical ventilation	0.121	0.948425	0.7983	-0.0304	-0.26-0.2	0.995659	0.121	-0.1705	-0.39-0.045	0.9996	0.7371	0.0248	-0.12-0.17	0.997067	0.5133	0.1205	-0.24-0.48	0.948425	FALSE
chr11:35221189:D	imputed	0.855	CD44	others	11	35221189	AC/A	0.8595	0.1405	0.383	supplemental o2	0.1237	0.964075	0.1237	-0.1582	-0.36-0.043	0.995659	0.1337	0.1445	-0.044-0.33	0.9996	0.49	-0.0445	-0.17-0.082	0.977357	0.6313	-0.0771	-0.39-0.24	0.964075	FALSE
rs11033023	imputed	0.972	CD44	others	11	35220471	C/T	0.9032	0.0968	2.819	mechanical ventilation	0.131	0.965061	0.8245	-0.0268	-0.26-0.21	0.995659	0.131	-0.1683	-0.39-0.05	0.9996	0.7792	0.021	-0.13-0.17	0.997951	0.6416	0.0868	-0.28-0.45	0.965061	FALSE
rs79685344	imputed	0.961	CD44	others	11	35225044	T/A	0.9058	0.0942	3.534	mechanical ventilation	0.1318	0.977357	0.9409	-0.0091	-0.25-0.23	0.996955	0.1318	-0.1705	-0.39-0.051	0.9996	0.6259	0.037	-0.11-0.19	0.977357	0.8354	0.0394	-0.33-0.41	0.978238	FALSE
rs2421825	genotyped	1	CD44	others	11	35246865	A/G	0.2399	0.2399	1.418	CPAP	0.1367	0.977357	0.54	-0.0495	-0.21-0.11	0.995659	0.301	-0.0786	-0.23-0.07	0.9996	0.1367	-0.0758	-0.18-0.024	0.977357	0.8755	-0.02	-0.27-0.23	0.980523	FALSE
rs11607862	genotyped	1	CD44	others	11	35244574	C/T	0.6837	0.3163	0.806	mechanical ventilation	0.137	0.951489	0.5791	-0.0403	-0.18-0.1	0.995659	0.137	-0.1022	-0.24-0.032	0.9996	0.6878	-0.0184	-0.11-0.071	0.990199	0.5563	-0.0674	-0.29-0.16	0.951489	FALSE
rs56157648	imputed	0.803	CD44	others	11	35244123	A/C	0.9896	0.0104	1.283	mechanical ventilation	0.1389	0.973072	0.3997	0.3265	-0.43-1.1	0.995659	0.1389	-0.5116	-1.2-0.17	0.9996	0.9622	0.0113	-0.46-0.48	0.9995	0.7801	-0.1556	-1.2-0.94	0.973072	FALSE
rs77131347	imputed	0.998	CD44	others	11	35177152	A/G	0.9113	0.0887	2.042	case & control	0.1413	0.851737	0.808	0.0285	-0.2-0.26	0.995659	0.2962	0.1149	-0.1-0.33	0.9996	0.2964	-0.0777	-0.22-0.068	0.977357	0.1413	0.2735	-0.09-0.64	0.851737	FALSE
rs6484768	imputed	0.989	CD44	others	11	35190876	A/G	0.7871	0.2129	1.858	case & control	0.1414	0.851737	0.2799	-0.09	-0.25-0.073	0.995659	0.4492	0.0599	-0.095-0.21	0.9996	0.693	0.021	-0.083-0.13	0.990199	0.1414	-0.193	-0.45-0.064	0.851737	FALSE
rs12277192	genotyped	1	CD44	others	11	35171512	G/A	0.9641	0.0359	3.526	CPAP	0.1415	0.946886	0.5639	0.1036	-0.25-0.46	0.995659	0.5111	0.1146	-0.23-0.46	0.9996	0.1415	0.1714	-0.057-0.4	0.977357	0.5077	0.1965	-0.38-0.78	0.946886	FALSE
chr11:35224862:D	imputed	0.953	CD44	others	11	35224862	CT/C	0.3197	0.3197	5.288	CPAP	0.1419	0.963273	0.9243	-0.0071	-0.15-0.14	0.995659	0.3624	-0.0632	-0.2-0.073	0.9996	0.1419	-0.0682	-0.16-0.023	0.977357	0.6157	-0.059	-0.29-0.17	0.963273	FALSE
rs74934253	imputed	0.991	CD44	others	11	35173724	T/C	0.9545	0.0455	3.532	case & control	0.1424	0.851737	0.2711	-0.1857	-0.52-0.14	0.995659	0.761	0.0484	-0.26-0.36	0.9996	0.8372	0.0215	-0.18-0.23	0.9995	0.1424	-0.3862	-0.9-0.13	0.851737	FALSE
rs75082631	imputed	0.999	CD44	others	11	35174288	G/T	0.9114	0.0886	17.22	case & control	0.1426	0.851737	0.8077	0.0286	-0.2-0.26	0.995659	0.2941	0.1154	-0.1-0.33	0.9996	0.2948	-0.078	-0.22-0.068	0.977357	0.1426	0.2726	-0.091-0.64	0.851737	FALSE
rs74451406	imputed	0.999	CD44	others	11	35170820	C/T	0.9114	0.0886	3.073	case & control	0.1435	0.851737	0.807	0.0287	-0.2-0.26	0.995659	0.2927	0.1158	-0.1-0.33	0.9996	0.293	-0.0783	-0.22-0.068	0.977357	0.1435	0.2719	-0.092-0.64	0.851737	FALSE
chr11:35176435:D	imputed	0.988	CD44	others	11	35176435	GA/G	0.9536	0.0464	0.3	case & control	0.1438	0.851737	0.2585	-0.189	-0.52-0.14	0.995659	0.6976	0.0613	-0.25-0.37	0.9996	0.6754	0.0434	-0.16-0.25	0.987767	0.1438	-0.3823	-0.89-0.13	0.851737	FALSE
rs77560907	imputed	0.999	CD44	others	11	35165836	G/A	0.9114	0.0886	6.07	case & control	0.1443	0.851737	0.806	0.0288	-0.2-0.26	0.995659	0.2923	0.1159	-0.1-0.33	0.9996	0.292	-0.0784	-0.22-0.067	0.977357	0.1443	0.2714	-0.093-0.64	0.851737	FALSE
rs17445902	imputed	0.998	CD44	others	11	35165602	C/G	0.9113	0.0887	7.119	case & control	0.145	0.851737	0.8063	0.0288	-0.2-0.26	0.995659	0.2921	0.116	-0.1-0.33	0.9996	0.2916	-0.0785	-0.22-0.067	0.977357	0.145	0.2709	-0.093-0.64	0.851737	FALSE
rs17367744	genotyped	1	CD44	others	11	35177982	C/T	0.9535	0.0465	0.356	supplemental o2	0.1465	0.859176	0.1465	-0.2381	-0.56-0.083	0.995659	0.5968	0.082	-0.22-0.39	0.9996	0.7612	0.031	-0.17-0.23	0.997951	0.1547	-0.3682	-0.87-0.14	0.859176	FALSE
rs77746664	imputed	0.998	CD44	others	11	35172366	C/T	0.9546	0.0454	10.16	case & control	0.1489	0.854489	0.2987	-0.1751	-0.51-0.15	0.995659	0.7822	0.044	-0.27-0.36	0.9996	0.8461	0.0203	-0.18-0.22	0.9995	0.1489	-0.3794	-0.89-0.14	0.854489	FALSE
rs74328559	imputed	0.998	CD44	others	11	35172361	G/A	0.9546	0.0454	7.996	case & control	0.149	0.854489	0.2989	-0.175	-0.51-0.16	0.995659	0.7824	0.0439	-0.27-0.36	0.9996	0.8462	0.0203	-0.18-0.22	0.9995	0.149	-0.3793	-0.89-0.14	0.854489	FALSE
rs117027080	imputed	0.999	CD44	others	11	35169147	A/T	0.9547	0.0453	1.839	case & control	0.1505	0.854489	0.3037	-0.1732	-0.5-0.16	0.995659	0.7868	0.043	-0.27-0.35	0.9996	0.8471	0.0201	-0.18-0.22	0.9995	0.1505	-0.3778	-0.89-0.14	0.854489	FALSE
rs74432074	imputed	0.999	CD44	others	11	35168995	A/G	0.9547	0.0453	5.799	case & control	0.1506	0.854489	0.3037	-0.1733	-0.5-0.16	0.995659	0.7868	0.043	-0.27-0.35	0.9996	0.847	0.0202	-0.18-0.22	0.9995	0.1506	-0.3777	-0.89-0.14	0.854489	FALSE
rs17445923	imputed	0.998	CD44	others	11	35165966	G/A	0.9547	0.0453	11.48	case & control	0.1513	0.854489	0.3016	-0.1742	-0.5-0.16	0.995659	0.79	0.0424	-0.27-0.35	0.9996	0.8452	0.0204	-0.18-0.23	0.9995	0.1513	-0.3774	-0.89-0.14	0.854489	FALSE
rs116880218	imputed	0.999	CD44	others	11	35167060	C/T	0.9547	0.0453	9.442	case & control	0.1514	0.854489	0.3024	-0.1738	-0.5-0.16	0.995659	0.7881	0.0427	-0.27-0.35	0.9996	0.8451	0.0204	-0.18-0.23	0.9995	0.1514	-0.3772	-0.89-0.14	0.854489	FALSE
rs17445972	imputed	0.999	CD44	others	11	35167103	T/C	0.9547	0.0453	6.199	case & control	0.1514	0.854489	0.3023	-0.1738	-0.5-0.16	0.995659	0.7882	0.0427	-0.27-0.35	0.9996	0.8451	0.0204	-0.18-0.23	0.9995	0.1514	-0.3772	-0.89-0.14	0.854489	FALSE
rs77037231	imputed	0.913	CD44	others	11	35196069	G/A	0.9774	0.0226	4.266	supplemental o2	0.1526	0.907393	0.1526	-0.3368	-0.8-0.12	0.995659	0.962	-0.0104	-0.44-0.42	0.9996	0.2418	-0.1736	-0.46-0.12	0.977357	0.2059	-0.4724	-1.2-0.26	0.907393	FALSE
rs12291116	imputed	0.949	CD44	others	11	35242375	G/A	0.6792	0.3208	0.27	mechanical ventilation	0.153	0.963273	0.8681	-0.0123	-0.16-0.13	0.995659	0.153	-0.1003	-0.24-0.037	0.9996	0.9524	-0.0028	-0.094-0.089	0.9995	0.6103	-0.0596	-0.29-0.17	0.963273	FALSE
chr11:35228214:I	imputed	0.752	CD44	others	11	35228214	G/GGA	0.6145	0.3855	0.41	mechanical ventilation	0.1543	0.972772	0.3809	-0.0688	-0.22-0.085	0.995659	0.1543	-0.1055	-0.25-0.04	0.9996	0.4549	-0.0371	-0.13-0.06	0.977357	0.7231	0.0445	-0.2-0.29	0.972772	FALSE
rs145800382	imputed	0.889	CD44	others	11	35163140	C/T	0.9829	0.0171	7.95	CPAP	0.1549	0.973072	0.9252	0.027	-0.54-0.59	0.995784	0.5139	-0.1773	-0.71-0.35	0.9996	0.1549	0.2476	-0.093-0.59	0.977357	0.7597	0.1407	-0.76-1	0.973072	FALSE
rs17446000	imputed	0.756	CD44	others	11	35167663	T/A	0.9779	0.0221	4.7	case & control	0.1555	0.859882	0.8458	-0.0496	-0.55-0.45	0.995659	0.5128	0.151	-0.3-0.6	0.9996	0.2197	-0.1914	-0.5-0.11	0.977357	0.1555	-0.5775	-1.4-0.22	0.859882	FALSE
rs6484769	imputed	0.973	CD44	others	11	35200327	T/C	0.3653	0.3653	1.871	CPAP	0.156	0.907393	0.9926	0.0007	-0.14-0.14	0.999413	0.9134	0.0074	-0.13-0.14	0.9996	0.156	-0.0645	-0.15-0.025	0.977357	0.265	-0.1281	-0.35-0.097	0.907393	FALSE
rs3794108	imputed	0.914	CD44	others	11	35198852	C/T	0.9769	0.0231	1.6	supplemental o2	0.1574	0.907393	0.1574	-0.3287	-0.78-0.13	0.995659	0.9572	-0.0117	-0.44-0.42	0.9996	0.2369	-0.1752	-0.47-0.11	0.977357	0.2392	-0.4339	-1.2-0.29	0.907393	FALSE
rs75620473	imputed	0.914	CD44	others	11	35199923	G/A	0.9769	0.0231	2.932	supplemental o2	0.1575	0.907393	0.1575	-0.3286	-0.78-0.13	0.995659	0.9572	-0.0117	-0.44-0.42	0.9996	0.2366	-0.1753	-0.47-0.11	0.977357	0.2393	-0.4339	-1.2-0.29	0.907393	FALSE
rs112468868	imputed	0.829	CD44	others	11	35162620	T/C	0.9899	0.0101	8.44	CPAP	0.1582	0.965061	0.7399	0.123	-0.6-0.85	0.995659	0.5743	-0.2027	-0.91-0.5	0.9996	0.1582	-0.3313	-0.79-0.13	0.977357	0.6417	-0.2703	-1.4-0.87	0.965061	FALSE
rs353625	imputed	0.99	CD44	others	11	35168546	C/T	0.2852	0.2852	6.115	case & control	0.1588	0.867446	0.5632	-0.0434	-0.19-0.1	0.995659	0.842	0.014	-0.12-0.15	0.9996	0.6604	-0.0206	-0.11-0.071	0.98208	0.1588	-0.166	-0.4-0.065	0.867446	FALSE
rs10836341	imputed	0.841	CD44	others	11	35224018	G/A	0.9286	0.0714	2.948	mechanical ventilation	0.1589	0.973072	0.8148	-0.0328	-0.31-0.24	0.995659	0.1589	0.1853	-0.072-0.44	0.9996	0.6628	-0.0382	-0.21-0.13	0.983431	0.7485	-0.0702	-0.5-0.36	0.973072	FALSE
rs4756199	imputed	0.951	CD44	others	11	35248780	T/G	0.7762	0.2238	15.82	mechanical ventilation	0.1589	0.907393	0.8541	-0.0152	-0.18-0.15	0.995659	0.1589	-0.1087	-0.26-0.042	0.9996	0.521	-0.0335	-0.14-0.069	0.977357	0.2027	-0.1637	-0.42-0.088	0.907393	FALSE
rs117646353	imputed	0.87	CD44	others	11	35171741	T/C	0.9874	0.0126	1.084	mechanical ventilation	0.159	0.910621	0.3108	-0.3267	-0.96-0.3	0.995659	0.159	0.4358	-0.17-1	0.9996	0.2606	-0.2297	-0.63-0.17	0.977357	0.3583	-0.4301	-1.3-0.49	0.910621	FALSE
rs74982386	imputed	0.975	CD44	others	11	35170544	T/C	0.9488	0.0512	3.283	case & control	0.1619	0.871352	0.3541	-0.1473	-0.46-0.16	0.995659	0.6989	0.0581	-0.24-0.35	0.9996	0.9817	0.0023	-0.19-0.2	0.9995	0.1619	-0.3491	-0.84-0.14	0.871352	FALSE
rs353633	genotyped	1	CD44	others	11	35185488	A/G	0.2811	0.2811	0.97	case & control	0.1623	0.872512	0.7448	-0.0244	-0.17-0.12	0.995659	0.6587	0.0311	-0.11-0.17	0.9996	0.6826	-0.0192	-0.11-0.073	0.989733	0.1623	-0.1646	-0.4-0.066	0.872512	FALSE
rs353634	imputed	1	CD44	others	11	35185056	A/G	0.2811	0.2811	3.53	case & control	0.1623	0.872512	0.7446	-0.0245	-0.17-0.12	0.995659	0.6592	0.031	-0.11-0.17	0.9996	0.6822	-0.0192	-0.11-0.073	0.989595	0.1623	-0.1646	-0.4-0.066	0.872512	FALSE
rs713330	imputed	0.961	CD44	others	11	35223945	C/T	0.3145	0.3145	6.031	CPAP	0.1635	0.967744	0.8728	-0.0119	-0.16-0.13	0.995659	0.3749	-0.0616	-0.2-0.074	0.9996	0.1635	-0.0647	-0.16-0.026	0.977357	0.688	-0.0472	-0.28-0.18	0.967744	FALSE
rs76393696	imputed	0.901	CD44	others	11	35192902	G/C	0.9761	0.0239	0.438	supplemental o2	0.1635	0.907393	0.1635	-0.3206	-0.77-0.13	0.995659	0.9514	-0.0132	-0.44-0.41	0.9996	0.2526	-0.1676	-0.45-0.12	0.977357	0.2664	-0.4055	-1.1-0.31	0.907393	FALSE
rs16927116	genotyped	1	CD44	others	11	35245165	A/G	0.9639	0.0361	8.299	supplemental o2	0.1651	0.919968	0.1651	-0.241	-0.58-0.099	0.995659	0.8546	0.0292	-0.28-0.34	0.9996	0.7123	-0.0392	-0.25-0.17	0.993906	0.4089	-0.2262	-0.76-0.31	0.919968	FALSE
rs12362973	imputed	0.996	CD44	others	11	35161423	A/G	0.801	0.199	7.886	mechanical ventilation	0.1683	0.920151	0.5624	-0.049	-0.21-0.12	0.995659	0.1683	-0.1094	-0.26-0.046	0.9996	0.3924	0.0455	-0.059-0.15	0.977357	0.4255	-0.1058	-0.37-0.15	0.920151	FALSE
rs12365962	imputed	0.995	CD44	others	11	35161288	G/A	0.801	0.199	13.64	mechanical ventilation	0.1683	0.920151	0.5625	-0.049	-0.21-0.12	0.995659	0.1683	-0.1094	-0.27-0.046	0.9996	0.3931	0.0454	-0.059-0.15	0.977357	0.4261	-0.1057	-0.37-0.15	0.920151	FALSE
rs142835593	imputed	0.541	CD44	others	11	35156839	C/A	0.9862	0.0138	1.89	mechanical ventilation	0.1683	0.907869	0.9287	-0.0365	-0.84-0.76	0.996257	0.1683	-0.5116	-1.2-0.22	0.9996	0.9512	-0.0152	-0.5-0.47	0.9995	0.3429	0.6041	-0.64-1.9	0.907869	FALSE
rs11033008	genotyped	1	CD44	others	11	35163114	T/C	0.8013	0.1987	6.922	mechanical ventilation	0.1687	0.919968	0.5661	-0.0484	-0.21-0.12	0.995659	0.1687	-0.1091	-0.26-0.046	0.9996	0.3818	0.0465	-0.058-0.15	0.977357	0.4203	-0.1068	-0.37-0.15	0.919968	FALSE
rs10400232	imputed	0.997	CD44	others	11	35257906	G/C	0.8597	0.1403	1.601	CPAP	0.1714	0.907869	0.9313	0.0087	-0.19-0.21	0.996257	0.2055	-0.1176	-0.3-0.064	0.9996	0.1714	-0.0854	-0.21-0.037	0.977357	0.3505	-0.145	-0.45-0.16	0.907869	FALSE
rs12804343	imputed	0.671	CD44	others	11	35244457	C/T	0.9823	0.0177	4.549	case & control	0.1719	0.88443	0.6887	-0.1223	-0.72-0.48	0.995659	0.524	0.1853	-0.38-0.76	0.9996	0.7787	0.0565	-0.34-0.45	0.997951	0.1719	-0.6704	-1.6-0.29	0.88443	FALSE
rs4141970	imputed	0.926	CD44	others	11	35247616	C/T	0.9558	0.0442	1.903	mechanical ventilation	0.1723	0.907393	0.8598	0.0305	-0.31-0.37	0.995659	0.1723	0.2157	-0.094-0.53	0.9996	0.459	-0.0791	-0.29-0.13	0.977357	0.2233	0.3249	-0.2-0.85	0.907393	FALSE
rs7941924	imputed	0.916	CD44	others	11	35220305	G/C	0.3177	0.3177	0.268	CPAP	0.1736	0.963273	0.5553	-0.0448	-0.19-0.1	0.995659	0.3019	-0.0733	-0.21-0.066	0.9996	0.1736	-0.0646	-0.16-0.028	0.977357	0.6097	-0.0612	-0.3-0.17	0.963273	FALSE
rs61882769	imputed	0.992	CD44	others	11	35240329	A/G	0.7997	0.2003	2.6	case & control	0.1747	0.88443	0.9378	0.0065	-0.16-0.17	0.996561	0.3323	0.0762	-0.078-0.23	0.9996	0.5954	-0.0278	-0.13-0.075	0.977357	0.1747	0.1787	-0.079-0.44	0.88443	FALSE
rs353613	imputed	0.992	CD44	others	11	35178583	T/C	0.8631	0.1369	1.436	CPAP	0.1759	0.977357	0.7407	0.0328	-0.16-0.23	0.995659	0.281	-0.1001	-0.28-0.082	0.9996	0.1759	0.0836	-0.037-0.2	0.977357	0.9788	0.0041	-0.3-0.31	0.99605	FALSE
rs3794104	imputed	0.947	CD44	others	11	35246070	G/T	0.9568	0.0432	5.658	mechanical ventilation	0.1763	0.907393	0.8271	0.0378	-0.3-0.38	0.995659	0.1763	0.213	-0.096-0.52	0.9996	0.5458	-0.0645	-0.27-0.14	0.977357	0.2523	0.3046	-0.22-0.83	0.907393	FALSE
rs78242457	imputed	0.849	CD44	others	11	35156032	T/A	0.9875	0.0125	1.065	CPAP	0.1784	0.907825	0.586	-0.1799	-0.83-0.47	0.995659	0.3775	-0.2736	-0.88-0.33	0.9996	0.1784	-0.2813	-0.69-0.13	0.977357	0.2896	-0.5527	-1.6-0.47	0.907825	FALSE
rs139305042	imputed	0.796	CD44	others	11	35240433	G/A	0.9898	0.0102	1.053	mechanical ventilation	0.1786	0.980523	0.3405	0.3759	-0.4-1.1	0.995659	0.1786	-0.4723	-1.2-0.22	0.9996	0.9303	0.0212	-0.45-0.5	0.9995	0.8731	-0.09	-1.2-1	0.980523	FALSE
rs4756195	genotyped	1	CD44	others	11	35198032	A/G	0.2632	0.2632	9.244	case & control	0.1786	0.891305	0.7595	-0.0237	-0.18-0.13	0.995659	0.9526	-0.0043	-0.15-0.14	0.9996	0.3658	-0.0439	-0.14-0.051	0.977357	0.1786	-0.1633	-0.4-0.074	0.891305	FALSE
rs59380647	imputed	0.937	CD44	others	11	35180688	T/C	0.9766	0.0234	2.181	supplemental o2	0.1819	0.907393	0.1819	-0.3051	-0.75-0.14	0.995659	0.5258	0.1335	-0.28-0.55	0.9996	0.3413	-0.1348	-0.41-0.14	0.977357	0.2565	-0.4072	-1.1-0.3	0.907393	FALSE
rs12282190	imputed	0.997	CD44	others	11	35179689	C/G	0.9656	0.0344	10.19	CPAP	0.182	0.977357	0.4536	0.136	-0.22-0.49	0.995659	0.6418	0.0815	-0.26-0.42	0.9996	0.182	0.1564	-0.073-0.39	0.977357	0.9654	-0.0128	-0.59-0.56	0.995204	FALSE
rs75447517	imputed	0.899	CD44	others	11	35243434	C/G	0.9276	0.0724	9.063	CPAP	0.1828	0.972772	0.3299	0.1397	-0.14-0.42	0.995659	0.7121	0.0497	-0.21-0.31	0.9996	0.1828	0.1206	-0.057-0.3	0.977357	0.7321	-0.0763	-0.51-0.36	0.972772	FALSE
rs12283855	imputed	0.997	CD44	others	11	35180253	C/T	0.9656	0.0344	9.524	CPAP	0.1834	0.977357	0.4581	0.1338	-0.22-0.49	0.995659	0.6435	0.0811	-0.26-0.42	0.9996	0.1834	0.1559	-0.074-0.39	0.977357	0.9908	0.0034	-0.57-0.58	0.999149	FALSE
rs8193	imputed	0.958	CD44	others	11	35251318	C/T	0.6318	0.3682	0.223	mechanical ventilation	0.1835	0.915487	0.4613	-0.0531	-0.19-0.088	0.995659	0.1835	-0.0901	-0.22-0.043	0.9996	0.63	-0.0217	-0.11-0.066	0.977357	0.3722	-0.1018	-0.33-0.12	0.915487	FALSE
rs79358741	imputed	0.992	CD44	others	11	35173524	A/T	0.9534	0.0466	0.158	case & control	0.1856	0.89922	0.3201	-0.166	-0.49-0.16	0.995659	0.6054	0.0814	-0.23-0.39	0.9996	0.8058	0.0255	-0.18-0.23	0.9995	0.1856	-0.3449	-0.86-0.17	0.89922	FALSE
rs7928464	imputed	0.999	CD44	others	11	35199234	G/T	0.2627	0.2627	2.233	case & control	0.1873	0.90194	0.7687	-0.0228	-0.17-0.13	0.995659	0.9889	-0.001	-0.14-0.14	0.9996	0.395	-0.0414	-0.14-0.054	0.977357	0.1873	-0.1605	-0.4-0.078	0.90194	FALSE
rs11821102	imputed	0.925	CD44	others	11	35252544	G/A	0.9589	0.0411	4.401	case & control	0.1874	0.90194	0.9953	-0.001	-0.35-0.34	0.999413	0.2904	0.1728	-0.15-0.49	0.9996	0.3916	-0.0943	-0.31-0.12	0.977357	0.1874	0.3643	-0.18-0.91	0.90194	FALSE
rs79148089	imputed	0.884	CD44	others	11	35242653	C/T	0.9279	0.0721	3.089	CPAP	0.1893	0.972772	0.2926	0.1525	-0.13-0.44	0.995659	0.6575	0.0604	-0.21-0.33	0.9996	0.1893	0.1202	-0.059-0.3	0.977357	0.7177	-0.0813	-0.52-0.36	0.972772	FALSE
rs17367609	imputed	0.999	CD44	others	11	35171465	T/C	0.9536	0.0464	1.05	case & control	0.1937	0.903985	0.3517	-0.1552	-0.48-0.17	0.995659	0.626	0.0767	-0.23-0.38	0.9996	0.8153	0.0241	-0.18-0.23	0.9995	0.1937	-0.338	-0.85-0.17	0.903985	FALSE
rs3794125	genotyped	1	CD44	others	11	35172109	C/T	0.9536	0.0464	2.787	case & control	0.1937	0.903985	0.3517	-0.1552	-0.48-0.17	0.995659	0.626	0.0767	-0.23-0.38	0.9996	0.8153	0.0241	-0.18-0.23	0.9995	0.1937	-0.338	-0.85-0.17	0.903985	FALSE
rs78771498	imputed	0.79	CD44	others	11	35221726	T/G	0.9706	0.0294	5.667	mechanical ventilation	0.1959	0.995659	0.22	-0.2777	-0.72-0.17	0.995659	0.1959	-0.2752	-0.69-0.14	0.9996	0.9907	-0.0017	-0.28-0.28	0.9995	0.9847	-0.0069	-0.72-0.7	0.998287	FALSE
rs114776498	imputed	0.996	CD44	others	11	35168063	G/A	0.9641	0.0359	3.956	CPAP	0.2002	0.965402	0.5756	0.0998	-0.25-0.45	0.995659	0.593	0.092	-0.25-0.43	0.9996	0.2002	0.1473	-0.078-0.37	0.977357	0.6624	0.1277	-0.45-0.7	0.965402	FALSE
rs73453629	imputed	0.932	CD44	others	11	35162035	C/T	0.9395	0.0605	4.476	supplemental o2	0.2028	0.919968	0.2028	-0.1905	-0.48-0.1	0.995659	0.6382	0.0666	-0.21-0.34	0.9996	0.7948	-0.0244	-0.21-0.16	0.998846	0.391	-0.202	-0.66-0.26	0.919968	FALSE
rs58925112	imputed	0.755	CD44	others	11	35168689	G/T	0.9889	0.0111	4.962	case & control	0.2063	0.907393	0.5535	0.214	-0.49-0.92	0.995659	0.5036	0.254	-0.49-1	0.9996	0.6227	0.1094	-0.33-0.54	0.977357	0.2063	0.6977	-0.38-1.8	0.907393	FALSE
rs12288926	imputed	0.94	CD44	others	11	35246845	G/C	0.9568	0.0432	0.485	mechanical ventilation	0.214	0.907393	0.8492	0.033	-0.31-0.37	0.995659	0.214	0.1965	-0.11-0.51	0.9996	0.5009	-0.072	-0.28-0.14	0.977357	0.272	0.2933	-0.23-0.82	0.907393	FALSE
rs3794118	imputed	0.999	CD44	others	11	35178593	G/A	0.9168	0.0832	2.397	CPAP	0.2142	0.907825	0.6259	-0.0597	-0.3-0.18	0.995659	0.4698	0.0845	-0.14-0.31	0.9996	0.2142	0.0956	-0.055-0.25	0.977357	0.3143	-0.1948	-0.57-0.18	0.907825	FALSE
rs1981154	imputed	0.999	CD44	others	11	35178709	A/T	0.9168	0.0832	11.93	CPAP	0.2143	0.907825	0.6255	-0.0597	-0.3-0.18	0.995659	0.4684	0.0847	-0.14-0.31	0.9996	0.2143	0.0955	-0.055-0.25	0.977357	0.3134	-0.1951	-0.57-0.18	0.907825	FALSE
rs7952514	imputed	0.997	CD44	others	11	35177847	A/G	0.9167	0.0833	0.477	CPAP	0.2157	0.907869	0.6339	-0.0583	-0.3-0.18	0.995659	0.4822	0.0822	-0.15-0.31	0.9996	0.2157	0.0953	-0.055-0.25	0.977357	0.3265	-0.1901	-0.57-0.19	0.907869	FALSE
rs7938811	imputed	0.996	CD44	others	11	35177552	T/C	0.9167	0.0833	4.804	CPAP	0.2166	0.907869	0.6352	-0.0581	-0.3-0.18	0.995659	0.488	0.0811	-0.15-0.31	0.9996	0.2166	0.0952	-0.056-0.25	0.977357	0.3309	-0.1884	-0.57-0.19	0.907869	FALSE
rs13347	genotyped	1	CD44	others	11	35253272	C/T	0.7763	0.2237	2.928	mechanical ventilation	0.2176	0.907393	0.6668	-0.0352	-0.2-0.13	0.995659	0.2176	-0.094	-0.24-0.055	0.9996	0.4847	-0.036	-0.14-0.065	0.977357	0.2271	-0.1537	-0.4-0.096	0.907393	FALSE
rs16926995	imputed	0.994	CD44	others	11	35179903	G/A	0.9168	0.0832	6.402	CPAP	0.2193	0.907825	0.6263	-0.0596	-0.3-0.18	0.995659	0.4593	0.0866	-0.14-0.32	0.9996	0.2193	0.0946	-0.056-0.25	0.977357	0.3127	-0.1956	-0.58-0.18	0.907825	FALSE
rs7952493	imputed	0.994	CD44	others	11	35177771	C/A	0.9165	0.0835	6.21	CPAP	0.2199	0.907825	0.6177	-0.0612	-0.3-0.18	0.995659	0.4878	0.0812	-0.15-0.31	0.9996	0.2199	0.0945	-0.056-0.25	0.977357	0.3171	-0.1939	-0.57-0.19	0.907825	FALSE
chr11:35207128:D	imputed	0.944	CD44	others	11	35207128	CCTCT/C	0.9104	0.0896	5.369	case & control	0.221	0.907393	0.9147	-0.0126	-0.24-0.22	0.995659	0.4735	0.0792	-0.14-0.3	0.9996	0.3798	-0.0656	-0.21-0.081	0.977357	0.221	0.2287	-0.14-0.59	0.907393	FALSE
rs190532354	imputed	0.665	CD44	others	11	35203454	A/T	0.9251	0.0749	0.418	case & control	0.2236	0.907393	0.6595	-0.0701	-0.38-0.24	0.995659	0.878	0.0231	-0.27-0.32	0.9996	0.4176	0.0829	-0.12-0.28	0.977357	0.2236	-0.3037	-0.79-0.19	0.907393	FALSE
chr11:35203337:I	imputed	0.598	CD44	others	11	35203337	T/TTA	0.756	0.244	0.331	supplemental o2	0.2254	0.948425	0.2254	-0.1214	-0.32-0.075	0.995659	0.5344	-0.0592	-0.25-0.13	0.9996	0.4697	0.0465	-0.08-0.17	0.977357	0.5162	-0.104	-0.42-0.21	0.948425	FALSE
rs10768114	imputed	0.971	CD44	others	11	35222083	T/G	0.2991	0.2991	5.191	mechanical ventilation	0.2255	0.965061	0.903	-0.0092	-0.16-0.14	0.995659	0.2255	-0.085	-0.22-0.052	0.9996	0.3269	-0.0461	-0.14-0.046	0.977357	0.6448	-0.0548	-0.29-0.18	0.965061	FALSE
chr11:35187581:I	imputed	0.549	CD44	others	11	35187581	G/GA	0.9884	0.0116	0.636	CPAP	0.2259	0.977357	0.5005	-0.2682	-1-0.51	0.995659	0.3726	-0.3497	-1.1-0.42	0.9996	0.2259	0.3267	-0.2-0.86	0.977357	0.9347	-0.0495	-1.2-1.1	0.989746	FALSE
rs72916131	imputed	0.759	CD44	others	11	35196830	A/G	0.977	0.023	4.117	case & control	0.2259	0.907393	0.9306	0.0219	-0.47-0.51	0.996257	0.326	0.2245	-0.22-0.67	0.9996	0.2308	-0.1865	-0.49-0.12	0.977357	0.2259	-0.4784	-1.3-0.3	0.907393	FALSE
rs1467558	genotyped	1	CD44	others	11	35229673	T/C	0.1644	0.1644	1.696	CPAP	0.226	0.972772	0.7057	-0.0346	-0.21-0.15	0.995659	0.2716	-0.0943	-0.26-0.074	0.9996	0.226	-0.0698	-0.18-0.043	0.977357	0.7173	-0.0528	-0.34-0.23	0.972772	FALSE
rs78726976	imputed	0.95	CD44	others	11	35206045	G/A	0.9102	0.0898	1.519	case & control	0.2268	0.907393	0.8762	-0.0183	-0.25-0.21	0.995659	0.479	0.0782	-0.14-0.29	0.9996	0.3627	-0.0678	-0.21-0.078	0.977357	0.2268	0.2257	-0.14-0.59	0.907393	FALSE
rs75937468	imputed	0.815	CD44	others	11	35256478	T/C	0.99	0.01	0.574	CPAP	0.2281	0.920231	0.732	-0.1262	-0.85-0.6	0.995659	0.7097	0.1354	-0.58-0.85	0.9996	0.2281	-0.2876	-0.76-0.18	0.977357	0.4311	0.4675	-0.7-1.6	0.920231	FALSE
rs117504126	imputed	0.681	CD44	others	11	35165678	C/T	0.9878	0.0122	6.544	case & control	0.2293	0.907393	0.899	0.0496	-0.72-0.82	0.995659	0.7462	0.1123	-0.57-0.79	0.9996	0.5047	-0.1537	-0.61-0.3	0.977357	0.2293	0.6956	-0.44-1.8	0.907393	FALSE
rs77117576	imputed	0.949	CD44	others	11	35206879	G/A	0.9108	0.0892	3.387	case & control	0.2316	0.907393	0.8779	-0.0181	-0.25-0.21	0.995659	0.5004	0.0745	-0.14-0.29	0.9996	0.3778	-0.0659	-0.21-0.08	0.977357	0.2316	0.2238	-0.14-0.59	0.907393	FALSE
rs10836345	imputed	0.75	CD44	others	11	35245783	G/A	0.9048	0.0952	5.623	supplemental o2	0.2321	0.972772	0.2321	0.1579	-0.1-0.42	0.995659	0.5925	0.0681	-0.18-0.32	0.9996	0.3298	-0.0815	-0.25-0.082	0.977357	0.7161	0.0767	-0.34-0.49	0.972772	FALSE
rs11033025	imputed	0.974	CD44	others	11	35223158	T/C	0.2992	0.2992	8.403	mechanical ventilation	0.2337	0.965402	0.9189	-0.0076	-0.15-0.14	0.995659	0.2337	-0.0834	-0.22-0.054	0.9996	0.334	-0.0453	-0.14-0.047	0.977357	0.666	-0.0512	-0.28-0.18	0.965402	FALSE
rs115718630	imputed	0.902	CD44	others	11	35253216	G/A	0.9692	0.0308	4.741	case & control	0.2368	0.907393	0.2787	-0.2276	-0.64-0.18	0.995659	0.5897	-0.1043	-0.48-0.27	0.9996	0.6615	-0.0568	-0.31-0.2	0.983079	0.2368	-0.3876	-1-0.25	0.907393	FALSE
rs74663221	imputed	0.976	CD44	others	11	35203711	C/T	0.9121	0.0879	5.339	case & control	0.2379	0.907393	0.8716	-0.0191	-0.25-0.21	0.995659	0.5007	0.0745	-0.14-0.29	0.9996	0.3081	-0.0762	-0.22-0.07	0.977357	0.2379	0.2211	-0.15-0.59	0.907393	FALSE
rs927335	imputed	0.96	CD44	others	11	35250518	A/T	0.633	0.367	1.282	mechanical ventilation	0.2379	0.940952	0.5119	-0.0471	-0.19-0.094	0.995659	0.2379	-0.0798	-0.21-0.053	0.9996	0.7164	-0.0163	-0.1-0.072	0.994593	0.4911	-0.0784	-0.3-0.14	0.940952	FALSE
rs72916135	imputed	0.767	CD44	others	11	35206484	A/G	0.9777	0.0223	4.21	CPAP	0.2388	0.907825	0.8346	0.053	-0.44-0.55	0.995659	0.3085	0.2349	-0.22-0.69	0.9996	0.2388	-0.185	-0.49-0.12	0.977357	0.2744	-0.4354	-1.2-0.35	0.907825	FALSE
rs141478111	imputed	0.737	CD44	others	11	35164789	G/A	0.9794	0.0206	0.692	mechanical ventilation	0.2404	0.907825	0.403	-0.2273	-0.76-0.31	0.995659	0.2404	-0.3059	-0.82-0.2	0.9996	0.6627	-0.0763	-0.42-0.27	0.983431	0.3146	-0.4315	-1.3-0.41	0.907825	FALSE
rs7934647	imputed	0.938	CD44	others	11	35213042	G/A	0.9018	0.0982	4.4	supplemental o2	0.2412	0.972772	0.2412	-0.1404	-0.38-0.094	0.995659	0.5133	-0.0727	-0.29-0.15	0.9996	0.3574	0.0681	-0.077-0.21	0.977357	0.7192	-0.0679	-0.44-0.3	0.972772	FALSE
rs117921792	imputed	0.606	CD44	others	11	35181992	C/T	0.9888	0.0112	5.493	supplemental o2	0.2414	0.967744	0.2414	0.4786	-0.32-1.3	0.995659	0.7342	0.1321	-0.63-0.89	0.9996	0.8437	0.052	-0.46-0.57	0.9995	0.6891	0.2692	-1-1.6	0.967744	FALSE
rs75276205	imputed	0.961	CD44	others	11	35205401	G/A	0.9109	0.0891	2.341	case & control	0.2421	0.907393	0.872	-0.0189	-0.25-0.21	0.995659	0.5274	0.0696	-0.15-0.29	0.9996	0.3579	-0.0684	-0.21-0.077	0.977357	0.2421	0.218	-0.15-0.58	0.907393	FALSE
rs1981153	imputed	0.991	CD44	others	11	35178800	T/G	0.9146	0.0854	5.565	CPAP	0.243	0.907869	0.6005	-0.0632	-0.3-0.17	0.995659	0.4968	0.0783	-0.15-0.3	0.9996	0.243	0.0886	-0.06-0.24	0.977357	0.3401	-0.1822	-0.56-0.19	0.907869	FALSE
rs117055731	imputed	0.922	CD44	others	11	35158314	A/C	0.9782	0.0218	1.367	mechanical ventilation	0.2446	0.948425	0.3122	0.2494	-0.23-0.73	0.995659	0.2446	-0.2658	-0.71-0.18	0.9996	0.615	-0.0767	-0.38-0.22	0.977357	0.516	-0.2564	-1-0.52	0.948425	FALSE
rs117369400	imputed	0.918	CD44	others	11	35210666	T/C	0.9752	0.0248	2.635	supplemental o2	0.2479	0.977357	0.2479	0.2643	-0.18-0.71	0.995659	0.4468	-0.1619	-0.58-0.25	0.9996	0.2834	-0.1554	-0.44-0.13	0.977357	0.9978	-0.001	-0.69-0.69	0.9999	FALSE
rs77673209	imputed	0.97	CD44	others	11	35204347	G/A	0.911	0.089	2.397	case & control	0.2505	0.907393	0.8676	-0.0195	-0.25-0.21	0.995659	0.5475	0.066	-0.15-0.28	0.9996	0.3443	-0.0701	-0.22-0.075	0.977357	0.2505	0.2134	-0.15-0.58	0.907393	FALSE
rs183517247	imputed	0.845	CD44	others	11	35205835	T/C	0.978	0.022	9.04	supplemental o2	0.2516	0.919968	0.2516	-0.2808	-0.76-0.2	0.995659	0.9192	-0.0233	-0.47-0.43	0.9996	0.378	-0.1355	-0.44-0.17	0.977357	0.3945	-0.3251	-1.1-0.42	0.919968	FALSE
rs187510411	imputed	0.845	CD44	others	11	35205836	C/T	0.978	0.022	11.21	supplemental o2	0.2516	0.919968	0.2516	-0.2808	-0.76-0.2	0.995659	0.9193	-0.0233	-0.47-0.43	0.9996	0.378	-0.1355	-0.44-0.17	0.977357	0.3943	-0.3252	-1.1-0.42	0.919968	FALSE
rs74938975	imputed	0.95	CD44	others	11	35248059	A/G	0.8513	0.1487	9.649	case & control	0.2516	0.907393	0.7996	0.0258	-0.17-0.22	0.995659	0.3368	-0.0906	-0.28-0.094	0.9996	0.4793	-0.0449	-0.17-0.08	0.977357	0.2516	-0.181	-0.49-0.13	0.907393	FALSE
rs77006054	imputed	0.996	CD44	others	11	35190469	C/T	0.9123	0.0877	12.18	case & control	0.2516	0.907393	0.8018	-0.0294	-0.26-0.2	0.995659	0.5753	0.0615	-0.15-0.28	0.9996	0.2896	-0.0787	-0.22-0.067	0.977357	0.2516	0.2131	-0.15-0.58	0.907393	FALSE
rs72916124	imputed	0.756	CD44	others	11	35156802	T/C	0.9775	0.0225	3.37	case & control	0.2521	0.907393	0.9807	0.0061	-0.49-0.5	0.999413	0.3884	0.1985	-0.25-0.65	0.9996	0.2955	-0.1621	-0.47-0.14	0.977357	0.2521	-0.4625	-1.3-0.33	0.907393	FALSE
rs2295756	imputed	0.953	CD44	others	11	35241229	T/C	0.6204	0.3796	4.376	mechanical ventilation	0.2523	0.972772	0.4618	-0.0511	-0.19-0.085	0.995659	0.2523	-0.0745	-0.2-0.053	0.9996	0.6188	-0.0215	-0.11-0.063	0.977357	0.7152	-0.0398	-0.25-0.17	0.972772	FALSE
rs11033027	imputed	0.872	CD44	others	11	35237276	G/A	0.933	0.067	0.442	CPAP	0.2534	0.965348	0.2946	0.1578	-0.14-0.45	0.995659	0.5388	0.0868	-0.19-0.36	0.9996	0.2534	0.1088	-0.078-0.3	0.977357	0.647	-0.1065	-0.56-0.35	0.965348	FALSE
rs184420555	imputed	0.693	CD44	others	11	35203325	A/C	0.9585	0.0415	0.429	supplemental o2	0.2535	0.920151	0.2535	0.2306	-0.16-0.63	0.995659	0.9751	0.0059	-0.36-0.38	0.9996	0.328	0.1232	-0.12-0.37	0.977357	0.425	0.2603	-0.38-0.9	0.920151	FALSE
rs61882771	imputed	0.992	CD44	others	11	35252926	C/T	0.9118	0.0882	7.246	supplemental o2	0.2546	0.926838	0.2546	-0.1378	-0.37-0.099	0.995659	0.4955	-0.0787	-0.31-0.15	0.9996	0.5505	-0.0467	-0.2-0.11	0.977357	0.4405	-0.1476	-0.52-0.23	0.926838	FALSE
chr11:35224861:D	imputed	0.913	CD44	others	11	35224861	TC/T	0.342	0.342	1.16	CPAP	0.2558	0.977357	0.8591	0.0132	-0.13-0.16	0.995659	0.3948	-0.0592	-0.2-0.077	0.9996	0.2558	-0.053	-0.14-0.038	0.977357	0.9451	-0.0081	-0.24-0.22	0.992706	FALSE
rs75753126	imputed	0.915	CD44	others	11	35155681	A/T	0.9862	0.0138	6.681	supplemental o2	0.2562	0.907825	0.2562	0.346	-0.25-0.94	0.995659	0.3445	0.266	-0.29-0.82	0.9996	0.7185	0.0682	-0.3-0.44	0.994593	0.315	0.4733	-0.45-1.4	0.907825	FALSE
rs187115	imputed	0.993	CD44	others	11	35176159	T/C	0.6642	0.3358	0.896	supplemental o2	0.2563	0.973072	0.2563	-0.0804	-0.22-0.058	0.995659	0.9723	-0.0023	-0.13-0.13	0.9996	0.9931	-0.0004	-0.087-0.086	0.9995	0.7689	-0.0328	-0.25-0.19	0.973072	FALSE
rs353619	genotyped	1	CD44	others	11	35174595	G/A	0.7973	0.2027	6.074	mechanical ventilation	0.2566	0.920193	0.2856	-0.0908	-0.26-0.076	0.995659	0.2566	-0.0902	-0.25-0.066	0.9996	0.6581	0.0236	-0.081-0.13	0.98208	0.427	-0.1067	-0.37-0.16	0.920193	FALSE
rs76261067	imputed	0.936	CD44	others	11	35211989	T/G	0.9662	0.0338	3.434	supplemental o2	0.258	0.913859	0.258	-0.208	-0.57-0.15	0.995659	0.6434	0.079	-0.26-0.41	0.9996	0.6594	-0.0505	-0.27-0.17	0.98208	0.3667	0.2618	-0.31-0.83	0.913859	FALSE
rs118189425	imputed	0.936	CD44	others	11	35212444	C/T	0.9663	0.0337	7.921	supplemental o2	0.2584	0.913859	0.2584	-0.2079	-0.57-0.15	0.995659	0.6441	0.0789	-0.26-0.41	0.9996	0.6592	-0.0505	-0.27-0.17	0.98208	0.3669	0.2618	-0.31-0.83	0.913859	FALSE
chr11:35212128:D	imputed	0.937	CD44	others	11	35212128	AT/A	0.9663	0.0337	3.377	supplemental o2	0.2592	0.913745	0.2592	-0.2075	-0.57-0.15	0.995659	0.6431	0.0791	-0.26-0.41	0.9996	0.6602	-0.0503	-0.27-0.17	0.98208	0.366	0.2622	-0.31-0.83	0.913745	FALSE
rs76925248	imputed	0.937	CD44	others	11	35212386	T/G	0.9663	0.0337	5.577	supplemental o2	0.2594	0.913745	0.2594	-0.2075	-0.57-0.15	0.995659	0.6433	0.0791	-0.26-0.41	0.9996	0.6603	-0.0503	-0.27-0.17	0.98208	0.366	0.2623	-0.31-0.83	0.913745	FALSE
rs1407823	imputed	0.999	CD44	others	11	35193334	A/T	0.9124	0.0876	7.263	case & control	0.2595	0.907393	0.7917	-0.0309	-0.26-0.2	0.995659	0.5987	0.0577	-0.16-0.27	0.9996	0.2834	-0.0795	-0.22-0.066	0.977357	0.2595	0.2092	-0.15-0.57	0.907393	FALSE
rs76696199	imputed	0.935	CD44	others	11	35213241	C/T	0.9663	0.0337	3.016	supplemental o2	0.2598	0.913719	0.2598	-0.2074	-0.57-0.15	0.995659	0.6441	0.0789	-0.26-0.41	0.9996	0.6599	-0.0504	-0.27-0.17	0.98208	0.3653	0.2628	-0.31-0.83	0.913719	FALSE
rs11033018	genotyped	1	CD44	others	11	35201530	C/A	0.9109	0.0891	3.332	case & control	0.2607	0.907393	0.8916	-0.0157	-0.24-0.21	0.995659	0.5796	0.06	-0.15-0.27	0.9996	0.3156	-0.0735	-0.22-0.07	0.977357	0.2607	0.2061	-0.15-0.56	0.907393	FALSE
rs34443928	imputed	0.977	CD44	others	11	35191782	G/T	0.8377	0.1623	4.52	mechanical ventilation	0.261	0.972772	0.7685	-0.0274	-0.21-0.16	0.995659	0.261	0.0998	-0.074-0.27	0.9996	0.3422	0.0567	-0.06-0.17	0.977357	0.7365	-0.0494	-0.34-0.24	0.972772	FALSE
rs353620	imputed	0.998	CD44	others	11	35174136	A/G	0.6647	0.3353	10.23	supplemental o2	0.262	0.972888	0.262	-0.0793	-0.22-0.059	0.995659	0.9331	-0.0055	-0.14-0.12	0.9996	0.9475	-0.0029	-0.09-0.084	0.9995	0.743	-0.0365	-0.25-0.18	0.972888	FALSE
rs12280381	genotyped	1	CD44	others	11	35178638	G/A	0.9173	0.0827	1.854	CPAP	0.2646	0.907825	0.5687	-0.0699	-0.31-0.17	0.995659	0.4745	0.0837	-0.15-0.31	0.9996	0.2646	0.086	-0.065-0.24	0.977357	0.2962	-0.2026	-0.58-0.18	0.907825	FALSE
rs11033019	imputed	0.998	CD44	others	11	35201810	T/C	0.911	0.089	1.28	case & control	0.2657	0.907393	0.8585	-0.0206	-0.25-0.21	0.995659	0.6051	0.0561	-0.16-0.27	0.9996	0.3122	-0.0741	-0.22-0.069	0.977357	0.2657	0.2041	-0.16-0.56	0.907393	FALSE
rs7932149	imputed	0.998	CD44	others	11	35200269	A/C	0.9111	0.0889	0.192	case & control	0.2674	0.907393	0.848	-0.0222	-0.25-0.2	0.995659	0.613	0.0549	-0.16-0.27	0.9996	0.3119	-0.0741	-0.22-0.07	0.977357	0.2674	0.2035	-0.16-0.56	0.907393	FALSE
rs76730960	imputed	0.998	CD44	others	11	35199439	G/A	0.9111	0.0889	2.495	case & control	0.2684	0.907393	0.8411	-0.0232	-0.25-0.2	0.995659	0.6182	0.0541	-0.16-0.27	0.9996	0.3118	-0.0741	-0.22-0.07	0.977357	0.2684	0.2031	-0.16-0.56	0.907393	FALSE
rs79250895	imputed	0.998	CD44	others	11	35198730	A/T	0.9111	0.0889	0.155	case & control	0.2693	0.907393	0.8356	-0.024	-0.25-0.2	0.995659	0.6226	0.0534	-0.16-0.27	0.9996	0.312	-0.0741	-0.22-0.07	0.977357	0.2693	0.2027	-0.16-0.56	0.907393	FALSE
rs76490475	imputed	0.887	CD44	others	11	35216801	T/C	0.9457	0.0543	10.14	supplemental o2	0.2696	0.948425	0.2696	0.1739	-0.13-0.48	0.995659	0.6727	0.0629	-0.23-0.35	0.9996	0.5151	-0.0654	-0.26-0.13	0.977357	0.5258	0.157	-0.33-0.64	0.948425	FALSE
rs7110710	imputed	0.998	CD44	others	11	35197377	C/T	0.9112	0.0888	1.059	case & control	0.2713	0.907393	0.8234	-0.0258	-0.25-0.2	0.995659	0.6318	0.052	-0.16-0.26	0.9996	0.3114	-0.0742	-0.22-0.069	0.977357	0.2713	0.2019	-0.16-0.56	0.907393	FALSE
rs10768116	imputed	0.999	CD44	others	11	35256047	A/G	0.5252	0.4748	4.882	mechanical ventilation	0.2714	0.9113	0.4296	-0.0538	-0.19-0.08	0.995659	0.2714	-0.0708	-0.2-0.055	0.9996	0.525	-0.0273	-0.11-0.057	0.977357	0.3601	-0.099	-0.31-0.11	0.9113	FALSE
rs150045845	imputed	0.792	CD44	others	11	35165105	A/G	0.9871	0.0129	5.236	mechanical ventilation	0.2714	0.907825	0.7007	-0.1273	-0.78-0.52	0.995659	0.2714	-0.3489	-0.97-0.27	0.9996	0.5397	-0.1297	-0.54-0.28	0.977357	0.298	-0.577	-1.7-0.51	0.907825	FALSE
rs4755392	imputed	0.984	CD44	others	11	35254086	T/A	0.523	0.477	6.13	mechanical ventilation	0.2714	0.919968	0.4119	-0.0563	-0.19-0.078	0.995659	0.2714	-0.0713	-0.2-0.056	0.9996	0.4518	-0.0325	-0.12-0.052	0.977357	0.4145	-0.0889	-0.3-0.12	0.919968	FALSE
rs7115638	genotyped	1	CD44	others	11	35256693	A/C	0.5255	0.4745	1.405	mechanical ventilation	0.2715	0.908296	0.4099	-0.0561	-0.19-0.077	0.995659	0.2715	-0.0707	-0.2-0.055	0.9996	0.4912	-0.0295	-0.11-0.055	0.977357	0.3524	-0.1005	-0.31-0.11	0.908296	FALSE
rs7947941	imputed	0.998	CD44	others	11	35197279	T/A	0.9112	0.0888	7.566	case & control	0.2715	0.907393	0.8226	-0.0259	-0.25-0.2	0.995659	0.6325	0.0519	-0.16-0.26	0.9996	0.3114	-0.0742	-0.22-0.069	0.977357	0.2715	0.2019	-0.16-0.56	0.907393	FALSE
rs80176685	imputed	0.998	CD44	others	11	35196437	C/T	0.9112	0.0888	3.975	case & control	0.2728	0.907825	0.8147	-0.0271	-0.25-0.2	0.995659	0.6386	0.051	-0.16-0.26	0.9996	0.3112	-0.0743	-0.22-0.069	0.977357	0.2728	0.2013	-0.16-0.56	0.907825	FALSE
rs353621	imputed	0.999	CD44	others	11	35172764	T/A	0.665	0.335	5.756	supplemental o2	0.2733	0.973072	0.2733	-0.0774	-0.22-0.061	0.995659	0.9248	-0.0062	-0.14-0.12	0.9996	0.9438	-0.0031	-0.09-0.084	0.9995	0.7485	-0.0357	-0.25-0.18	0.973072	FALSE
rs7104704	imputed	0.999	CD44	others	11	35256938	T/G	0.5252	0.4748	3.246	mechanical ventilation	0.2736	0.9113	0.4325	-0.0535	-0.19-0.08	0.995659	0.2736	-0.0705	-0.2-0.056	0.9996	0.5281	-0.0271	-0.11-0.057	0.977357	0.3602	-0.099	-0.31-0.11	0.9113	FALSE
rs117141116	imputed	0.915	CD44	others	11	35172018	A/C	0.986	0.014	3.402	mechanical ventilation	0.2742	0.986665	0.8237	0.0625	-0.49-0.61	0.995659	0.2742	0.311	-0.25-0.87	0.9996	0.7282	-0.0621	-0.41-0.29	0.994796	0.9147	0.0482	-0.83-0.93	0.986665	FALSE
rs117248695	imputed	0.916	CD44	others	11	35173849	G/A	0.986	0.014	9.467	mechanical ventilation	0.2743	0.986665	0.8244	0.0622	-0.49-0.61	0.995659	0.2743	0.3109	-0.25-0.87	0.9996	0.7272	-0.0623	-0.41-0.29	0.994593	0.9161	0.0474	-0.83-0.93	0.986665	FALSE
rs75095595	imputed	0.998	CD44	others	11	35195143	T/C	0.9113	0.0887	2.239	case & control	0.2748	0.907825	0.8028	-0.0289	-0.26-0.2	0.995659	0.648	0.0495	-0.16-0.26	0.9996	0.311	-0.0743	-0.22-0.069	0.977357	0.2748	0.2005	-0.16-0.56	0.907825	FALSE
rs146470594	imputed	0.929	CD44	others	11	35214226	A/G	0.9666	0.0334	16.32	supplemental o2	0.2766	0.907869	0.2766	-0.2015	-0.56-0.16	0.995659	0.6398	0.0804	-0.26-0.42	0.9996	0.6727	-0.0487	-0.27-0.18	0.98668	0.3471	0.2746	-0.3-0.85	0.907869	FALSE
rs61049813	imputed	0.966	CD44	others	11	35192655	A/G	0.9072	0.0928	4.432	CPAP	0.277	0.907825	0.8015	-0.0287	-0.25-0.2	0.995659	0.7279	0.0373	-0.17-0.25	0.9996	0.277	-0.0788	-0.22-0.063	0.977357	0.3135	0.183	-0.17-0.54	0.907825	FALSE
rs9666607	genotyped	1	CD44	others	11	35226155	A/G	0.2998	0.2998	0.228	mechanical ventilation	0.277	0.968813	0.9149	-0.0079	-0.15-0.14	0.995659	0.277	-0.0753	-0.21-0.06	0.9996	0.3318	-0.0451	-0.14-0.046	0.977357	0.6962	-0.0459	-0.28-0.18	0.968813	FALSE
rs1407822	imputed	0.999	CD44	others	11	35193131	A/C	0.9113	0.0887	0.614	case & control	0.278	0.907825	0.7845	-0.0316	-0.26-0.19	0.995659	0.6628	0.0473	-0.17-0.26	0.9996	0.3106	-0.0744	-0.22-0.069	0.977357	0.278	0.1992	-0.16-0.56	0.907825	FALSE
rs7110737	imputed	0.903	CD44	others	11	35221862	T/A	0.5616	0.4384	5.753	mechanical ventilation	0.2825	0.956305	0.3955	0.0597	-0.078-0.2	0.995659	0.2825	-0.0711	-0.2-0.058	0.9996	0.2853	-0.0473	-0.13-0.039	0.977357	0.5674	-0.0637	-0.28-0.15	0.956305	FALSE
rs353617	imputed	0.996	CD44	others	11	35175270	G/A	0.7985	0.2015	8.346	mechanical ventilation	0.2911	0.927911	0.2958	-0.0891	-0.26-0.078	0.995659	0.2911	-0.0842	-0.24-0.072	0.9996	0.6531	0.024	-0.081-0.13	0.98208	0.4458	-0.1027	-0.37-0.16	0.927911	FALSE
rs61882770	imputed	0.693	CD44	others	11	35240724	T/C	0.9852	0.0148	7.688	supplemental o2	0.2958	0.972772	0.2958	-0.3504	-1-0.31	0.995659	0.8256	0.0708	-0.56-0.7	0.9996	0.4272	0.1773	-0.26-0.61	0.977357	0.7332	-0.1879	-1.3-0.89	0.972772	FALSE
rs79713903	imputed	0.85	CD44	others	11	35160602	G/T	0.9727	0.0273	12.98	mechanical ventilation	0.298	0.977357	0.4069	-0.1833	-0.62-0.25	0.995659	0.298	0.2215	-0.2-0.64	0.9996	0.4411	0.1089	-0.17-0.39	0.977357	0.851	0.0677	-0.64-0.77	0.978238	FALSE
rs2785190	imputed	0.994	CD44	others	11	35176071	T/C	0.7985	0.2015	7.072	mechanical ventilation	0.299	0.929311	0.3074	-0.0871	-0.25-0.08	0.995659	0.299	-0.083	-0.24-0.073	0.9996	0.63	0.0258	-0.079-0.13	0.977357	0.466	-0.0983	-0.36-0.17	0.929311	FALSE
rs140959562	imputed	0.574	CD44	others	11	35210492	A/T	0.9891	0.0109	0.795	CPAP	0.3041	0.977357	0.8252	-0.0921	-0.91-0.72	0.995659	0.8683	-0.0676	-0.87-0.73	0.9996	0.3041	-0.2825	-0.82-0.26	0.977357	0.8634	-0.1004	-1.2-1	0.979216	FALSE
rs192753481	imputed	0.868	CD44	others	11	35206425	G/A	0.8891	0.1109	1.862	CPAP	0.3041	0.965402	0.5636	-0.0672	-0.3-0.16	0.995659	0.3282	-0.1064	-0.32-0.11	0.9996	0.3041	-0.0748	-0.22-0.068	0.977357	0.6698	-0.0776	-0.43-0.28	0.965402	FALSE
rs353612	imputed	0.991	CD44	others	11	35179651	G/A	0.777	0.223	11.57	case & control	0.3158	0.907825	0.6934	0.0314	-0.12-0.19	0.995659	0.8847	-0.0109	-0.16-0.14	0.9996	0.7124	0.0184	-0.08-0.12	0.993906	0.3158	0.1263	-0.12-0.37	0.907825	FALSE
rs3794105	imputed	0.987	CD44	others	11	35200916	G/A	0.8459	0.1541	4.409	case & control	0.3158	0.907825	0.7067	-0.0347	-0.22-0.15	0.995659	0.5659	-0.0496	-0.22-0.12	0.9996	0.9908	-0.0007	-0.11-0.11	0.9995	0.3158	-0.1469	-0.43-0.14	0.907825	FALSE
rs180889230	imputed	0.858	CD44	others	11	35241335	C/T	0.9835	0.0165	2.969	supplemental o2	0.3173	0.934161	0.3173	-0.2885	-0.85-0.28	0.995659	0.9109	-0.0309	-0.57-0.51	0.9996	0.5759	-0.102	-0.46-0.26	0.977357	0.4768	-0.3208	-1.2-0.56	0.934161	FALSE
rs11033013	imputed	0.997	CD44	others	11	35195941	G/C	0.7387	0.2613	0.052	mechanical ventilation	0.3204	0.973072	0.6461	-0.0352	-0.19-0.12	0.995659	0.3204	0.0718	-0.07-0.21	0.9996	0.9581	-0.0025	-0.097-0.092	0.9995	0.7637	0.0362	-0.2-0.27	0.973072	FALSE
rs2421826	imputed	0.942	CD44	others	11	35230605	G/A	0.362	0.362	1.633	CPAP	0.3214	0.963508	0.4028	-0.0602	-0.2-0.081	0.995659	0.9112	0.0075	-0.12-0.14	0.9996	0.3214	-0.0449	-0.13-0.044	0.977357	0.6188	0.0562	-0.17-0.28	0.963508	FALSE
rs7105890	imputed	0.986	CD44	others	11	35236734	G/A	0.7939	0.2061	5.011	case & control	0.3215	0.907825	0.9581	0.0043	-0.16-0.17	0.999413	0.4675	0.0568	-0.096-0.21	0.9996	0.5138	-0.034	-0.14-0.068	0.977357	0.3215	0.1304	-0.13-0.39	0.907825	FALSE
rs184703454	imputed	0.741	CD44	others	11	35228511	A/G	0.9883	0.0117	5.458	case & control	0.3237	0.907825	0.7589	-0.1215	-0.9-0.65	0.995659	0.9945	-0.0025	-0.71-0.7	0.9996	0.8917	-0.0344	-0.53-0.46	0.9995	0.3237	-0.5676	-1.7-0.56	0.907825	FALSE
rs79576301	imputed	0.922	CD44	others	11	35215135	A/G	0.9661	0.0339	3.241	supplemental o2	0.3369	0.916169	0.3369	-0.1774	-0.54-0.18	0.995659	0.6508	0.0776	-0.26-0.41	0.9996	0.7675	-0.034	-0.26-0.19	0.997951	0.3781	0.255	-0.31-0.82	0.916169	FALSE
rs353630	genotyped	1	CD44	others	11	35188191	G/A	0.721	0.279	3.829	case & control	0.3387	0.907869	0.8973	0.0094	-0.13-0.15	0.995659	0.9665	0.0029	-0.13-0.14	0.9996	0.8441	0.0091	-0.081-0.099	0.9995	0.3387	0.1101	-0.12-0.34	0.907869	FALSE
rs61882765	imputed	0.825	CD44	others	11	35235249	T/A	0.9358	0.0642	5.571	mechanical ventilation	0.3402	0.927264	0.912	-0.0165	-0.31-0.28	0.995659	0.3402	-0.137	-0.42-0.14	0.9996	0.5537	-0.0571	-0.25-0.13	0.977357	0.4437	-0.1798	-0.64-0.28	0.927264	FALSE
rs4755391	genotyped	1	CD44	others	11	35239145	G/T	0.7943	0.2057	5.074	case & control	0.3407	0.907869	0.9323	0.007	-0.15-0.17	0.996284	0.4237	0.062	-0.09-0.21	0.9996	0.5189	-0.0334	-0.13-0.068	0.977357	0.3407	0.1242	-0.13-0.38	0.907869	FALSE
chr11:35221100:I	imputed	0.545	CD44	others	11	35221100	G/GA	0.9664	0.0336	2.001	CPAP	0.3437	0.977357	0.6485	-0.1127	-0.6-0.37	0.995659	0.978	0.0065	-0.46-0.47	0.9996	0.3437	-0.1547	-0.47-0.17	0.977357	0.9356	-0.0312	-0.79-0.72	0.989746	FALSE
rs59799056	imputed	0.942	CD44	others	11	35163215	T/G	0.9172	0.0828	6.311	supplemental o2	0.3456	0.961583	0.3456	-0.1224	-0.38-0.13	0.995659	0.7796	0.034	-0.2-0.27	0.9996	0.9847	0.0016	-0.16-0.16	0.9995	0.5941	-0.1093	-0.51-0.29	0.961583	FALSE
rs76276019	imputed	0.915	CD44	others	11	35239888	T/G	0.9771	0.0229	9.091	supplemental o2	0.3462	0.973072	0.3462	0.2241	-0.24-0.69	0.995659	0.7068	-0.0848	-0.53-0.36	0.9996	0.501	0.0991	-0.19-0.39	0.977357	0.7515	-0.1231	-0.88-0.64	0.973072	FALSE
chr11:35235245:I	imputed	0.975	CD44	others	11	35235245	G/GTGGAGATGGTGA	0.9144	0.0856	7.616	case & control	0.3492	0.907869	0.4261	-0.0995	-0.34-0.15	0.995659	0.5272	-0.0754	-0.31-0.16	0.9996	0.732	-0.0274	-0.18-0.13	0.994957	0.3492	-0.1834	-0.57-0.2	0.907869	FALSE
rs10836346	imputed	0.965	CD44	others	11	35249818	G/A	0.9092	0.0908	5.378	supplemental o2	0.3519	0.941151	0.3519	-0.1125	-0.35-0.12	0.995659	0.5547	-0.0681	-0.29-0.16	0.9996	0.5766	-0.0435	-0.2-0.11	0.977357	0.4917	-0.1309	-0.5-0.24	0.941151	FALSE
rs74601311	imputed	0.948	CD44	others	11	35191115	G/A	0.9312	0.0688	10.28	supplemental o2	0.3523	0.977357	0.3523	-0.1293	-0.4-0.14	0.995659	0.9656	0.0055	-0.25-0.26	0.9996	0.4693	0.0625	-0.11-0.23	0.977357	0.935	-0.0176	-0.44-0.4	0.989746	FALSE
rs7947433	imputed	0.919	CD44	others	11	35216814	A/G	0.4263	0.4263	4.034	CPAP	0.3548	0.932368	0.6805	-0.0286	-0.16-0.11	0.995659	0.5067	-0.0433	-0.17-0.084	0.9996	0.3548	-0.0403	-0.13-0.045	0.977357	0.4749	-0.0784	-0.29-0.14	0.932368	FALSE
rs2065005	imputed	0.987	CD44	others	11	35242542	G/A	0.9102	0.0898	0.546	case & control	0.3564	0.909505	0.4632	-0.0891	-0.33-0.15	0.995659	0.725	-0.0408	-0.27-0.19	0.9996	0.6218	-0.0384	-0.19-0.11	0.977357	0.3564	-0.1754	-0.55-0.2	0.909505	FALSE
rs2065006	imputed	0.988	CD44	others	11	35242285	C/A	0.9102	0.0898	6.517	case & control	0.3584	0.910621	0.4698	-0.0877	-0.33-0.15	0.995659	0.7288	-0.0402	-0.27-0.19	0.9996	0.6241	-0.0382	-0.19-0.11	0.977357	0.3584	-0.1747	-0.55-0.2	0.910621	FALSE
rs17447755	genotyped	1	CD44	others	11	35235430	G/A	0.9114	0.0886	0.283	case & control	0.3656	0.913719	0.5394	-0.0748	-0.31-0.16	0.995659	0.5884	-0.0629	-0.29-0.16	0.9996	0.6998	-0.0301	-0.18-0.12	0.991823	0.3656	-0.1727	-0.55-0.2	0.913719	FALSE
rs151338790	imputed	0.97	CD44	others	11	35198494	C/T	0.9672	0.0328	0.777	CPAP	0.3749	0.97617	0.4277	0.1515	-0.22-0.53	0.995659	0.6635	0.0803	-0.28-0.44	0.9996	0.3749	0.1097	-0.13-0.35	0.977357	0.8237	0.0683	-0.53-0.67	0.97617	FALSE
rs10836344	genotyped	1	CD44	others	11	35245287	G/T	0.6306	0.3694	0.852	mechanical ventilation	0.3763	0.928597	0.6152	0.0367	-0.11-0.18	0.995659	0.3763	0.0602	-0.073-0.19	0.9996	0.471	-0.033	-0.12-0.057	0.977357	0.4514	0.0864	-0.14-0.31	0.928597	FALSE
rs35861024	genotyped	1	CD44	others	11	35191837	C/A	0.8283	0.1717	5.758	mechanical ventilation	0.3806	0.964075	0.7423	-0.0298	-0.21-0.15	0.995659	0.3806	0.0754	-0.093-0.24	0.9996	0.4524	0.0434	-0.07-0.16	0.977357	0.6272	-0.0691	-0.35-0.21	0.964075	FALSE
rs117145986	imputed	0.898	CD44	others	11	35248598	C/T	0.97	0.03	3.353	supplemental o2	0.3905	0.919968	0.3905	-0.1805	-0.59-0.23	0.995659	0.5151	-0.1259	-0.5-0.25	0.9996	0.6092	-0.0663	-0.32-0.19	0.977357	0.3946	-0.2793	-0.92-0.36	0.919968	FALSE
rs17375044	imputed	0.796	CD44	others	11	35216900	G/A	0.9388	0.0612	0.307	CPAP	0.3906	0.965402	0.8119	-0.0388	-0.36-0.28	0.995659	0.8332	-0.0318	-0.33-0.26	0.9996	0.3906	0.0864	-0.11-0.28	0.977357	0.6808	-0.1048	-0.6-0.39	0.965402	FALSE
rs61882766	imputed	0.995	CD44	others	11	35236923	C/A	0.911	0.089	5.655	case & control	0.391	0.919968	0.5312	-0.0761	-0.31-0.16	0.995659	0.6393	-0.0544	-0.28-0.17	0.9996	0.6902	-0.0311	-0.18-0.12	0.990199	0.391	-0.1635	-0.54-0.21	0.919968	FALSE
rs61882764	imputed	0.987	CD44	others	11	35233474	G/A	0.9116	0.0884	2.338	case & control	0.3921	0.919968	0.5607	-0.0714	-0.31-0.17	0.995659	0.6397	-0.0548	-0.28-0.17	0.9996	0.7092	-0.0293	-0.18-0.12	0.993426	0.3921	-0.1645	-0.54-0.21	0.919968	FALSE
rs61882763	imputed	0.987	CD44	others	11	35233347	G/A	0.9116	0.0884	2.812	case & control	0.3922	0.919968	0.5613	-0.0713	-0.31-0.17	0.995659	0.6397	-0.0548	-0.28-0.17	0.9996	0.7088	-0.0294	-0.18-0.12	0.993426	0.3922	-0.1645	-0.54-0.21	0.919968	FALSE
rs353637	imputed	0.983	CD44	others	11	35184552	A/T	0.8644	0.1356	6.333	mechanical ventilation	0.3958	0.972772	0.9759	0.003	-0.19-0.2	0.999413	0.3958	-0.078	-0.26-0.1	0.9996	0.7417	0.0203	-0.1-0.14	0.997426	0.7302	-0.0531	-0.35-0.25	0.972772	FALSE
rs193276	imputed	0.979	CD44	others	11	35183838	T/C	0.7543	0.2457	1.376	CPAP	0.4006	0.977357	0.6942	-0.03	-0.18-0.12	0.995659	0.9196	0.0072	-0.13-0.15	0.9996	0.4006	-0.0406	-0.14-0.054	0.977357	0.8734	0.0192	-0.22-0.26	0.980523	FALSE
rs353640	imputed	0.98	CD44	others	11	35183577	T/G	0.8647	0.1353	3.829	mechanical ventilation	0.4008	0.972772	0.9275	0.0089	-0.18-0.2	0.996128	0.4008	-0.0771	-0.26-0.1	0.9996	0.7114	0.0227	-0.098-0.14	0.993906	0.7293	-0.0533	-0.35-0.25	0.972772	FALSE
rs61882767	imputed	0.996	CD44	others	11	35238122	T/C	0.9108	0.0892	5.456	case & control	0.4016	0.919968	0.529	-0.0764	-0.31-0.16	0.995659	0.6508	-0.0524	-0.28-0.17	0.9996	0.673	-0.0329	-0.19-0.12	0.98668	0.4016	-0.1596	-0.53-0.21	0.919968	FALSE
rs919041	imputed	0.941	CD44	others	11	35162801	T/C	0.9177	0.0823	6.358	supplemental o2	0.4031	0.956153	0.4031	-0.1088	-0.36-0.15	0.995659	0.7002	0.047	-0.19-0.29	0.9996	0.9406	0.0061	-0.15-0.17	0.9995	0.5664	-0.1179	-0.52-0.28	0.956153	FALSE
rs353642	imputed	0.978	CD44	others	11	35182660	G/A	0.754	0.246	11.9	CPAP	0.4093	0.977357	0.7249	-0.0268	-0.18-0.12	0.995659	0.8981	0.0092	-0.13-0.15	0.9996	0.4093	-0.0398	-0.13-0.055	0.977357	0.8576	0.0216	-0.21-0.26	0.978763	FALSE
rs353631	imputed	0.984	CD44	others	11	35187568	T/C	0.7558	0.2442	1.767	CPAP	0.4105	0.975746	0.7011	-0.0292	-0.18-0.12	0.995659	0.8769	0.0111	-0.13-0.15	0.9996	0.4105	-0.0396	-0.13-0.055	0.977357	0.8108	0.0288	-0.21-0.26	0.975746	FALSE
rs353615	genotyped	1	CD44	others	11	35177479	C/T	0.7106	0.2894	4.103	supplemental o2	0.4111	0.977357	0.4111	-0.0599	-0.2-0.083	0.995659	0.9814	-0.0016	-0.14-0.13	0.9996	0.6024	0.0239	-0.066-0.11	0.977357	0.8897	-0.0161	-0.24-0.21	0.9833	FALSE
rs353632	imputed	0.983	CD44	others	11	35187348	C/T	0.7559	0.2441	5.234	CPAP	0.4141	0.975746	0.7004	-0.0293	-0.18-0.12	0.995659	0.8796	0.0108	-0.13-0.15	0.9996	0.4141	-0.0393	-0.13-0.055	0.977357	0.8156	0.028	-0.21-0.26	0.975746	FALSE
rs1547060	genotyped	1	CD44	others	11	35236804	C/A	0.3132	0.3132	7.185	CPAP	0.4155	0.972772	0.466	-0.0527	-0.19-0.089	0.995659	0.9606	0.0033	-0.13-0.14	0.9996	0.4155	-0.0371	-0.13-0.052	0.977357	0.736	0.0384	-0.19-0.26	0.972772	FALSE
rs138442516	imputed	0.834	CD44	others	11	35252462	G/C	0.9733	0.0267	2.214	supplemental o2	0.4156	0.920462	0.4156	-0.1886	-0.64-0.27	0.995659	0.611	-0.1102	-0.53-0.31	0.9996	0.7014	0.0557	-0.23-0.34	0.992496	0.4315	-0.2834	-0.99-0.42	0.920462	FALSE
rs61882768	imputed	0.996	CD44	others	11	35239020	C/T	0.9106	0.0894	8.01	case & control	0.4166	0.919968	0.525	-0.077	-0.31-0.16	0.995659	0.6866	-0.0466	-0.27-0.18	0.9996	0.6623	-0.0339	-0.19-0.12	0.98321	0.4166	-0.1542	-0.53-0.22	0.919968	FALSE
rs353618	imputed	0.973	CD44	others	11	35175045	T/C	0.7011	0.2989	2.144	supplemental o2	0.4315	0.979216	0.4315	-0.0583	-0.2-0.087	0.995659	0.6781	-0.0288	-0.17-0.11	0.9996	0.7267	-0.0163	-0.11-0.075	0.994593	0.8618	0.0204	-0.21-0.25	0.979216	FALSE
rs75624136	imputed	0.964	CD44	others	11	35161285	A/G	0.913	0.087	13.04	supplemental o2	0.4339	0.938002	0.4339	-0.0915	-0.32-0.14	0.995659	0.4968	-0.0764	-0.3-0.14	0.9996	0.5608	-0.0428	-0.19-0.1	0.977357	0.4851	-0.1307	-0.5-0.24	0.938002	FALSE
rs3751031	imputed	0.964	CD44	others	11	35161076	T/C	0.913	0.087	10.74	supplemental o2	0.4373	0.938045	0.4373	-0.0908	-0.32-0.14	0.995659	0.501	-0.0757	-0.3-0.14	0.9996	0.5644	-0.0425	-0.19-0.1	0.977357	0.4876	-0.13	-0.5-0.24	0.938045	FALSE
rs116892043	imputed	0.796	CD44	others	11	35210590	C/A	0.9839	0.0161	6.493	CPAP	0.4388	0.973072	0.4484	0.228	-0.36-0.82	0.995659	0.7222	0.1007	-0.45-0.66	0.9996	0.4388	0.1474	-0.23-0.52	0.977357	0.7799	-0.1304	-1-0.78	0.973072	FALSE
rs353623	imputed	1	CD44	others	11	35172122	G/A	0.7105	0.2895	2.997	supplemental o2	0.4388	0.97617	0.4388	-0.0571	-0.2-0.088	0.995659	0.745	-0.0225	-0.16-0.11	0.9996	0.7879	-0.0125	-0.1-0.078	0.997951	0.819	0.0267	-0.2-0.26	0.97617	FALSE
rs353622	imputed	1	CD44	others	11	35172657	T/C	0.7105	0.2895	9.633	supplemental o2	0.4389	0.97617	0.4389	-0.0571	-0.2-0.088	0.995659	0.7446	-0.0225	-0.16-0.11	0.9996	0.7882	-0.0125	-0.1-0.078	0.997951	0.8207	0.0264	-0.2-0.25	0.97617	FALSE
rs102518	imputed	0.981	CD44	others	11	35185294	A/G	0.7568	0.2432	5.309	CPAP	0.439	0.977357	0.6962	-0.0297	-0.18-0.12	0.995659	0.8959	0.0094	-0.13-0.15	0.9996	0.439	-0.0373	-0.13-0.057	0.977357	0.8478	0.0231	-0.21-0.26	0.978238	FALSE
rs353624	genotyped	1	CD44	others	11	35169855	G/A	0.7106	0.2894	13.45	supplemental o2	0.4396	0.97617	0.4396	-0.057	-0.2-0.087	0.995659	0.7451	-0.0225	-0.16-0.11	0.9996	0.7882	-0.0125	-0.1-0.078	0.997951	0.8195	0.0266	-0.2-0.25	0.97617	FALSE
rs77030418	imputed	0.956	CD44	others	11	35249434	C/T	0.8791	0.1209	3.719	case & control	0.447	0.927911	0.4622	0.0812	-0.14-0.3	0.995659	0.4631	-0.075	-0.28-0.13	0.9996	0.6864	-0.0278	-0.16-0.11	0.990179	0.447	-0.1298	-0.46-0.2	0.927911	FALSE
rs353636	imputed	0.981	CD44	others	11	35184730	G/T	0.7557	0.2443	2.376	CPAP	0.4532	0.974266	0.7297	-0.0263	-0.18-0.12	0.995659	0.8203	0.0163	-0.12-0.16	0.9996	0.4532	-0.0362	-0.13-0.058	0.977357	0.799	0.0307	-0.21-0.27	0.974266	FALSE
rs1071695	imputed	0.993	CD44	others	11	35201842	C/T	0.828	0.172	13.23	mechanical ventilation	0.4542	0.963273	0.6906	-0.0362	-0.21-0.14	0.995659	0.4542	0.0645	-0.1-0.23	0.9996	0.4717	0.0417	-0.072-0.16	0.977357	0.6109	-0.0726	-0.35-0.21	0.963273	FALSE
rs353638	imputed	0.981	CD44	others	11	35184527	C/T	0.7559	0.2441	6.911	CPAP	0.4568	0.97537	0.7284	-0.0265	-0.18-0.12	0.995659	0.8153	0.0167	-0.12-0.16	0.9996	0.4568	-0.0359	-0.13-0.059	0.977357	0.8097	0.029	-0.21-0.27	0.97537	FALSE
rs71480068	imputed	0.969	CD44	others	11	35200928	C/A	0.8207	0.1793	5.142	mechanical ventilation	0.4582	0.948425	0.7077	-0.0341	-0.21-0.14	0.995659	0.4582	0.0639	-0.11-0.23	0.9996	0.4853	0.0404	-0.073-0.15	0.977357	0.5372	-0.0881	-0.37-0.19	0.948425	FALSE
rs61881656	imputed	0.99	CD44	others	11	35202137	A/G	0.8281	0.1719	2.829	mechanical ventilation	0.462	0.963273	0.6877	-0.0366	-0.21-0.14	0.995659	0.462	0.0635	-0.11-0.23	0.9996	0.4718	0.0418	-0.072-0.16	0.977357	0.613	-0.0723	-0.35-0.21	0.963273	FALSE
rs353641	imputed	0.979	CD44	others	11	35183019	G/A	0.7524	0.2476	3.603	CPAP	0.4626	0.973072	0.7928	-0.02	-0.17-0.13	0.995659	0.8169	0.0166	-0.12-0.16	0.9996	0.4626	-0.0354	-0.13-0.059	0.977357	0.7909	0.0319	-0.2-0.27	0.973072	FALSE
rs61881658	imputed	0.857	CD44	others	11	35208638	G/A	0.8274	0.1726	2.511	supplemental o2	0.463	0.948425	0.463	-0.0724	-0.27-0.12	0.995659	0.9754	-0.0029	-0.19-0.18	0.9996	0.5932	0.0338	-0.09-0.16	0.977357	0.5287	-0.0982	-0.4-0.21	0.948425	FALSE
rs12291025	imputed	0.969	CD44	others	11	35242423	C/T	0.6202	0.3798	1.252	mechanical ventilation	0.4688	0.973072	0.6963	-0.0272	-0.16-0.11	0.995659	0.4688	-0.0474	-0.18-0.081	0.9996	0.5187	-0.028	-0.11-0.057	0.977357	0.7554	-0.0341	-0.25-0.18	0.973072	FALSE
rs189089521	imputed	0.867	CD44	others	11	35203657	A/G	0.9817	0.0183	2.97	supplemental o2	0.4693	0.972772	0.4693	0.1976	-0.34-0.73	0.995659	0.4799	-0.1835	-0.69-0.33	0.9996	0.7237	0.0621	-0.28-0.41	0.994593	0.7408	-0.1428	-0.99-0.7	0.972772	FALSE
rs35605320	imputed	0.988	CD44	others	11	35202424	G/T	0.8282	0.1718	1.457	mechanical ventilation	0.4698	0.963273	0.6849	-0.037	-0.22-0.14	0.995659	0.4698	0.0625	-0.11-0.23	0.9996	0.472	0.0419	-0.072-0.16	0.977357	0.6145	-0.0721	-0.35-0.21	0.963273	FALSE
chr11:35195555:D	imputed	0.959	CD44	others	11	35195555	AATAC/A	0.9475	0.0525	8.311	mechanical ventilation	0.4713	0.958973	0.5025	0.1034	-0.2-0.41	0.995659	0.4713	0.1053	-0.18-0.39	0.9996	0.7719	-0.0288	-0.22-0.17	0.997951	0.577	0.1369	-0.34-0.62	0.958973	FALSE
rs10742333	imputed	0.97	CD44	others	11	35242500	G/A	0.6202	0.3798	3.787	mechanical ventilation	0.4725	0.973072	0.7028	-0.0266	-0.16-0.11	0.995659	0.4725	-0.047	-0.18-0.081	0.9996	0.5195	-0.028	-0.11-0.057	0.977357	0.7566	-0.0339	-0.25-0.18	0.973072	FALSE
rs12419062	imputed	0.974	CD44	others	11	35249670	A/G	0.6608	0.3392	2.984	CPAP	0.4726	0.977357	0.9755	0.0023	-0.14-0.15	0.999413	0.8485	-0.0131	-0.15-0.12	0.9996	0.4726	-0.033	-0.12-0.057	0.977357	0.9367	0.0092	-0.22-0.24	0.989746	FALSE
rs191096441	imputed	0.678	CD44	others	11	35210258	G/A	0.9904	0.0096	4.427	case & control	0.4819	0.937171	0.9114	0.0468	-0.78-0.87	0.995659			NA-NA				NA-NA		0.4819	-0.4483	-1.7-0.8	0.937171	FALSE
rs191739259	imputed	0.858	CD44	others	11	35235115	C/T	0.9897	0.0103	2.178	case & control	0.4867	0.938045	0.8853	0.0516	-0.65-0.75	0.995659	0.6298	-0.1603	-0.81-0.49	0.9996	0.783	-0.064	-0.52-0.39	0.997951	0.4867	0.4011	-0.73-1.5	0.938045	FALSE
rs353629	genotyped	1	CD44	others	11	35188289	C/T	0.7743	0.2257	15.71	case & control	0.4936	0.942499	0.976	-0.0024	-0.16-0.15	0.999413	0.9513	0.0045	-0.14-0.15	0.9996	0.5956	-0.0264	-0.12-0.071	0.977357	0.4936	0.0847	-0.16-0.33	0.942499	FALSE
rs10734436	imputed	0.974	CD44	others	11	35242907	G/A	0.6208	0.3792	13.05	mechanical ventilation	0.5005	0.973072	0.7499	-0.0222	-0.16-0.11	0.995659	0.5005	-0.044	-0.17-0.084	0.9996	0.5256	-0.0275	-0.11-0.057	0.977357	0.7629	-0.033	-0.25-0.18	0.973072	FALSE
rs1547059	imputed	0.983	CD44	others	11	35238459	A/G	0.2976	0.2976	1.58	supplemental o2	0.503	0.977357	0.503	-0.0497	-0.2-0.096	0.995659	0.8722	-0.0112	-0.15-0.12	0.9996	0.5717	-0.0265	-0.12-0.065	0.977357	0.9319	0.01	-0.22-0.24	0.98965	FALSE
rs353639	imputed	0.98	CD44	others	11	35184364	T/G	0.7555	0.2445	2.764	CPAP	0.5032	0.974098	0.7724	-0.0221	-0.17-0.13	0.995659	0.8071	0.0175	-0.12-0.16	0.9996	0.5032	-0.0323	-0.13-0.062	0.977357	0.795	0.0313	-0.21-0.27	0.974098	FALSE
rs353643	imputed	0.984	CD44	others	11	35181679	C/G	0.7746	0.2254	5.169	case & control	0.5083	0.946886	0.8505	0.0149	-0.14-0.17	0.995659	0.9878	0.0011	-0.14-0.15	0.9996	0.6734	-0.021	-0.12-0.077	0.98668	0.5083	0.0825	-0.16-0.33	0.946886	FALSE
rs6484770	imputed	0.98	CD44	others	11	35239565	A/G	0.2979	0.2979	2.845	supplemental o2	0.5141	0.977357	0.5141	-0.0485	-0.19-0.097	0.995659	0.8912	-0.0095	-0.15-0.13	0.9996	0.5813	-0.0259	-0.12-0.066	0.977357	0.9329	0.0099	-0.22-0.24	0.98965	FALSE
rs75212783	imputed	0.786	CD44	others	11	35256667	T/C	0.9878	0.0122	1.115	case & control	0.5152	0.948425	0.7786	0.098	-0.59-0.78	0.995659	0.6329	-0.1548	-0.79-0.48	0.9996	0.8818	0.0338	-0.41-0.48	0.9995	0.5152	0.3626	-0.73-1.5	0.948425	FALSE
chr11:35218084:D	imputed	0.844	CD44	others	11	35218084	TA/T	0.3957	0.3957	7.243	mechanical ventilation	0.5273	0.977357	0.6887	0.0303	-0.12-0.18	0.995659	0.5273	-0.0445	-0.18-0.093	0.9996	0.5487	-0.0284	-0.12-0.064	0.977357	0.8901	0.0164	-0.22-0.25	0.9833	FALSE
rs35356320	genotyped	1	CD44	others	11	35222681	C/T	0.9331	0.0669	12.35	supplemental o2	0.5277	0.986665	0.5277	-0.0869	-0.36-0.18	0.995659	0.5989	-0.0682	-0.32-0.19	0.9996	0.8456	-0.0172	-0.19-0.16	0.9995	0.9182	-0.022	-0.44-0.4	0.986665	FALSE
rs115564455	imputed	0.941	CD44	others	11	35163743	T/C	0.9768	0.0232	9.243	supplemental o2	0.5311	0.972772	0.5311	0.1464	-0.31-0.6	0.995659	0.9873	0.0035	-0.43-0.43	0.9996	0.7379	0.0498	-0.24-0.34	0.997154	0.7185	0.1394	-0.62-0.9	0.972772	FALSE
rs353628	imputed	0.981	CD44	others	11	35188507	G/C	0.757	0.243	0.652	CPAP	0.5321	0.972772	0.6844	-0.0311	-0.18-0.12	0.995659	0.8188	0.0165	-0.12-0.16	0.9996	0.5321	-0.0303	-0.13-0.065	0.977357	0.7258	0.0425	-0.19-0.28	0.972772	FALSE
rs61882760	imputed	0.967	CD44	others	11	35218445	A/G	0.9328	0.0672	1.925	supplemental o2	0.5421	0.994802	0.5421	-0.0851	-0.36-0.19	0.995659	0.5497	-0.0787	-0.34-0.18	0.9996	0.7954	-0.0232	-0.2-0.15	0.998846	0.9585	-0.0113	-0.44-0.42	0.994802	FALSE
rs7945310	imputed	0.935	CD44	others	11	35241989	T/C	0.3638	0.3638	5.052	mechanical ventilation	0.5492	0.977357	0.8426	-0.0146	-0.16-0.13	0.995659	0.5492	-0.041	-0.18-0.093	0.9996	0.599	0.0243	-0.066-0.12	0.977357	0.9174	0.012	-0.21-0.24	0.986665	FALSE
rs61882761	imputed	0.976	CD44	others	11	35220141	C/T	0.9329	0.0671	2.67	supplemental o2	0.5516	0.993173	0.5516	-0.0828	-0.36-0.19	0.995659	0.588	-0.071	-0.33-0.19	0.9996	0.8225	-0.02	-0.19-0.15	0.9995	0.9485	-0.014	-0.44-0.41	0.993173	FALSE
rs353646	imputed	0.997	CD44	others	11	35192114	G/A	0.863	0.137	3.923	mechanical ventilation	0.5522	0.972772	0.9332	-0.0082	-0.2-0.18	0.996284	0.5522	-0.0543	-0.23-0.12	0.9996	0.894	-0.0082	-0.13-0.11	0.9995	0.7425	-0.0504	-0.35-0.25	0.972772	FALSE
rs75761035	imputed	0.996	CD44	others	11	35196599	C/T	0.863	0.137	8.207	mechanical ventilation	0.5532	0.972772	0.9353	-0.0079	-0.2-0.18	0.9965	0.5532	-0.0542	-0.23-0.12	0.9996	0.8913	-0.0084	-0.13-0.11	0.9995	0.7416	-0.0506	-0.35-0.25	0.972772	FALSE
rs111607249	imputed	0.995	CD44	others	11	35198007	G/A	0.8629	0.1371	3.102	mechanical ventilation	0.5537	0.972772	0.936	-0.0078	-0.2-0.18	0.9965	0.5537	-0.0541	-0.23-0.12	0.9996	0.8907	-0.0084	-0.13-0.11	0.9995	0.7416	-0.0506	-0.35-0.25	0.972772	FALSE
rs2180974	imputed	0.995	CD44	others	11	35199880	A/G	0.8629	0.1371	3.644	mechanical ventilation	0.5548	0.972772	0.9368	-0.0077	-0.2-0.18	0.9965	0.5548	-0.054	-0.23-0.12	0.9996	0.8907	-0.0084	-0.13-0.11	0.9995	0.7414	-0.0506	-0.35-0.25	0.972772	FALSE
rs353648	genotyped	1	CD44	others	11	35190289	T/G	0.8634	0.1366	3.044	mechanical ventilation	0.5656	0.972772	0.9323	-0.0083	-0.2-0.18	0.996284	0.5656	-0.0525	-0.23-0.13	0.9996	0.8973	-0.0079	-0.13-0.11	0.9995	0.7225	-0.0545	-0.36-0.25	0.972772	FALSE
chr11:35203227:I	imputed	0.971	CD44	others	11	35203227	A/ATT	0.8607	0.1393	0.094	mechanical ventilation	0.5754	0.968813	0.9879	0.0015	-0.19-0.19	0.999413	0.5754	-0.0515	-0.23-0.13	0.9996	0.8446	-0.0121	-0.13-0.11	0.9995	0.6936	-0.0608	-0.36-0.24	0.968813	FALSE
rs7116739	imputed	0.978	CD44	others	11	35244044	G/C	0.2975	0.2975	0.228	supplemental o2	0.5766	0.974098	0.5766	-0.0418	-0.19-0.1	0.995659	0.8557	0.0127	-0.12-0.15	0.9996	0.7587	-0.0144	-0.11-0.078	0.997951	0.7959	0.0304	-0.2-0.26	0.974098	FALSE
rs2180973	imputed	0.997	CD44	others	11	35255821	C/A	0.3978	0.3978	4.549	supplemental o2	0.5855	0.977357	0.5855	-0.0376	-0.17-0.098	0.995659	0.7641	-0.0195	-0.15-0.11	0.9996	0.6056	-0.0225	-0.11-0.063	0.977357	0.8368	0.0225	-0.19-0.24	0.978238	FALSE
rs353560	imputed	0.986	CD44	others	11	35156500	T/G	0.9568	0.0432	13.78	CPAP	0.597	0.963273	0.7006	-0.0647	-0.39-0.26	0.995659	0.7232	-0.0559	-0.37-0.25	0.9996	0.597	-0.0563	-0.26-0.15	0.977357	0.6087	-0.1389	-0.67-0.39	0.963273	FALSE
rs2553809	imputed	0.992	CD44	others	11	35163486	C/T	0.3329	0.3329	1.836	mechanical ventilation	0.6082	0.973072	0.7872	-0.0191	-0.16-0.12	0.995659	0.6082	0.034	-0.096-0.16	0.9996	0.8975	-0.0057	-0.093-0.081	0.9995	0.7643	-0.0332	-0.25-0.18	0.973072	FALSE
rs2553808	imputed	0.977	CD44	others	11	35164108	C/T	0.3321	0.3321	7.226	mechanical ventilation	0.6152	0.973072	0.6699	-0.0305	-0.17-0.11	0.995659	0.6152	0.0337	-0.098-0.17	0.9996	0.8493	-0.0085	-0.096-0.079	0.9995	0.745	-0.0365	-0.26-0.18	0.973072	FALSE
rs7116432	genotyped	1	CD44	others	11	35244058	A/G	0.6316	0.3684	3.442	mechanical ventilation	0.6225	0.980523	0.9067	-0.0081	-0.14-0.13	0.995659	0.6225	-0.032	-0.16-0.095	0.9996	0.6496	-0.0196	-0.1-0.065	0.98208	0.8732	-0.0173	-0.23-0.2	0.980523	FALSE
rs77058956	imputed	0.952	CD44	others	11	35206289	G/A	0.8624	0.1376	2.725	mechanical ventilation	0.6229	0.971733	0.9373	-0.0079	-0.2-0.19	0.9965	0.6229	-0.0459	-0.23-0.14	0.9996	0.9281	-0.0057	-0.13-0.12	0.9995	0.7059	-0.0591	-0.37-0.25	0.971733	FALSE
rs353558	genotyped	1	CD44	others	11	35161670	T/C	0.3333	0.3333	7.936	mechanical ventilation	0.6274	0.965402	0.6959	-0.0275	-0.17-0.11	0.995659	0.6274	0.032	-0.097-0.16	0.9996	0.7723	-0.0128	-0.099-0.074	0.997951	0.6514	-0.0498	-0.27-0.17	0.965402	FALSE
rs73453625	imputed	0.956	CD44	others	11	35160442	G/A	0.9798	0.0202	2.153	case & control	0.6341	0.964075	0.7588	0.0729	-0.39-0.54	0.995659	0.8175	-0.0513	-0.49-0.38	0.9996	0.6707	0.0645	-0.23-0.36	0.98585	0.6341	0.1872	-0.58-0.96	0.964075	FALSE
rs79828210	imputed	0.948	CD44	others	11	35163639	C/T	0.9782	0.0218	0.037	CPAP	0.6352	0.972772	0.7655	0.0708	-0.39-0.54	0.995659	0.8183	-0.0511	-0.49-0.39	0.9996	0.6352	0.0717	-0.22-0.37	0.977496	0.7152	0.1435	-0.63-0.91	0.972772	FALSE
chr11:35238662:D	imputed	0.978	CD44	others	11	35238662	TC/T	0.8218	0.1782	6.856	supplemental o2	0.6697	0.994593	0.6697	-0.0379	-0.21-0.14	0.995659	0.8735	0.0133	-0.15-0.18	0.9996	0.724	-0.0198	-0.13-0.09	0.994593	0.9659	0.0061	-0.27-0.28	0.995204	FALSE
rs2065004	imputed	0.965	CD44	others	11	35242660	C/T	0.3206	0.3206	0.944	case & control	0.6984	0.969892	0.7189	-0.0264	-0.17-0.12	0.995659	0.7323	0.0236	-0.11-0.16	0.9996	0.7707	-0.0135	-0.1-0.077	0.997951	0.6984	0.045	-0.18-0.27	0.969892	FALSE
rs2785172	imputed	0.976	CD44	others	11	35163402	G/A	0.4151	0.4151	6.183	mechanical ventilation	0.7189	0.995659	0.8066	0.0173	-0.12-0.16	0.995659	0.7189	0.0238	-0.11-0.15	0.9996	0.8875	-0.0063	-0.093-0.081	0.9995	0.9911	-0.0012	-0.22-0.21	0.999149	FALSE
rs2785171	imputed	0.975	CD44	others	11	35163462	G/A	0.4151	0.4151	7.638	mechanical ventilation	0.7201	0.995659	0.8073	0.0172	-0.12-0.16	0.995659	0.7201	0.0237	-0.11-0.15	0.9996	0.8877	-0.0063	-0.093-0.081	0.9995	0.992	-0.0011	-0.22-0.21	0.999149	FALSE
rs2785173	genotyped	1	CD44	others	11	35155732	G/A	0.9579	0.0421	4.193	CPAP	0.7614	0.986665	0.8678	-0.0281	-0.36-0.3	0.995659	0.9097	0.018	-0.29-0.33	0.9996	0.7614	-0.0325	-0.24-0.18	0.997951	0.917	0.0284	-0.51-0.56	0.986665	FALSE
rs7930549	imputed	0.93	CD44	others	11	35241914	G/C	0.3442	0.3442	2.371	mechanical ventilation	0.8676	0.999149	0.9789	0.002	-0.15-0.15	0.999413	0.8676	0.0117	-0.13-0.15	0.9996	0.9592	0.0024	-0.091-0.095	0.9995	0.9908	0.0014	-0.23-0.23	0.999149	FALSE
rs192414521	imputed	0.722	CHST3	cell adhesion	10	73774349	T/C	0.99	0.01	3.359	mechanical ventilation	0.002295	0.506459	0.09811	0.6406	-0.12-1.4	0.995659	0.002295	1.1302	0.41-1.9	0.506459	0.01744	0.5812	0.1-1.1	0.977357	0.6447	0.2901	-0.94-1.5	0.965061	FALSE
chr10:73728771:I	imputed	0.947	CHST3	cell adhesion	10	73728771	C/CA	0.6272	0.3728	6.387	mechanical ventilation	0.004456	0.506459	0.5224	-0.0448	-0.18-0.092	0.995659	0.004456	-0.1866	-0.31--0.058	0.506459	0.4903	-0.0305	-0.12-0.056	0.977357	0.9165	0.0117	-0.21-0.23	0.986665	FALSE
rs1817357	imputed	0.988	CHST3	cell adhesion	10	73722780	A/G	0.3826	0.3826	2.355	mechanical ventilation	0.01308	0.825194	0.819	-0.0158	-0.15-0.12	0.995659	0.01308	0.1598	0.034-0.29	0.825194	0.6891	0.0174	-0.068-0.1	0.990199	0.9038	0.0132	-0.2-0.23	0.984015	FALSE
rs7894516	genotyped	1	CHST3	cell adhesion	10	73729650	A/C	0.5696	0.4304	6.831	mechanical ventilation	0.01328	0.831627	0.2663	-0.0755	-0.21-0.058	0.995659	0.01328	-0.1576	-0.28--0.033	0.831627	0.4507	-0.0323	-0.12-0.052	0.977357	0.6643	0.047	-0.17-0.26	0.965402	FALSE
rs4747226	imputed	0.994	CHST3	cell adhesion	10	73722763	G/C	0.3793	0.3793	0.327	mechanical ventilation	0.01514	0.862433	0.8136	-0.0161	-0.15-0.12	0.995659	0.01514	0.1555	0.03-0.28	0.862433	0.6906	0.0172	-0.067-0.1	0.990199	0.9465	0.0073	-0.21-0.22	0.99307	FALSE
rs10740394	imputed	0.997	CHST3	cell adhesion	10	73722193	T/C	0.379	0.379	2.971	mechanical ventilation	0.01778	0.938846	0.7961	-0.0177	-0.15-0.12	0.995659	0.01778	0.1515	0.026-0.28	0.938846	0.7181	0.0155	-0.069-0.1	0.994593	0.9365	0.0086	-0.2-0.22	0.989746	FALSE
rs146786749	imputed	0.699	CHST3	cell adhesion	10	73758761	C/T	0.9892	0.0108	10.17	mechanical ventilation	0.01825	0.845727	0.4737	-0.302	-1.1-0.52	0.995659	0.01825	-0.8676	-1.6--0.15	0.939433	0.1007	-0.4118	-0.9-0.08	0.977357	0.1272	-0.8979	-2.1-0.25	0.845727	FALSE
rs4148935	imputed	0.626	CHST3	cell adhesion	10	73760648	G/A	0.9395	0.0605	2.223	mechanical ventilation	0.01885	0.907825	0.6778	0.0756	-0.28-0.43	0.995659	0.01885	0.4031	0.067-0.74	0.958017	0.2643	0.1277	-0.096-0.35	0.977357	0.3104	0.2955	-0.28-0.87	0.907825	FALSE
rs193289514	imputed	0.852	CHST3	cell adhesion	10	73775815	C/T	0.9868	0.0132	4.44	CPAP	0.02389	0.790877	0.06154	-0.6561	-1.3-0.031	0.995659	0.1004	-0.5077	-1.1-0.098	0.9996	0.02389	-0.4602	-0.86--0.062	0.977357	0.09388	-0.8266	-1.8-0.14	0.790877	FALSE
rs117140087	genotyped	1	CHST3	cell adhesion	10	73729958	A/G	0.9519	0.0481	9.745	supplemental o2	0.0275	0.962972	0.0275	0.34	0.038-0.64	0.995659	0.4441	0.1113	-0.17-0.4	0.9996	0.5508	0.0583	-0.13-0.25	0.977357	0.5972	0.1345	-0.36-0.63	0.962972	FALSE
rs4148913	genotyped	1	CHST3	cell adhesion	10	73729752	A/G	0.5841	0.4159	13.14	mechanical ventilation	0.03729	0.958973	0.2076	0.0848	-0.047-0.22	0.995659	0.03729	0.131	0.0079-0.25	0.9996	0.7948	-0.011	-0.094-0.072	0.998846	0.5753	-0.0597	-0.27-0.15	0.958973	FALSE
rs149423768	imputed	0.71	CHST3	cell adhesion	10	73732310	G/C	0.9791	0.0209	0.556	CPAP	0.03745	0.92097	0.3014	-0.295	-0.85-0.26	0.995659	0.08095	-0.455	-0.97-0.055	0.9996	0.03745	-0.3684	-0.71--0.022	0.977357	0.4321	-0.3477	-1.2-0.52	0.92097	FALSE
rs182685470	imputed	0.705	CHST3	cell adhesion	10	73775035	C/T	0.9889	0.0111	0.087	mechanical ventilation	0.03752	0.938827	0.2194	-0.4981	-1.3-0.3	0.995659	0.03752	-0.7505	-1.5--0.044	0.9996	0.3103	-0.2768	-0.81-0.26	0.977357	0.4888	0.4202	-0.77-1.6	0.938827	FALSE
rs4148909	imputed	0.945	CHST3	cell adhesion	10	73728919	C/G	0.7315	0.2685	0.484	mechanical ventilation	0.04028	0.948425	0.6474	-0.0359	-0.19-0.12	0.995659	0.04028	0.1516	0.007-0.3	0.9996	0.5505	-0.0299	-0.13-0.068	0.977357	0.5259	-0.079	-0.32-0.17	0.948425	FALSE
rs72806235	imputed	0.799	CHST3	cell adhesion	10	73756247	C/T	0.9686	0.0314	0.581	supplemental o2	0.04061	0.960687	0.04061	0.427	0.019-0.84	0.995659	0.1033	0.3204	-0.065-0.71	0.9996	0.2799	0.1459	-0.12-0.41	0.977357	0.5898	0.1892	-0.5-0.88	0.960687	FALSE
rs4747228	imputed	0.966	CHST3	cell adhesion	10	73727227	G/T	0.731	0.269	0.804	mechanical ventilation	0.0439	0.950477	0.5279	-0.0491	-0.2-0.1	0.995659	0.0439	0.1473	0.0042-0.29	0.9996	0.6788	-0.0205	-0.12-0.076	0.989564	0.5517	-0.0732	-0.31-0.17	0.950477	FALSE
rs74932382	imputed	0.779	CHST3	cell adhesion	10	73752578	T/C	0.7062	0.2938	1.131	supplemental o2	0.05048	0.790877	0.05048	-0.1629	-0.33-0.00017	0.995659	0.3965	-0.0659	-0.22-0.086	0.9996	0.6464	-0.0241	-0.13-0.079	0.981932	0.09275	-0.2196	-0.48-0.036	0.790877	FALSE
rs57500368	imputed	0.78	CHST3	cell adhesion	10	73752580	G/A	0.7072	0.2928	0.18	supplemental o2	0.05069	0.836701	0.05069	-0.1623	-0.32-0.00018	0.995659	0.5578	-0.0454	-0.2-0.11	0.9996	0.4465	-0.0398	-0.14-0.063	0.977357	0.1165	-0.2041	-0.46-0.051	0.836701	FALSE
rs117381701	imputed	0.748	CHST3	cell adhesion	10	73729855	C/T	0.9671	0.0329	3.143	supplemental o2	0.05216	0.929306	0.05216	-0.4276	-0.86-0.0034	0.995659	0.2718	0.2311	-0.18-0.64	0.9996	0.4714	-0.1001	-0.37-0.17	0.977357	0.4642	-0.2527	-0.93-0.42	0.929306	FALSE
rs75113217	imputed	0.777	CHST3	cell adhesion	10	73752579	T/C	0.711	0.289	1.177	supplemental o2	0.05349	0.836701	0.05349	-0.1617	-0.33-0.0022	0.995659	0.4296	-0.0617	-0.21-0.091	0.9996	0.5025	-0.0354	-0.14-0.068	0.977357	0.1159	-0.2064	-0.46-0.051	0.836701	FALSE
rs4148915	genotyped	1	CHST3	cell adhesion	10	73729880	C/G	0.93	0.07	11.55	supplemental o2	0.05493	0.854489	0.05493	0.2507	-0.0049-0.51	0.995659	0.9445	-0.0086	-0.25-0.23	0.9996	0.4313	0.0646	-0.096-0.23	0.977357	0.1525	0.3034	-0.11-0.72	0.854489	FALSE
rs61852240	imputed	0.856	CHST3	cell adhesion	10	73776614	A/G	0.9495	0.0505	8.65	case & control	0.05622	0.734216	0.3513	0.156	-0.17-0.48	0.995659	0.5162	-0.1019	-0.41-0.21	0.9996	0.9247	0.0101	-0.2-0.22	0.9995	0.05622	0.5081	-0.013-1	0.734216	FALSE
chr10:73752585:I	imputed	0.783	CHST3	cell adhesion	10	73752585	A/AT	0.7038	0.2962	0.183	supplemental o2	0.05737	0.844499	0.05737	-0.1582	-0.32-0.0049	0.995659	0.3373	-0.0746	-0.23-0.078	0.9996	0.4401	-0.0405	-0.14-0.062	0.977357	0.1254	-0.2001	-0.46-0.056	0.844499	FALSE
rs9783245	imputed	0.619	CHST3	cell adhesion	10	73729992	G/T	0.99	0.01	2.081	supplemental o2	0.05953	0.867446	0.05953	0.789	-0.031-1.6	0.995659	0.1023	0.6352	-0.13-1.4	0.9996	0.4212	0.2065	-0.3-0.71	0.977357	0.1596	0.9012	-0.35-2.2	0.867446	FALSE
rs9783244	imputed	0.62	CHST3	cell adhesion	10	73729991	C/G	0.99	0.01	1.979	supplemental o2	0.0606	0.867446	0.0606	0.786	-0.034-1.6	0.995659	0.1034	0.6336	-0.13-1.4	0.9996	0.4284	0.2034	-0.3-0.71	0.977357	0.1596	0.9017	-0.35-2.2	0.867446	FALSE
rs4148907	imputed	0.937	CHST3	cell adhesion	10	73724266	C/G	0.4329	0.4329	10.69	mechanical ventilation	0.06101	0.971254	0.3721	-0.0622	-0.2-0.074	0.995659	0.06101	0.1227	-0.0055-0.25	0.9996	0.7502	0.0141	-0.073-0.1	0.997951	0.7013	-0.0427	-0.26-0.18	0.971254	FALSE
chr10:73777618:I	imputed	0.68	CHST3	cell adhesion	10	73777618	T/TGGC	0.8009	0.1991	0.443	supplemental o2	0.06633	0.926838	0.06633	-0.1854	-0.38-0.012	0.995659	0.6939	-0.0374	-0.22-0.15	0.9996	0.2048	-0.0813	-0.21-0.044	0.977357	0.443	-0.1241	-0.44-0.19	0.926838	FALSE
chr10:73752561:I	imputed	0.821	CHST3	cell adhesion	10	73752561	G/GTTA	0.6439	0.3561	0.992	supplemental o2	0.06896	0.88443	0.06896	-0.1422	-0.3-0.011	0.995659	0.8522	-0.0136	-0.16-0.13	0.9996	0.7234	-0.0174	-0.11-0.079	0.994593	0.171	-0.168	-0.41-0.072	0.88443	FALSE
rs78312191	imputed	0.713	CHST3	cell adhesion	10	73775438	C/T	0.9837	0.0163	1.674	supplemental o2	0.07463	0.969479	0.07463	-0.5683	-1.2-0.056	0.995659	0.13	0.4435	-0.13-1	0.9996	0.09957	-0.3283	-0.72-0.062	0.977357	0.698	-0.1902	-1.2-0.77	0.969479	FALSE
rs117347838	imputed	0.729	CHST3	cell adhesion	10	73766514	C/G	0.9848	0.0152	0.096	CPAP	0.07655	0.843695	0.7008	0.128	-0.52-0.78	0.995659	0.4699	0.2216	-0.38-0.82	0.9996	0.07655	0.3593	-0.038-0.76	0.977357	0.1236	0.8225	-0.22-1.9	0.843695	FALSE
rs11000122	genotyped	1	CHST3	cell adhesion	10	73722023	C/T	0.7162	0.2838	3.267	mechanical ventilation	0.08077	0.963508	0.5322	-0.0473	-0.2-0.1	0.995659	0.08077	0.124	-0.015-0.26	0.9996	0.7071	-0.018	-0.11-0.076	0.993385	0.6185	-0.0593	-0.29-0.17	0.963508	FALSE
chr10:73723922:I	imputed	0.887	CHST3	cell adhesion	10	73723922	G/GCTCCCCTCT	0.8524	0.1476	12.96	mechanical ventilation	0.08489	0.957722	0.2487	-0.1139	-0.31-0.08	0.995659	0.08489	0.1613	-0.022-0.34	0.9996	0.9584	0.0033	-0.12-0.13	0.9995	0.5723	0.0891	-0.22-0.4	0.957722	FALSE
rs74667947	imputed	0.544	CHST3	cell adhesion	10	73722607	C/T	0.9848	0.0152	3.654	supplemental o2	0.09142	0.965402	0.09142	-0.6204	-1.3-0.099	0.995659	0.561	-0.1978	-0.86-0.47	0.9996	0.5787	0.1317	-0.33-0.6	0.977357	0.6618	0.2546	-0.89-1.4	0.965402	FALSE
rs730334	imputed	0.958	CHST3	cell adhesion	10	73758332	C/T	0.4417	0.4417	3.302	supplemental o2	0.0928	0.868438	0.0928	-0.1181	-0.26-0.019	0.995659	0.9689	-0.0026	-0.13-0.13	0.9996	0.9323	-0.0038	-0.091-0.083	0.9995	0.1604	-0.1555	-0.37-0.061	0.868438	FALSE
rs4148926	imputed	0.967	CHST3	cell adhesion	10	73737124	G/C	0.4345	0.4345	1.898	supplemental o2	0.1092	0.874972	0.1092	-0.1123	-0.25-0.025	0.995659	0.948	0.0043	-0.12-0.13	0.9996	0.9499	0.0028	-0.084-0.09	0.9995	0.1639	-0.1535	-0.37-0.062	0.874972	FALSE
rs4148928	imputed	0.979	CHST3	cell adhesion	10	73740613	G/A	0.4332	0.4332	5.142	supplemental o2	0.113	0.88443	0.113	-0.1105	-0.25-0.026	0.995659	0.9312	0.0056	-0.12-0.13	0.9996	0.9813	0.001	-0.085-0.087	0.9995	0.1716	-0.15	-0.36-0.065	0.88443	FALSE
rs10400065	imputed	0.988	CHST3	cell adhesion	10	73744118	G/A	0.4328	0.4328	4.307	supplemental o2	0.1149	0.899171	0.1149	-0.1094	-0.25-0.027	0.995659	0.974	0.0021	-0.13-0.13	0.9996	0.9744	0.0014	-0.085-0.087	0.9995	0.1853	-0.1447	-0.36-0.069	0.899171	FALSE
rs11000129	imputed	0.964	CHST3	cell adhesion	10	73765773	T/G	0.5478	0.4522	3.852	supplemental o2	0.1159	0.907825	0.1159	-0.1095	-0.25-0.027	0.995659	0.7684	-0.0192	-0.15-0.11	0.9996	0.9781	0.0012	-0.085-0.087	0.9995	0.3066	-0.1124	-0.33-0.1	0.907825	FALSE
rs7912541	imputed	0.939	CHST3	cell adhesion	10	73727830	C/T	0.7449	0.2551	4.291	mechanical ventilation	0.1166	0.907869	0.4788	-0.0572	-0.22-0.1	0.995659	0.1166	0.1189	-0.029-0.27	0.9996	0.7395	-0.0171	-0.12-0.084	0.997154	0.3446	-0.1205	-0.37-0.13	0.907869	FALSE
rs4747235	imputed	0.963	CHST3	cell adhesion	10	73765213	T/C	0.5474	0.4526	1.105	supplemental o2	0.1174	0.907825	0.1174	-0.1091	-0.25-0.027	0.995659	0.7723	-0.0189	-0.15-0.11	0.9996	0.9848	0.0008	-0.085-0.087	0.9995	0.3084	-0.112	-0.33-0.1	0.907825	FALSE
rs10823898	imputed	0.998	CHST3	cell adhesion	10	73773399	G/T	0.5544	0.4456	0.348	supplemental o2	0.1175	0.893828	0.1175	-0.1075	-0.24-0.027	0.995659	0.5816	-0.0356	-0.16-0.091	0.9996	0.9968	0.0002	-0.085-0.085	0.9995	0.1792	-0.1457	-0.36-0.067	0.893828	FALSE
rs1006974	imputed	0.994	CHST3	cell adhesion	10	73745476	C/T	0.4305	0.4305	7.95	supplemental o2	0.1184	0.891305	0.1184	-0.1082	-0.24-0.027	0.995659	0.9766	0.0019	-0.13-0.13	0.9996	0.9788	0.0012	-0.085-0.087	0.9995	0.1786	-0.1466	-0.36-0.067	0.891305	FALSE
chr10:73740217:I	imputed	0.568	CHST3	cell adhesion	10	73740217	G/GA	0.9862	0.0138	1.938	case & control	0.1207	0.843695	0.5441	0.2166	-0.48-0.92	0.995659	0.4035	0.2848	-0.38-0.95	0.9996	0.1811	0.3118	-0.14-0.77	0.977357	0.1207	0.9144	-0.24-2.1	0.843695	FALSE
rs4148932	imputed	0.952	CHST3	cell adhesion	10	73759794	T/C	0.4351	0.4351	0.785	supplemental o2	0.1224	0.898253	0.1224	-0.1097	-0.25-0.029	0.995659	0.9963	0.0003	-0.13-0.13	0.9996	0.9898	-0.0006	-0.089-0.088	0.9995	0.1817	-0.1496	-0.37-0.07	0.898253	FALSE
rs34576849	imputed	0.508	CHST3	cell adhesion	10	73748499	A/G	0.9775	0.0225	0.408	CPAP	0.1247	0.965402	0.8942	0.0444	-0.61-0.7	0.995659	0.3277	-0.3097	-0.93-0.31	0.9996	0.1247	0.3163	-0.087-0.72	0.977357	0.653	-0.2293	-1.2-0.77	0.965402	FALSE
rs1871452	imputed	1	CHST3	cell adhesion	10	73772661	T/A	0.4253	0.4253	14.11	supplemental o2	0.1249	0.907393	0.1249	-0.1057	-0.24-0.029	0.995659	0.8187	-0.0148	-0.14-0.11	0.9996	0.9581	-0.0023	-0.088-0.083	0.9995	0.2487	-0.1254	-0.34-0.087	0.907393	FALSE
rs4148946	imputed	1	CHST3	cell adhesion	10	73770073	C/T	0.4269	0.4269	8.477	supplemental o2	0.1249	0.907825	0.1249	-0.1057	-0.24-0.029	0.995659	0.8777	-0.0099	-0.14-0.12	0.9996	0.9285	-0.0039	-0.089-0.081	0.9995	0.3193	-0.1082	-0.32-0.1	0.907825	FALSE
rs896077	imputed	0.996	CHST3	cell adhesion	10	73775603	C/T	0.5521	0.4479	3.629	supplemental o2	0.1264	0.907393	0.1264	-0.1048	-0.24-0.029	0.995659	0.6817	-0.0264	-0.15-0.1	0.9996	0.9646	-0.0019	-0.087-0.083	0.9995	0.2337	-0.1289	-0.34-0.083	0.907393	FALSE
rs896076	imputed	0.996	CHST3	cell adhesion	10	73775707	A/G	0.5521	0.4479	13.4	supplemental o2	0.1268	0.907393	0.1268	-0.1047	-0.24-0.03	0.995659	0.6812	-0.0265	-0.15-0.1	0.9996	0.9634	-0.002	-0.087-0.083	0.9995	0.234	-0.1288	-0.34-0.083	0.907393	FALSE
rs1245582	imputed	0.993	CHST3	cell adhesion	10	73778267	C/T	0.4241	0.4241	4.283	supplemental o2	0.1269	0.907393	0.1269	-0.1056	-0.24-0.03	0.995659	0.7868	-0.0175	-0.14-0.11	0.9996	0.9043	-0.0053	-0.091-0.08	0.9995	0.2433	-0.1276	-0.34-0.086	0.907393	FALSE
rs4148945	imputed	0.999	CHST3	cell adhesion	10	73769590	C/T	0.5553	0.4447	0.616	supplemental o2	0.1284	0.907393	0.1284	-0.1047	-0.24-0.03	0.995659	0.6406	-0.0302	-0.16-0.097	0.9996	0.9642	0.0019	-0.083-0.087	0.9995	0.2548	-0.1237	-0.34-0.089	0.907393	FALSE
rs184893965	imputed	0.597	CHST3	cell adhesion	10	73722927	G/A	0.9889	0.0111	4.365	mechanical ventilation	0.1292	0.907393	0.6704	0.1922	-0.69-1.1	0.995659	0.1292	-0.5966	-1.4-0.17	0.9996	0.4186	-0.2183	-0.75-0.31	0.977357	0.2626	-0.7164	-2-0.54	0.907393	FALSE
rs1245584	imputed	0.995	CHST3	cell adhesion	10	73776943	C/A	0.5521	0.4479	2.761	supplemental o2	0.1316	0.907393	0.1316	-0.1035	-0.24-0.031	0.995659	0.6794	-0.0267	-0.15-0.1	0.9996	0.9543	-0.0025	-0.087-0.082	0.9995	0.2364	-0.1283	-0.34-0.084	0.907393	FALSE
rs1245583	imputed	0.993	CHST3	cell adhesion	10	73777692	T/A	0.5526	0.4474	0.446	supplemental o2	0.1344	0.907393	0.1344	-0.1028	-0.24-0.032	0.995659	0.688	-0.0259	-0.15-0.1	0.9996	0.9568	-0.0023	-0.087-0.083	0.9995	0.2364	-0.1284	-0.34-0.084	0.907393	FALSE
rs4746105	imputed	0.998	CHST3	cell adhesion	10	73744999	T/C	0.5415	0.4585	2.064	supplemental o2	0.1352	0.907393	0.1352	-0.1018	-0.24-0.032	0.995659	0.9726	-0.0022	-0.13-0.12	0.9996	0.989	-0.0006	-0.084-0.083	0.9995	0.2705	-0.1184	-0.33-0.092	0.907393	FALSE
rs4148941	imputed	0.998	CHST3	cell adhesion	10	73768992	C/A	0.4262	0.4262	7.362	supplemental o2	0.136	0.907825	0.136	-0.1029	-0.24-0.032	0.995659	0.8867	-0.0092	-0.14-0.12	0.9996	0.9925	-0.0004	-0.086-0.085	0.9995	0.3242	-0.1074	-0.32-0.11	0.907825	FALSE
rs55942352	genotyped	1	CHST3	cell adhesion	10	73729707	C/T	0.6852	0.3148	1.793	mechanical ventilation	0.1361	0.919968	0.8263	0.0158	-0.13-0.16	0.995659	0.1361	0.1009	-0.032-0.23	0.9996	0.4293	-0.0362	-0.13-0.054	0.977357	0.4198	-0.0917	-0.31-0.13	0.919968	FALSE
rs4148949	genotyped	1	CHST3	cell adhesion	10	73770651	T/C	0.4263	0.4263	4.204	supplemental o2	0.1377	0.907869	0.1377	-0.1024	-0.24-0.033	0.995659	0.8826	-0.0095	-0.14-0.12	0.9996	0.9946	-0.0003	-0.086-0.085	0.9995	0.3298	-0.1061	-0.32-0.11	0.907869	FALSE
rs7085958	imputed	0.969	CHST3	cell adhesion	10	73755778	G/A	0.4329	0.4329	1.546	supplemental o2	0.138	0.907393	0.138	-0.1038	-0.24-0.033	0.995659	0.8639	0.0112	-0.12-0.14	0.9996	0.9225	-0.0043	-0.091-0.083	0.9995	0.2367	-0.1304	-0.35-0.085	0.907393	FALSE
rs896078	imputed	0.995	CHST3	cell adhesion	10	73775459	G/T	0.5492	0.4508	4.893	supplemental o2	0.1384	0.907825	0.1384	-0.1016	-0.24-0.033	0.995659	0.781	-0.0179	-0.14-0.11	0.9996	0.9781	0.0012	-0.083-0.086	0.9995	0.2773	-0.1176	-0.33-0.094	0.907825	FALSE
rs874692	genotyped	1	CHST3	cell adhesion	10	73730073	A/G	0.1588	0.1588	15.59	supplemental o2	0.14	0.965402	0.14	0.1383	-0.045-0.32	0.995659	0.709	0.0333	-0.14-0.21	0.9996	0.6123	0.0302	-0.086-0.15	0.977357	0.6575	-0.066	-0.36-0.23	0.965402	FALSE
rs10823895	imputed	0.979	CHST3	cell adhesion	10	73739951	A/C	0.5432	0.4568	1.243	supplemental o2	0.1402	0.907393	0.1402	-0.1016	-0.24-0.033	0.995659	0.9677	0.0026	-0.12-0.13	0.9996	0.9835	0.0009	-0.084-0.086	0.9995	0.2628	-0.1216	-0.33-0.091	0.907393	FALSE
rs1871450	imputed	1	CHST3	cell adhesion	10	73772014	G/A	0.5507	0.4493	12.37	supplemental o2	0.1402	0.907393	0.1402	-0.101	-0.24-0.033	0.995659	0.7695	-0.0189	-0.14-0.11	0.9996	0.9986	-0.0001	-0.085-0.084	0.9995	0.2684	-0.1195	-0.33-0.092	0.907393	FALSE
rs4148950	genotyped	1	CHST3	cell adhesion	10	73771706	G/A	0.5507	0.4493	1.229	supplemental o2	0.1402	0.907393	0.1402	-0.101	-0.24-0.033	0.995659	0.7695	-0.0188	-0.14-0.11	0.9996	0.9986	-0.0001	-0.085-0.084	0.9995	0.2683	-0.1195	-0.33-0.092	0.907393	FALSE
rs12418	imputed	1	CHST3	cell adhesion	10	73773014	G/A	0.5507	0.4493	5.828	supplemental o2	0.1411	0.907393	0.1411	-0.1008	-0.23-0.033	0.995659	0.7684	-0.0189	-0.14-0.11	0.9996	0.9967	-0.0002	-0.085-0.084	0.9995	0.2689	-0.1194	-0.33-0.092	0.907393	FALSE
rs1245586	imputed	0.994	CHST3	cell adhesion	10	73776351	C/T	0.5492	0.4508	4.772	supplemental o2	0.142	0.907825	0.142	-0.1007	-0.23-0.034	0.995659	0.7794	-0.0181	-0.14-0.11	0.9996	0.9849	0.0008	-0.084-0.085	0.9995	0.2792	-0.1172	-0.33-0.095	0.907825	FALSE
rs2091332	imputed	0.983	CHST3	cell adhesion	10	73741959	T/C	0.4309	0.4309	0.673	supplemental o2	0.145	0.890421	0.145	-0.1015	-0.24-0.035	0.995659	0.9053	0.0078	-0.12-0.14	0.9996	0.9215	0.0043	-0.082-0.091	0.9995	0.1772	-0.1478	-0.36-0.067	0.890421	FALSE
rs4148912	genotyped	1	CHST3	cell adhesion	10	73729498	C/T	0.2983	0.2983	4.37	supplemental o2	0.1451	0.918369	0.1451	-0.1073	-0.25-0.037	0.995659	0.1797	-0.0923	-0.23-0.043	0.9996	0.2347	-0.0549	-0.15-0.035	0.977357	0.3825	-0.1011	-0.33-0.13	0.918369	FALSE
rs4148948	imputed	0.994	CHST3	cell adhesion	10	73770578	A/G	0.4252	0.4252	7.097	supplemental o2	0.1454	0.907869	0.1454	-0.1008	-0.24-0.035	0.995659	0.9047	-0.0078	-0.14-0.12	0.9996	0.9564	-0.0024	-0.088-0.083	0.9995	0.3486	-0.1025	-0.32-0.11	0.907869	FALSE
rs2127358	imputed	0.986	CHST3	cell adhesion	10	73742280	A/G	0.5415	0.4585	0.63	supplemental o2	0.1456	0.907393	0.1456	-0.0998	-0.23-0.034	0.995659	0.9579	0.0034	-0.12-0.13	0.9996	0.9704	0.0016	-0.083-0.086	0.9995	0.2505	-0.1242	-0.34-0.087	0.907393	FALSE
rs4148929	imputed	0.98	CHST3	cell adhesion	10	73740837	A/C	0.431	0.431	16.29	supplemental o2	0.1466	0.891218	0.1466	-0.1012	-0.24-0.035	0.995659	0.8984	0.0083	-0.12-0.14	0.9996	0.9223	0.0043	-0.082-0.091	0.9995	0.1782	-0.1477	-0.36-0.067	0.891218	FALSE
rs2394848	imputed	0.997	CHST3	cell adhesion	10	73750073	G/A	0.5422	0.4578	0.514	supplemental o2	0.1482	0.907825	0.1482	-0.0986	-0.23-0.035	0.995659	0.9213	-0.0063	-0.13-0.12	0.9996	0.9218	-0.0042	-0.088-0.08	0.9995	0.2819	-0.1157	-0.33-0.095	0.907825	FALSE
rs4148933	imputed	0.955	CHST3	cell adhesion	10	73759890	T/C	0.4353	0.4353	3.02	supplemental o2	0.1483	0.903985	0.1483	-0.1024	-0.24-0.036	0.995659	0.9346	0.0055	-0.12-0.14	0.9996	0.9807	-0.0011	-0.089-0.087	0.9995	0.1923	-0.1457	-0.36-0.073	0.903985	FALSE
rs4747230	imputed	0.994	CHST3	cell adhesion	10	73751865	A/G	0.5427	0.4573	0.238	supplemental o2	0.1497	0.907825	0.1497	-0.0984	-0.23-0.035	0.995659	0.9181	-0.0066	-0.13-0.12	0.9996	0.925	-0.004	-0.088-0.08	0.9995	0.2868	-0.1147	-0.33-0.096	0.907825	FALSE
rs12413786	imputed	0.979	CHST3	cell adhesion	10	73754921	G/A	0.544	0.456	0.359	supplemental o2	0.1521	0.907825	0.1521	-0.0987	-0.23-0.036	0.995659	0.9077	-0.0075	-0.13-0.12	0.9996	0.9451	-0.003	-0.088-0.082	0.9995	0.2859	-0.116	-0.33-0.097	0.907825	FALSE
rs78943701	imputed	0.691	CHST3	cell adhesion	10	73736674	G/A	0.9685	0.0315	1.998	supplemental o2	0.1545	0.977357	0.1545	-0.3216	-0.76-0.12	0.995659	0.6987	-0.0836	-0.51-0.34	0.9996	0.5497	-0.0872	-0.37-0.2	0.977357	0.899	-0.0445	-0.73-0.64	0.9833	FALSE
rs4148947	imputed	1	CHST3	cell adhesion	10	73770117	T/C	0.5517	0.4483	4.585	supplemental o2	0.1554	0.908525	0.1554	-0.0975	-0.23-0.037	0.995659	0.835	-0.0134	-0.14-0.11	0.9996	0.9664	0.0018	-0.083-0.086	0.9995	0.3536	-0.1004	-0.31-0.11	0.908525	FALSE
rs4148939	imputed	0.942	CHST3	cell adhesion	10	73762662	C/T	0.5631	0.4369	2.653	supplemental o2	0.1565	0.907825	0.1565	-0.0997	-0.24-0.038	0.995659	0.5109	-0.0434	-0.17-0.086	0.9996	0.9373	-0.0035	-0.09-0.083	0.9995	0.3	-0.1153	-0.33-0.1	0.907825	FALSE
rs4148938	imputed	0.942	CHST3	cell adhesion	10	73762188	C/G	0.5629	0.4371	5.529	supplemental o2	0.1567	0.907825	0.1567	-0.0996	-0.24-0.038	0.995659	0.5136	-0.0431	-0.17-0.086	0.9996	0.9346	-0.0036	-0.09-0.083	0.9995	0.3003	-0.1152	-0.33-0.1	0.907825	FALSE
rs4600132	imputed	0.96	CHST3	cell adhesion	10	73764779	G/A	0.5427	0.4573	1.569	supplemental o2	0.1577	0.907825	0.1577	-0.0986	-0.24-0.038	0.995659	0.8543	-0.012	-0.14-0.12	0.9996	0.8869	0.0062	-0.08-0.092	0.9995	0.3034	-0.1134	-0.33-0.1	0.907825	FALSE
rs4148937	imputed	0.944	CHST3	cell adhesion	10	73762179	C/T	0.5635	0.4365	2.799	supplemental o2	0.1591	0.907825	0.1591	-0.0989	-0.24-0.039	0.995659	0.5183	-0.0426	-0.17-0.087	0.9996	0.9421	-0.0032	-0.09-0.083	0.9995	0.3203	-0.1104	-0.33-0.11	0.907825	FALSE
rs730720	genotyped	1	CHST3	cell adhesion	10	73772762	C/T	0.5465	0.4535	5.619	supplemental o2	0.1599	0.907393	0.1599	-0.0961	-0.23-0.038	0.995659	0.7995	-0.0163	-0.14-0.11	0.9996	0.9884	0.0006	-0.084-0.085	0.9995	0.26	-0.1215	-0.33-0.09	0.907393	FALSE
rs731027	genotyped	1	CHST3	cell adhesion	10	73772336	T/C	0.5465	0.4535	3.9	supplemental o2	0.1599	0.907393	0.1599	-0.0961	-0.23-0.038	0.995659	0.7995	-0.0163	-0.14-0.11	0.9996	0.9884	0.0006	-0.084-0.085	0.9995	0.26	-0.1215	-0.33-0.09	0.907393	FALSE
rs10762498	imputed	0.956	CHST3	cell adhesion	10	73732665	T/C	0.4243	0.4243	0.992	supplemental o2	0.1619	0.907825	0.1619	-0.0989	-0.24-0.04	0.995659	0.8315	0.0141	-0.12-0.14	0.9996	0.8623	-0.0077	-0.095-0.08	0.9995	0.2924	-0.117	-0.33-0.1	0.907825	FALSE
rs4746104	genotyped	1	CHST3	cell adhesion	10	73744987	T/C	0.4269	0.4269	1.225	supplemental o2	0.1638	0.907393	0.1638	-0.0964	-0.23-0.039	0.995659	0.7328	0.0221	-0.1-0.15	0.9996	0.9511	0.0027	-0.083-0.088	0.9995	0.2635	-0.1216	-0.33-0.091	0.907393	FALSE
rs4148911	imputed	0.947	CHST3	cell adhesion	10	73729417	G/C	0.3664	0.3664	2.856	CPAP	0.1639	0.963508	0.4094	-0.0571	-0.19-0.079	0.995659	0.4063	-0.0542	-0.18-0.074	0.9996	0.1639	-0.0613	-0.15-0.025	0.977357	0.6184	-0.0548	-0.27-0.16	0.963508	FALSE
rs12258400	imputed	0.961	CHST3	cell adhesion	10	73737913	T/C	0.4334	0.4334	2.799	supplemental o2	0.1648	0.902876	0.1648	-0.0974	-0.23-0.04	0.995659	0.942	0.0048	-0.12-0.13	0.9996	0.9797	0.0011	-0.086-0.088	0.9995	0.1912	-0.1443	-0.36-0.072	0.902876	FALSE
rs192975084	imputed	0.548	CHST3	cell adhesion	10	73745161	A/C	0.9617	0.0383	2.03	supplemental o2	0.1694	0.919968	0.1694	-0.3187	-0.77-0.14	0.995659	0.7647	-0.0681	-0.51-0.38	0.9996	0.5391	-0.0931	-0.39-0.2	0.977357	0.3958	0.3241	-0.42-1.1	0.919968	FALSE
rs1245585	imputed	0.984	CHST3	cell adhesion	10	73776475	G/T	0.5492	0.4508	7.605	supplemental o2	0.1738	0.907825	0.1738	-0.0939	-0.23-0.041	0.995659	0.8157	-0.0151	-0.14-0.11	0.9996	0.9012	0.0054	-0.08-0.091	0.9995	0.2872	-0.1161	-0.33-0.098	0.907825	FALSE
rs7097834	imputed	0.959	CHST3	cell adhesion	10	73763028	G/T	0.5455	0.4545	3.684	supplemental o2	0.1757	0.907825	0.1757	-0.0944	-0.23-0.042	0.995659	0.834	-0.0137	-0.14-0.11	0.9996	0.9316	0.0038	-0.082-0.09	0.9995	0.2819	-0.1185	-0.33-0.097	0.907825	FALSE
rs4148943	genotyped	1	CHST3	cell adhesion	10	73769507	C/T	0.5475	0.4525	15.4	supplemental o2	0.1767	0.907869	0.1767	-0.0926	-0.23-0.042	0.995659	0.8653	-0.0109	-0.14-0.12	0.9996	0.9536	0.0025	-0.082-0.087	0.9995	0.343	-0.1025	-0.31-0.11	0.907869	FALSE
rs2394849	imputed	0.978	CHST3	cell adhesion	10	73750461	T/C	0.4307	0.4307	2.734	supplemental o2	0.1788	0.907393	0.1788	-0.0939	-0.23-0.043	0.995659	0.998	-0.0002	-0.13-0.13	0.9996	0.8984	-0.0056	-0.092-0.081	0.9995	0.2659	-0.1223	-0.34-0.093	0.907393	FALSE
rs4746103	imputed	0.997	CHST3	cell adhesion	10	73744948	C/G	0.4204	0.4204	2.32	supplemental o2	0.183	0.907869	0.183	-0.0924	-0.23-0.043	0.995659	0.7093	0.0242	-0.1-0.15	0.9996	0.9186	0.0045	-0.082-0.091	0.9995	0.3487	-0.1024	-0.32-0.11	0.907869	FALSE
rs4747229	imputed	0.995	CHST3	cell adhesion	10	73747591	C/T	0.5373	0.4627	3.162	supplemental o2	0.1844	0.913859	0.1844	-0.0906	-0.22-0.043	0.995659	0.8439	0.0126	-0.11-0.14	0.9996	0.9614	-0.0021	-0.086-0.082	0.9995	0.367	-0.097	-0.31-0.11	0.913859	FALSE
rs11000123	imputed	0.967	CHST3	cell adhesion	10	73738409	T/C	0.4203	0.4203	2.068	supplemental o2	0.1866	0.907825	0.1866	-0.0931	-0.23-0.045	0.995659	0.8029	0.0164	-0.11-0.15	0.9996	0.9857	-0.0008	-0.088-0.086	0.9995	0.2948	-0.1161	-0.33-0.1	0.907825	FALSE
rs2394847	imputed	0.987	CHST3	cell adhesion	10	73744470	C/T	0.4192	0.4192	4.83	supplemental o2	0.1872	0.907825	0.1872	-0.0924	-0.23-0.045	0.995659	0.7878	0.0176	-0.11-0.15	0.9996	0.9695	0.0017	-0.085-0.088	0.9995	0.3139	-0.1108	-0.33-0.1	0.907825	FALSE
rs6480592	imputed	0.957	CHST3	cell adhesion	10	73764509	C/T	0.4256	0.4256	3.318	supplemental o2	0.1889	0.907825	0.1889	-0.0941	-0.23-0.046	0.995659	0.7394	0.0223	-0.11-0.15	0.9996	0.9907	0.0005	-0.088-0.089	0.9995	0.302	-0.1164	-0.34-0.1	0.907825	FALSE
rs2091331	imputed	0.979	CHST3	cell adhesion	10	73741706	A/G	0.4194	0.4194	0.491	supplemental o2	0.1893	0.907825	0.1893	-0.0922	-0.23-0.045	0.995659	0.7817	0.0182	-0.11-0.15	0.9996	0.9724	0.0015	-0.085-0.088	0.9995	0.3196	-0.1099	-0.33-0.11	0.907825	FALSE
rs4148914	imputed	0.859	CHST3	cell adhesion	10	73729806	G/A	0.7341	0.2659	10.83	mechanical ventilation	0.1904	0.938002	0.8524	-0.0152	-0.17-0.14	0.995659	0.1904	-0.1001	-0.25-0.05	0.9996	0.9045	0.0062	-0.095-0.11	0.9995	0.485	0.0906	-0.16-0.35	0.938002	FALSE
rs4148936	imputed	0.955	CHST3	cell adhesion	10	73762056	A/T	0.5406	0.4594	0.717	supplemental o2	0.1904	0.907825	0.1904	-0.0914	-0.23-0.045	0.995659	0.9034	-0.008	-0.14-0.12	0.9996	0.8558	0.008	-0.078-0.094	0.9995	0.3212	-0.1094	-0.33-0.11	0.907825	FALSE
rs1007242	genotyped	1	CHST3	cell adhesion	10	73751143	A/G	0.5408	0.4592	8.145	supplemental o2	0.1927	0.916169	0.1927	-0.0886	-0.22-0.045	0.995659	0.9327	-0.0054	-0.13-0.12	0.9996	0.9181	-0.0044	-0.088-0.079	0.9995	0.3776	-0.0947	-0.31-0.12	0.916169	FALSE
rs140375273	imputed	0.612	CHST3	cell adhesion	10	73752576	G/A	0.986	0.014	0.182	mechanical ventilation	0.1963	0.977357	0.5652	0.2079	-0.5-0.92	0.995659	0.1963	0.4453	-0.23-1.1	0.9996	0.6285	0.1165	-0.36-0.59	0.977357	0.9218	0.0599	-1.1-1.3	0.9874	FALSE
rs2127357	imputed	0.99	CHST3	cell adhesion	10	73745599	C/T	0.4201	0.4201	3.395	supplemental o2	0.2013	0.9113	0.2013	-0.0892	-0.23-0.047	0.995659	0.8114	0.0156	-0.11-0.14	0.9996	0.9797	-0.0011	-0.087-0.085	0.9995	0.3599	-0.1004	-0.32-0.11	0.9113	FALSE
rs10400064	imputed	0.986	CHST3	cell adhesion	10	73744182	C/T	0.5286	0.4714	3.255	supplemental o2	0.2031	0.919968	0.2031	-0.0872	-0.22-0.047	0.995659	0.8235	0.0143	-0.11-0.14	0.9996	0.9985	-0.0001	-0.084-0.084	0.9995	0.3893	-0.0928	-0.3-0.12	0.919968	FALSE
rs4148910	imputed	0.942	CHST3	cell adhesion	10	73729305	A/G	0.3582	0.3582	6.189	CPAP	0.2035	0.973072	0.3391	-0.0671	-0.2-0.07	0.995659	0.4017	-0.0555	-0.19-0.074	0.9996	0.2035	-0.0568	-0.14-0.031	0.977357	0.7687	-0.0327	-0.25-0.19	0.973072	FALSE
rs111514338	imputed	0.855	CHST3	cell adhesion	10	73774706	G/A	0.9884	0.0116	4.009	supplemental o2	0.2054	0.967744	0.2054	-0.4395	-1.1-0.24	0.995659	0.9128	-0.0359	-0.68-0.61	0.9996	0.7957	0.0546	-0.36-0.47	0.998846	0.6891	-0.2292	-1.4-0.89	0.967744	FALSE
rs10823894	imputed	0.953	CHST3	cell adhesion	10	73734056	C/T	0.5494	0.4506	8.145	supplemental o2	0.2061	0.926838	0.2061	-0.0886	-0.23-0.049	0.995659	0.7595	0.0201	-0.11-0.15	0.9996	0.8758	0.0069	-0.079-0.093	0.9995	0.442	-0.0849	-0.3-0.13	0.926838	FALSE
rs751450	imputed	0.951	CHST3	cell adhesion	10	73761015	A/G	0.4224	0.4224	1.692	supplemental o2	0.2073	0.907869	0.2073	-0.0905	-0.23-0.05	0.995659	0.7242	0.0237	-0.11-0.16	0.9996	0.9655	0.002	-0.087-0.091	0.9995	0.3333	-0.1093	-0.33-0.11	0.907869	FALSE
rs7907616	imputed	0.95	CHST3	cell adhesion	10	73760176	A/G	0.4226	0.4226	0.594	supplemental o2	0.2131	0.910298	0.2131	-0.0893	-0.23-0.051	0.995659	0.6934	0.0265	-0.11-0.16	0.9996	0.9286	0.0041	-0.084-0.093	0.9995	0.3576	-0.1039	-0.33-0.12	0.910298	FALSE
rs2219837	imputed	0.95	CHST3	cell adhesion	10	73762673	T/C	0.4229	0.4229	1.43	supplemental o2	0.2151	0.907869	0.2151	-0.0891	-0.23-0.052	0.995659	0.7096	0.025	-0.11-0.16	0.9996	0.9654	0.002	-0.087-0.091	0.9995	0.3356	-0.1089	-0.33-0.11	0.907869	FALSE
rs4747231	imputed	0.969	CHST3	cell adhesion	10	73752005	A/G	0.4267	0.4267	2.356	supplemental o2	0.216	0.907869	0.216	-0.0868	-0.22-0.051	0.995659	0.7532	0.0206	-0.11-0.15	0.9996	0.9296	-0.0039	-0.091-0.083	0.9995	0.335	-0.1065	-0.32-0.11	0.907869	FALSE
rs11000125	imputed	0.958	CHST3	cell adhesion	10	73747388	G/C	0.435	0.435	0.13	case & control	0.2191	0.907393	0.2248	-0.0857	-0.22-0.052	0.995659	0.6583	0.0291	-0.1-0.16	0.9996	0.893	-0.006	-0.093-0.081	0.9995	0.2191	-0.1359	-0.35-0.081	0.907393	FALSE
rs4148940	imputed	0.96	CHST3	cell adhesion	10	73765995	A/G	0.5381	0.4619	3.655	supplemental o2	0.2196	0.913719	0.2196	-0.0855	-0.22-0.051	0.995659	0.899	-0.0083	-0.14-0.12	0.9996	0.8429	0.0087	-0.077-0.095	0.9995	0.3655	-0.0994	-0.31-0.12	0.913719	FALSE
rs4148930	imputed	0.959	CHST3	cell adhesion	10	73758092	G/C	0.4236	0.4236	6.152	supplemental o2	0.2206	0.908525	0.2206	-0.0871	-0.23-0.052	0.995659	0.7168	0.0241	-0.11-0.15	0.9996	0.9772	0.0013	-0.087-0.089	0.9995	0.3532	-0.104	-0.32-0.12	0.908525	FALSE
rs6480591	imputed	0.96	CHST3	cell adhesion	10	73757768	G/A	0.4235	0.4235	1.645	supplemental o2	0.2209	0.907996	0.2209	-0.087	-0.23-0.052	0.995659	0.7205	0.0238	-0.11-0.15	0.9996	0.977	0.0013	-0.087-0.089	0.9995	0.3519	-0.1042	-0.32-0.12	0.907996	FALSE
rs4747234	imputed	0.907	CHST3	cell adhesion	10	73765059	C/G	0.5494	0.4506	1.121	supplemental o2	0.2248	0.907825	0.2248	-0.0868	-0.23-0.053	0.995659	0.8738	0.0107	-0.12-0.14	0.9996	0.7299	0.0155	-0.073-0.1	0.994957	0.3175	-0.1128	-0.33-0.11	0.907825	FALSE
rs77200377	imputed	0.786	CHST3	cell adhesion	10	73762410	C/T	0.9603	0.0397	4.424	case & control	0.227	0.907393	0.6938	-0.0777	-0.46-0.31	0.995659	0.4958	0.1273	-0.24-0.49	0.9996	0.9961	-0.0006	-0.25-0.25	0.9995	0.227	-0.3814	-1-0.24	0.907393	FALSE
rs189867023	imputed	0.729	CHST3	cell adhesion	10	73723763	A/G	0.9831	0.0169	3.877	mechanical ventilation	0.2314	0.929127	0.779	-0.0872	-0.7-0.52	0.995659	0.2314	-0.3462	-0.91-0.22	0.9996	0.605	-0.1003	-0.48-0.28	0.977357	0.4597	-0.3585	-1.3-0.59	0.929127	FALSE
rs76691147	imputed	0.577	CHST3	cell adhesion	10	73745166	G/A	0.962	0.038	5.678	supplemental o2	0.2427	0.964075	0.2427	-0.2779	-0.74-0.19	0.995659	0.7329	-0.0762	-0.51-0.36	0.9996	0.5773	0.0834	-0.21-0.38	0.977357	0.6289	-0.1843	-0.93-0.56	0.964075	FALSE
rs79996393	imputed	0.928	CHST3	cell adhesion	10	73736157	G/A	0.898	0.102	1.481	case & control	0.2585	0.907393	0.3928	-0.1014	-0.33-0.13	0.995659	0.605	-0.0583	-0.28-0.16	0.9996	0.8634	-0.0134	-0.17-0.14	0.9995	0.2585	-0.2162	-0.59-0.16	0.907393	FALSE
rs4284332	imputed	0.952	CHST3	cell adhesion	10	73733952	T/C	0.4106	0.4106	0.415	supplemental o2	0.2776	0.927911	0.2776	-0.0773	-0.22-0.062	0.995659	0.5055	0.0444	-0.086-0.17	0.9996	0.9972	0.0002	-0.088-0.088	0.9995	0.4453	-0.0851	-0.3-0.13	0.927911	FALSE
rs116999241	imputed	0.984	CHST3	cell adhesion	10	73769330	T/G	0.9868	0.0132	6.956	mechanical ventilation	0.2796	0.967499	0.6046	0.1547	-0.43-0.74	0.995659	0.2796	-0.3041	-0.86-0.25	0.9996	0.7743	-0.0532	-0.42-0.31	0.997951	0.6838	0.2037	-0.78-1.2	0.967499	FALSE
rs116923439	imputed	0.819	CHST3	cell adhesion	10	73754334	G/A	0.9788	0.0212	0.955	supplemental o2	0.2833	0.938006	0.2833	-0.2799	-0.79-0.23	0.995659	0.804	-0.063	-0.56-0.43	0.9996	0.3286	0.174	-0.17-0.52	0.977357	0.4855	-0.3137	-1.2-0.57	0.938006	FALSE
rs76094341	imputed	0.616	CHST3	cell adhesion	10	73768575	C/T	0.9897	0.0103	9.726	case & control	0.295	0.907825	0.4919	-0.2822	-1.1-0.52	0.995659	0.6795	-0.1625	-0.93-0.61	0.9996	0.7232	-0.0919	-0.6-0.42	0.994593	0.295	-0.7179	-2.1-0.63	0.907825	FALSE
rs61852224	imputed	0.936	CHST3	cell adhesion	10	73728948	C/T	0.8523	0.1477	1.815	CPAP	0.2992	0.907869	0.9368	0.0079	-0.19-0.2	0.9965	0.6517	0.0423	-0.14-0.23	0.9996	0.2992	-0.0667	-0.19-0.059	0.977357	0.3333	-0.153	-0.46-0.16	0.907869	FALSE
rs4148927	imputed	0.946	CHST3	cell adhesion	10	73739261	C/T	0.8855	0.1145	1.529	case & control	0.3037	0.907825	0.5217	-0.071	-0.29-0.15	0.995659	0.8612	-0.0184	-0.22-0.19	0.9996	0.7496	-0.0231	-0.16-0.12	0.997951	0.3037	-0.1834	-0.53-0.17	0.907825	FALSE
rs76256941	imputed	0.888	CHST3	cell adhesion	10	73726811	G/A	0.9843	0.0157	7.801	CPAP	0.3097	0.927911	0.5539	0.1781	-0.41-0.77	0.995659	0.5155	-0.1803	-0.72-0.36	0.9996	0.3097	-0.186	-0.54-0.17	0.977357	0.4476	0.3486	-0.55-1.2	0.927911	FALSE
rs1871451	imputed	0.955	CHST3	cell adhesion	10	73772161	G/T	0.4468	0.4468	2.164	supplemental o2	0.3137	0.913623	0.3137	-0.0705	-0.21-0.067	0.995659	0.9611	0.0032	-0.13-0.13	0.9996	0.9009	0.0055	-0.081-0.092	0.9995	0.3646	-0.0996	-0.31-0.12	0.913623	FALSE
rs3740129	imputed	0.913	CHST3	cell adhesion	10	73767859	G/A	0.5982	0.4018	11.53	supplemental o2	0.3222	0.948425	0.3222	-0.0714	-0.21-0.07	0.995659	0.3671	-0.0613	-0.19-0.072	0.9996	0.9248	0.0043	-0.085-0.093	0.9995	0.5191	-0.0737	-0.3-0.15	0.948425	FALSE
rs117761604	imputed	0.832	CHST3	cell adhesion	10	73741265	G/T	0.9789	0.0211	7.149	CPAP	0.327	0.977357	0.5388	-0.1514	-0.63-0.33	0.995659	0.6902	-0.094	-0.56-0.37	0.9996	0.327	0.1608	-0.16-0.48	0.977357	0.8953	-0.0542	-0.86-0.75	0.9833	FALSE
rs116942717	imputed	0.843	CHST3	cell adhesion	10	73745275	C/A	0.9787	0.0213	6.491	CPAP	0.3283	0.977357	0.5328	-0.1523	-0.63-0.33	0.995659	0.7149	-0.0855	-0.54-0.37	0.9996	0.3283	0.1591	-0.16-0.48	0.977357	0.8937	-0.0545	-0.85-0.74	0.9833	FALSE
rs117518915	imputed	0.885	CHST3	cell adhesion	10	73725850	C/T	0.9583	0.0417	5.5	case & control	0.3303	0.907869	0.4743	-0.131	-0.49-0.23	0.995659	0.6215	0.0835	-0.25-0.41	0.9996	0.3434	-0.1071	-0.33-0.11	0.977357	0.3303	-0.2772	-0.84-0.28	0.907869	FALSE
rs181779977	imputed	0.648	CHST3	cell adhesion	10	73745624	T/G	0.9863	0.0137	8.574	CPAP	0.3349	0.975746	0.3784	-0.3273	-1.1-0.4	0.995659	0.9095	-0.0394	-0.72-0.64	0.9996	0.3349	0.2204	-0.23-0.67	0.977357	0.8157	0.1413	-1-1.3	0.975746	FALSE
rs7090835	imputed	0.8	CHST3	cell adhesion	10	73749601	G/A	0.9894	0.0106	3.92	case & control	0.3407	0.907869	0.3589	0.3511	-0.4-1.1	0.995659	0.6634	0.1547	-0.54-0.85	0.9996	0.7269	0.0859	-0.4-0.57	0.994593	0.3407	0.5533	-0.58-1.7	0.907869	FALSE
rs12766209	imputed	0.799	CHST3	cell adhesion	10	73749746	G/A	0.9894	0.0106	1.384	case & control	0.3414	0.907869	0.3591	0.3509	-0.4-1.1	0.995659	0.662	0.1554	-0.54-0.85	0.9996	0.7256	0.0863	-0.4-0.57	0.994593	0.3414	0.5525	-0.59-1.7	0.907869	FALSE
rs80210009	imputed	0.925	CHST3	cell adhesion	10	73768635	G/A	0.9769	0.0231	4.404	case & control	0.3531	0.908525	0.5989	0.1272	-0.35-0.6	0.995659	0.8109	-0.0527	-0.48-0.38	0.9996	0.6675	-0.0639	-0.36-0.23	0.98444	0.3531	0.3469	-0.39-1.1	0.908525	FALSE
rs55981934	imputed	0.923	CHST3	cell adhesion	10	73734218	G/T	0.8899	0.1101	2.34	case & control	0.3935	0.919968	0.6455	-0.0523	-0.27-0.17	0.995659	0.7323	-0.0369	-0.25-0.17	0.9996	0.7696	-0.0218	-0.17-0.12	0.997951	0.3935	-0.1562	-0.51-0.2	0.919968	FALSE
rs17297481	imputed	0.992	CHST3	cell adhesion	10	73770128	G/A	0.9006	0.0994	10.92	supplemental o2	0.3966	0.919968	0.3966	-0.099	-0.33-0.13	0.995659	0.9809	0.0027	-0.22-0.22	0.9996	0.7394	-0.0254	-0.18-0.12	0.997154	0.4034	-0.1577	-0.53-0.21	0.919968	FALSE
rs55747057	imputed	0.92	CHST3	cell adhesion	10	73732580	T/G	0.8899	0.1101	4.861	case & control	0.3978	0.919968	0.6517	-0.0514	-0.27-0.17	0.995659	0.7268	-0.0378	-0.25-0.17	0.9996	0.7595	-0.0228	-0.17-0.12	0.997951	0.3978	-0.155	-0.51-0.2	0.919968	FALSE
rs4148921	imputed	0.918	CHST3	cell adhesion	10	73731768	C/T	0.8898	0.1102	2.595	case & control	0.3995	0.919968	0.6547	-0.0509	-0.27-0.17	0.995659	0.7233	-0.0383	-0.25-0.17	0.9996	0.7548	-0.0233	-0.17-0.12	0.997951	0.3995	-0.1545	-0.51-0.2	0.919968	FALSE
rs4148919	imputed	0.918	CHST3	cell adhesion	10	73731613	T/C	0.8898	0.1102	4.759	case & control	0.3999	0.919968	0.6556	-0.0508	-0.27-0.17	0.995659	0.7233	-0.0383	-0.25-0.17	0.9996	0.7539	-0.0234	-0.17-0.12	0.997951	0.3999	-0.1544	-0.51-0.2	0.919968	FALSE
chr10:73778256:I	imputed	0.575	CHST3	cell adhesion	10	73778256	G/GA	0.9729	0.0271	3.505	supplemental o2	0.4063	0.94424	0.4063	-0.227	-0.76-0.31	0.995659	0.8563	0.0459	-0.45-0.54	0.9996	0.7735	0.0506	-0.29-0.39	0.997951	0.4965	0.2977	-0.56-1.2	0.94424	FALSE
rs7913535	imputed	0.997	CHST3	cell adhesion	10	73721350	C/T	0.669	0.331	4.114	CPAP	0.4079	0.96452	0.764	0.0212	-0.12-0.16	0.995659	0.4945	0.0455	-0.085-0.18	0.9996	0.4079	0.0373	-0.051-0.13	0.977357	0.6385	0.0522	-0.17-0.27	0.96452	FALSE
rs146305825	imputed	0.779	CHST3	cell adhesion	10	73724286	G/T	0.9832	0.0168	6.098	CPAP	0.4161	0.973072	0.686	-0.1226	-0.72-0.47	0.995659	0.4856	0.1991	-0.36-0.76	0.9996	0.4161	0.1532	-0.22-0.52	0.977357	0.7631	-0.1501	-1.1-0.83	0.973072	FALSE
rs3808945	imputed	0.991	CHST3	cell adhesion	10	73723370	C/T	0.6692	0.3308	8.958	CPAP	0.4266	0.968012	0.8008	0.0179	-0.12-0.16	0.995659	0.4778	0.0474	-0.083-0.18	0.9996	0.4266	0.0359	-0.052-0.12	0.977357	0.6904	0.0444	-0.17-0.26	0.968012	FALSE
rs6480589	imputed	0.99	CHST3	cell adhesion	10	73723638	G/C	0.668	0.332	0.713	CPAP	0.4271	0.965402	0.8075	0.0173	-0.12-0.16	0.995659	0.5234	0.0426	-0.088-0.17	0.9996	0.4271	0.0359	-0.052-0.12	0.977357	0.669	0.0476	-0.17-0.27	0.965402	FALSE
rs10823892	genotyped	1	CHST3	cell adhesion	10	73722349	C/T	0.6686	0.3314	5.52	CPAP	0.4328	0.962972	0.799	0.018	-0.12-0.16	0.995659	0.5339	0.0414	-0.089-0.17	0.9996	0.4328	0.0353	-0.053-0.12	0.977357	0.5974	0.0586	-0.16-0.28	0.962972	FALSE
rs147771541	imputed	0.909	CHST3	cell adhesion	10	73727132	G/A	0.9897	0.0103	3.032	case & control	0.4622	0.929306	0.8702	-0.0554	-0.72-0.61	0.995659	0.9373	0.0263	-0.63-0.68	0.9996	0.7517	-0.0719	-0.52-0.37	0.997951	0.4622	-0.4077	-1.5-0.68	0.929306	FALSE
rs16929561	imputed	0.987	CHST3	cell adhesion	10	73776875	G/A	0.903	0.097	4.496	case & control	0.4692	0.929311	0.5106	-0.0762	-0.3-0.15	0.995659	0.7941	0.0288	-0.19-0.24	0.9996	0.8851	-0.0109	-0.16-0.14	0.9995	0.4692	-0.1354	-0.5-0.23	0.929311	FALSE
rs187449246	imputed	0.564	CHST3	cell adhesion	10	73751486	T/A	0.9798	0.0202	6.485	mechanical ventilation	0.4716	0.975264	0.7136	0.1146	-0.5-0.73	0.995659	0.4716	-0.2133	-0.79-0.37	0.9996	0.8948	-0.0274	-0.43-0.38	0.9995	0.8076	0.1206	-0.85-1.1	0.975264	FALSE
rs191076144	imputed	0.564	CHST3	cell adhesion	10	73751503	C/T	0.9798	0.0202	0.927	mechanical ventilation	0.4716	0.975264	0.7132	0.1147	-0.5-0.73	0.995659	0.4716	-0.2133	-0.79-0.37	0.9996	0.8948	-0.0274	-0.43-0.38	0.9995	0.8069	0.121	-0.85-1.1	0.975264	FALSE
rs4148925	imputed	0.916	CHST3	cell adhesion	10	73736993	G/C	0.884	0.116	0.909	case & control	0.4762	0.933565	0.6679	-0.0479	-0.27-0.17	0.995659	0.6965	-0.0414	-0.25-0.17	0.9996	0.7831	-0.0201	-0.16-0.12	0.997951	0.4762	-0.128	-0.48-0.22	0.933565	FALSE
rs4148922	imputed	0.899	CHST3	cell adhesion	10	73732419	T/G	0.8723	0.1277	5.452	case & control	0.4987	0.94424	0.9307	0.0094	-0.2-0.22	0.996257	0.6096	-0.0524	-0.25-0.15	0.9996	0.6734	-0.0297	-0.17-0.11	0.98668	0.4987	-0.1176	-0.46-0.22	0.94424	FALSE
rs751451	imputed	0.938	CHST3	cell adhesion	10	73761112	G/T	0.8855	0.1145	1.206	mechanical ventilation	0.499	0.993173	0.993	-0.001	-0.22-0.22	0.999413	0.499	0.0719	-0.14-0.28	0.9996	0.8796	-0.011	-0.15-0.13	0.9995	0.951	0.0111	-0.34-0.36	0.993173	FALSE
rs74614030	imputed	0.963	CHST3	cell adhesion	10	73760101	G/A	0.9011	0.0989	2.122	supplemental o2	0.5025	0.948425	0.5025	-0.0801	-0.31-0.15	0.995659	0.89	-0.0157	-0.24-0.21	0.9996	0.918	-0.0081	-0.16-0.15	0.9995	0.5261	-0.1227	-0.5-0.26	0.948425	FALSE
rs75519116	imputed	0.993	CHST3	cell adhesion	10	73776406	C/G	0.9037	0.0963	4.693	case & control	0.5036	0.945762	0.5432	-0.0704	-0.3-0.16	0.995659	0.7343	0.0375	-0.18-0.25	0.9996	0.896	-0.0099	-0.16-0.14	0.9995	0.5036	-0.1252	-0.49-0.24	0.945762	FALSE
rs76423969	genotyped	1	CHST3	cell adhesion	10	73741785	A/G	0.9636	0.0364	4.186	case & control	0.5072	0.946886	0.7485	0.0591	-0.3-0.42	0.995659	0.5531	-0.1015	-0.44-0.23	0.9996	0.5826	-0.0625	-0.29-0.16	0.977357	0.5072	0.1927	-0.38-0.76	0.946886	FALSE
chr10:73759876:D	imputed	0.96	CHST3	cell adhesion	10	73759876	CAT/C	0.9008	0.0992	5.695	supplemental o2	0.5089	0.948425	0.5089	-0.079	-0.31-0.16	0.995659	0.878	-0.0175	-0.24-0.21	0.9996	0.915	-0.0084	-0.16-0.15	0.9995	0.5261	-0.1227	-0.5-0.26	0.948425	FALSE
rs56343295	genotyped	1	CHST3	cell adhesion	10	73724694	C/T	0.9546	0.0454	9.829	case & control	0.5184	0.948425	0.9102	0.0187	-0.31-0.34	0.995659	0.5378	0.0941	-0.21-0.39	0.9996	0.7625	-0.0317	-0.24-0.17	0.997951	0.5184	0.1655	-0.34-0.67	0.948425	FALSE
rs4148934	imputed	0.962	CHST3	cell adhesion	10	73760604	G/T	0.9008	0.0992	1.6	supplemental o2	0.5234	0.948425	0.5234	-0.0762	-0.31-0.16	0.995659	0.9188	-0.0116	-0.23-0.21	0.9996	0.908	-0.0091	-0.16-0.14	0.9995	0.5469	-0.1165	-0.5-0.26	0.948425	FALSE
rs4148917	imputed	0.896	CHST3	cell adhesion	10	73731442	G/A	0.8827	0.1173	0.454	CPAP	0.5238	0.965402	0.7875	-0.0298	-0.25-0.19	0.995659	0.8648	-0.0179	-0.22-0.19	0.9996	0.5238	-0.046	-0.19-0.095	0.977357	0.6798	-0.0733	-0.42-0.27	0.965402	FALSE
rs75866355	imputed	0.762	CHST3	cell adhesion	10	73751207	C/T	0.9899	0.0101	2.826	mechanical ventilation	0.5246	0.977357	0.6563	-0.182	-0.98-0.62	0.995659	0.5246	-0.2303	-0.94-0.48	0.9996	0.5726	-0.1332	-0.6-0.33	0.977357	0.9879	-0.0088	-1.1-1.1	0.998817	FALSE
rs56166734	imputed	0.995	CHST3	cell adhesion	10	73777796	C/A	0.9032	0.0968	6.51	case & control	0.5295	0.948425	0.6037	-0.06	-0.29-0.17	0.995659	0.6295	0.0531	-0.16-0.27	0.9996	0.9606	-0.0037	-0.15-0.14	0.9995	0.5295	-0.1173	-0.48-0.25	0.948425	FALSE
rs78545371	imputed	0.928	CHST3	cell adhesion	10	73756785	G/A	0.8909	0.1091	3.955	case & control	0.5393	0.948425	0.753	-0.035	-0.25-0.18	0.995659	0.9816	-0.0025	-0.21-0.21	0.9996	0.9597	0.0037	-0.14-0.15	0.9995	0.5393	-0.1106	-0.46-0.24	0.948425	FALSE
rs77455139	imputed	0.92	CHST3	cell adhesion	10	73733993	T/C	0.8863	0.1137	1.482	case & control	0.5405	0.948425	0.9977	-0.0003	-0.22-0.22	0.999451	0.9499	-0.0067	-0.21-0.2	0.9996	0.9317	-0.0063	-0.15-0.14	0.9995	0.5405	-0.1099	-0.46-0.24	0.948425	FALSE
rs55896879	genotyped	1	CHST3	cell adhesion	10	73774581	G/A	0.8939	0.1061	4.298	supplemental o2	0.564	0.972772	0.564	-0.0656	-0.29-0.16	0.995659	0.6843	0.0439	-0.17-0.26	0.9996	0.8053	-0.0183	-0.16-0.13	0.9995	0.735	-0.0619	-0.42-0.3	0.972772	FALSE
rs4148918	imputed	0.914	CHST3	cell adhesion	10	73731585	T/G	0.8865	0.1135	6.283	case & control	0.5869	0.960687	0.7627	-0.0339	-0.25-0.19	0.995659	0.9995	-0.0001	-0.21-0.21	0.9996	0.6495	-0.0333	-0.18-0.11	0.98208	0.5869	-0.0981	-0.45-0.26	0.960687	FALSE
rs56321016	imputed	0.973	CHST3	cell adhesion	10	73747325	T/A	0.8824	0.1176	3.738	mechanical ventilation	0.6181	0.973072	0.8371	0.0223	-0.19-0.23	0.995659	0.6181	0.0513	-0.15-0.25	0.9996	0.9783	0.0019	-0.14-0.14	0.9995	0.7844	0.0476	-0.29-0.39	0.973072	FALSE
rs192859853	imputed	0.717	CHST3	cell adhesion	10	73729804	C/T	0.9788	0.0212	11.2	case & control	0.6204	0.963594	0.8627	-0.047	-0.58-0.49	0.995659	0.7779	0.0747	-0.44-0.59	0.9996	0.7944	0.0456	-0.3-0.39	0.998846	0.6204	-0.221	-1.1-0.65	0.963594	FALSE
rs4148944	genotyped	1	CHST3	cell adhesion	10	73769543	G/A	0.8959	0.1041	10.42	mechanical ventilation	0.6239	0.973072	0.6376	-0.0535	-0.28-0.17	0.995659	0.6239	0.0528	-0.16-0.26	0.9996	0.9377	-0.0058	-0.15-0.14	0.9995	0.7679	-0.0538	-0.41-0.3	0.973072	FALSE
rs4148931	imputed	0.955	CHST3	cell adhesion	10	73759599	T/C	0.8993	0.1007	0.71	case & control	0.6294	0.964075	0.6931	-0.0456	-0.27-0.18	0.995659	0.9699	0.0041	-0.21-0.22	0.9996	0.8254	-0.0166	-0.16-0.13	0.9995	0.6294	-0.09	-0.46-0.28	0.964075	FALSE
rs11000124	imputed	0.977	CHST3	cell adhesion	10	73745823	T/A	0.8813	0.1187	1.109	mechanical ventilation	0.6361	0.97202	0.702	0.0411	-0.17-0.25	0.995659	0.6361	0.0483	-0.15-0.25	0.9996	0.9539	0.004	-0.13-0.14	0.9995	0.7077	0.0645	-0.27-0.4	0.97202	FALSE
rs4148908	imputed	0.956	CHST3	cell adhesion	10	73724548	G/A	0.2977	0.2977	11.61	case & control	0.65	0.965402	0.7337	0.0253	-0.12-0.17	0.995659	0.6708	-0.03	-0.17-0.11	0.9996	0.7051	-0.018	-0.11-0.075	0.993125	0.65	-0.0537	-0.29-0.18	0.965402	FALSE
rs78158745	imputed	0.96	CHST3	cell adhesion	10	73757479	G/A	0.8993	0.1007	1.439	case & control	0.6507	0.965402	0.7132	-0.0424	-0.27-0.18	0.995659	0.9908	0.0013	-0.21-0.22	0.9996	0.8452	-0.0147	-0.16-0.13	0.9995	0.6507	-0.0843	-0.45-0.28	0.965402	FALSE
rs79678447	imputed	0.961	CHST3	cell adhesion	10	73757041	A/G	0.8993	0.1007	1.559	case & control	0.6551	0.965402	0.7174	-0.0417	-0.27-0.18	0.995659	0.9952	0.0007	-0.21-0.22	0.9996	0.8492	-0.0143	-0.16-0.13	0.9995	0.6551	-0.0831	-0.45-0.28	0.965402	FALSE
rs80149273	imputed	0.957	CHST3	cell adhesion	10	73756834	G/A	0.8976	0.1024	1.815	case & control	0.6569	0.965402	0.7019	-0.0439	-0.27-0.18	0.995659	0.9377	-0.0085	-0.22-0.21	0.9996	0.8788	-0.0114	-0.16-0.14	0.9995	0.6569	-0.0823	-0.45-0.28	0.965402	FALSE
rs77946309	imputed	0.96	CHST3	cell adhesion	10	73755937	T/G	0.8976	0.1024	4.368	case & control	0.6693	0.965402	0.7103	-0.0426	-0.27-0.18	0.995659	0.9282	-0.0098	-0.22-0.2	0.9996	0.8857	-0.0108	-0.16-0.14	0.9995	0.6693	-0.079	-0.44-0.28	0.965402	FALSE
rs56328539	imputed	0.905	CHST3	cell adhesion	10	73733833	C/T	0.882	0.118	5.771	CPAP	0.6763	0.972772	0.7899	-0.0292	-0.24-0.19	0.995659	0.9361	-0.0083	-0.21-0.2	0.9996	0.6763	-0.0298	-0.17-0.11	0.988306	0.7246	-0.0619	-0.41-0.28	0.972772	FALSE
rs74828109	imputed	0.978	CHST3	cell adhesion	10	73751817	C/G	0.8981	0.1019	2.725	case & control	0.6765	0.965402	0.8253	-0.0252	-0.25-0.2	0.995659	0.9769	-0.0031	-0.22-0.21	0.9996	0.9545	-0.0042	-0.15-0.14	0.9995	0.6765	-0.0766	-0.44-0.28	0.965402	FALSE
rs75393606	imputed	0.968	CHST3	cell adhesion	10	73754739	A/G	0.8992	0.1008	0.017	case & control	0.679	0.965402	0.74	-0.0381	-0.26-0.19	0.995659	0.9825	-0.0024	-0.22-0.21	0.9996	0.8711	-0.0122	-0.16-0.13	0.9995	0.679	-0.0767	-0.44-0.29	0.965402	FALSE
rs77074406	imputed	0.953	CHST3	cell adhesion	10	73750462	G/A	0.9026	0.0974	0.687	case & control	0.6814	0.965402	0.982	0.0027	-0.23-0.23	0.999413	0.949	0.0072	-0.21-0.23	0.9996	0.9835	-0.0016	-0.15-0.15	0.9995	0.6814	-0.078	-0.45-0.29	0.965402	FALSE
rs56070324	imputed	0.961	CHST3	cell adhesion	10	73752513	G/T	0.8997	0.1003	0.141	case & control	0.6834	0.967077	0.896	-0.0152	-0.24-0.21	0.995659	0.985	-0.0021	-0.22-0.21	0.9996	0.8611	-0.0133	-0.16-0.14	0.9995	0.6834	-0.0762	-0.44-0.29	0.967077	FALSE
rs112062046	imputed	0.973	CHST3	cell adhesion	10	73753718	C/T	0.8992	0.1008	0.219	case & control	0.6895	0.967744	0.7503	-0.0365	-0.26-0.19	0.995659	0.9724	-0.0038	-0.22-0.21	0.9996	0.8804	-0.0113	-0.16-0.14	0.9995	0.6895	-0.0739	-0.44-0.29	0.967744	FALSE
rs56202319	imputed	0.974	CHST3	cell adhesion	10	73743292	T/C	0.9036	0.0964	7.174	mechanical ventilation	0.714	0.973072	0.7894	-0.032	-0.27-0.2	0.995659	0.714	0.0417	-0.18-0.26	0.9996	0.8454	0.0152	-0.14-0.17	0.9995	0.7438	-0.063	-0.44-0.31	0.973072	FALSE
rs56325617	imputed	0.998	CHST3	cell adhesion	10	73774664	T/C	0.8787	0.1213	2.156	supplemental o2	0.7475	0.978439	0.7475	-0.0347	-0.25-0.18	0.995659	0.9764	-0.003	-0.2-0.2	0.9996	0.796	-0.0179	-0.15-0.12	0.998846	0.857	-0.031	-0.37-0.31	0.978439	FALSE
rs16929536	genotyped	1	CHST3	cell adhesion	10	73744839	G/A	0.8966	0.1034	3.91	case & control	0.7661	0.973072	0.8487	-0.0214	-0.24-0.2	0.995659	0.9689	0.0042	-0.21-0.21	0.9996	0.9841	0.0015	-0.14-0.14	0.9995	0.7661	-0.0538	-0.41-0.3	0.973072	FALSE
rs55740104	imputed	0.987	CHST3	cell adhesion	10	73742582	C/T	0.8964	0.1036	2.959	case & control	0.7804	0.973072	0.865	-0.0192	-0.24-0.2	0.995659	0.9833	0.0023	-0.21-0.21	0.9996	0.9952	-0.0004	-0.14-0.14	0.9995	0.7804	-0.0506	-0.41-0.31	0.973072	FALSE
rs55857571	imputed	0.986	CHST3	cell adhesion	10	73742569	C/T	0.8964	0.1036	4.693	case & control	0.7805	0.973072	0.8653	-0.0191	-0.24-0.2	0.995659	0.9829	0.0023	-0.21-0.21	0.9996	0.9959	-0.0004	-0.14-0.14	0.9995	0.7805	-0.0506	-0.41-0.31	0.973072	FALSE
rs7099356	imputed	0.975	CHST3	cell adhesion	10	73744388	T/G	0.8895	0.1105	7.411	CPAP	0.7831	0.986942	0.8062	-0.0269	-0.24-0.19	0.995659	0.9584	0.0054	-0.2-0.21	0.9996	0.7831	-0.0196	-0.16-0.12	0.997951	0.9197	0.0177	-0.33-0.36	0.986942	FALSE
rs12172746	genotyped	1	CHST3	cell adhesion	10	73771282	C/T	0.8793	0.1207	4.614	supplemental o2	0.7833	0.99298	0.7833	-0.0296	-0.24-0.18	0.995659	0.9798	0.0026	-0.2-0.2	0.9996	0.813	-0.0164	-0.15-0.12	0.9995	0.9462	-0.0116	-0.35-0.33	0.99298	FALSE
rs4148955	imputed	0.998	CHST3	cell adhesion	10	73774318	C/T	0.8792	0.1208	1.032	supplemental o2	0.7871	0.989746	0.7871	-0.0291	-0.24-0.18	0.995659	0.9701	0.0038	-0.2-0.2	0.9996	0.7973	-0.0178	-0.15-0.12	0.999256	0.9376	-0.0135	-0.35-0.32	0.989746	FALSE
rs56218110	imputed	1	CHST3	cell adhesion	10	73772216	G/A	0.8793	0.1207	8.919	supplemental o2	0.7881	0.993118	0.7881	-0.029	-0.24-0.18	0.995659	0.9768	0.003	-0.2-0.2	0.9996	0.8113	-0.0165	-0.15-0.12	0.9995	0.9476	-0.0113	-0.35-0.33	0.993118	FALSE
rs730722	imputed	0.999	CHST3	cell adhesion	10	73772650	G/C	0.8793	0.1207	11.37	supplemental o2	0.7902	0.993173	0.7902	-0.0287	-0.24-0.18	0.995659	0.9755	0.0031	-0.2-0.2	0.9996	0.8107	-0.0166	-0.15-0.12	0.9995	0.9482	-0.0112	-0.35-0.33	0.993173	FALSE
rs11000133	imputed	0.999	CHST3	cell adhesion	10	73773445	C/A	0.8793	0.1207	9.952	supplemental o2	0.7941	0.993173	0.7941	-0.0281	-0.24-0.18	0.995659	0.9731	0.0034	-0.2-0.2	0.9996	0.8091	-0.0167	-0.15-0.12	0.9995	0.9493	-0.011	-0.35-0.33	0.993173	FALSE
rs4148954	imputed	0.999	CHST3	cell adhesion	10	73773602	C/T	0.8793	0.1207	6.225	supplemental o2	0.7946	0.993173	0.7946	-0.0281	-0.24-0.18	0.995659	0.9725	0.0035	-0.2-0.2	0.9996	0.8087	-0.0168	-0.15-0.12	0.9995	0.9494	-0.0109	-0.35-0.33	0.993173	FALSE
rs72642242	imputed	0.994	CHST3	cell adhesion	10	73776297	A/G	0.8796	0.1204	2.647	supplemental o2	0.8011	0.978333	0.8011	-0.0274	-0.24-0.19	0.995659	0.8993	0.013	-0.19-0.21	0.9996	0.8191	-0.016	-0.15-0.12	0.9995	0.8567	-0.0314	-0.37-0.31	0.978333	FALSE
rs55810960	imputed	0.994	CHST3	cell adhesion	10	73776315	T/C	0.8796	0.1204	1.055	supplemental o2	0.8012	0.978333	0.8012	-0.0274	-0.24-0.19	0.995659	0.8992	0.013	-0.19-0.21	0.9996	0.8192	-0.016	-0.15-0.12	0.9995	0.8567	-0.0314	-0.37-0.31	0.978333	FALSE
rs16929537	imputed	0.995	CHST3	cell adhesion	10	73745354	A/G	0.8958	0.1042	3.268	case & control	0.8387	0.978238	0.851	-0.0211	-0.24-0.2	0.995659	0.9822	0.0024	-0.21-0.21	0.9996	0.9873	-0.0012	-0.14-0.14	0.9995	0.8387	-0.0368	-0.39-0.32	0.978238	FALSE
rs117856727	imputed	0.642	CHST3	cell adhesion	10	73741518	G/C	0.9901	0.0099	6.729	case & control	0.8583	0.978857			NA-NA				NA-NA				NA-NA		0.8583	-0.116	-1.4-1.2	0.978857	FALSE
rs148526356	imputed	0.912	CHST3	cell adhesion	10	73754999	C/A	0.9062	0.0938	2.988	case & control	0.8643	0.979216	0.9579	0.0064	-0.23-0.25	0.999413	0.8803	0.0175	-0.21-0.25	0.9996	0.8866	-0.0113	-0.17-0.14	0.9995	0.8643	-0.0336	-0.42-0.35	0.979216	FALSE
rs34140318	imputed	0.619	CRP	Recognition	1	159685542	T/C	0.9879	0.0121	0.746	CPAP	0.01202	0.948425	0.7111	-0.1431	-0.9-0.61	0.995659	0.3701	0.3299	-0.39-1.1	0.9996	0.01202	-0.6285	-1.1--0.14	0.977357	0.5496	0.3563	-0.81-1.5	0.948425	TRUE
rs138592332	imputed	0.884	CRP	Recognition	1	159686760	T/G	0.9804	0.0196	0.418	mechanical ventilation	0.01586	0.734216	0.04527	-0.4941	-0.98--0.011	0.995659	0.01586	-0.5753	-1--0.11	0.896069	0.4581	-0.1187	-0.43-0.19	0.977357	0.05529	-0.7958	-1.6-0.017	0.734216	TRUE
rs2794520	genotyped	1	CRP	Recognition	1	159678816	C/T	0.6348	0.3652	2.737	supplemental o2	0.01747	0.907825	0.01747	-0.1631	-0.3--0.029	0.995659	0.5627	-0.0376	-0.16-0.09	0.9996	0.9581	-0.0023	-0.088-0.083	0.9995	0.3178	-0.1102	-0.33-0.11	0.907825	TRUE
rs1800947	imputed	0.938	CRP	Recognition	1	159683438	C/G	0.9248	0.0752	11.3	supplemental o2	0.0176	0.906278	0.0176	-0.3123	-0.57--0.055	0.995659	0.01954	-0.29	-0.53--0.047	0.958017	0.5615	-0.0481	-0.21-0.11	0.977357	0.1973	-0.266	-0.67-0.14	0.906278	TRUE
rs72698576	genotyped	1	CRP	Recognition	1	159677288	A/G	0.9516	0.0484	8.977	CPAP	0.01941	0.776533	0.3375	0.1558	-0.16-0.47	0.995659	0.9471	-0.0101	-0.31-0.29	0.9996	0.01941	0.2378	0.039-0.44	0.977357	0.08424	0.4466	-0.06-0.95	0.776533	TRUE
rs1205	genotyped	1	CRP	Recognition	1	159682233	C/T	0.6379	0.3621	5.18	supplemental o2	0.01988	0.907825	0.01988	-0.16	-0.29--0.026	0.995659	0.6277	-0.0316	-0.16-0.096	0.9996	0.9843	0.0009	-0.085-0.087	0.9995	0.321	-0.1096	-0.33-0.11	0.907825	TRUE
chr1:159686986:D	imputed	0.991	CRP	Recognition	1	159686986	CAT/C	0.6199	0.3801	18.66	supplemental o2	0.0445	0.919968	0.0445	-0.1374	-0.27--0.0035	0.995659	0.9922	-0.0006	-0.13-0.13	0.9996	0.7894	0.0116	-0.074-0.097	0.998281	0.4149	-0.0898	-0.31-0.13	0.919968	TRUE
rs1130864	genotyped	1	CRP	Recognition	1	159683091	G/A	0.7059	0.2941	2.604	supplemental o2	0.04496	0.907393	0.04496	0.1523	0.0035-0.3	0.995659	0.2944	0.0743	-0.064-0.21	0.9996	0.4628	0.0349	-0.058-0.13	0.977357	0.2707	0.1326	-0.1-0.37	0.907393	TRUE
rs1417938	imputed	0.999	CRP	Recognition	1	159684186	T/A	0.7065	0.2935	6.939	supplemental o2	0.05085	0.907825	0.05085	0.1484	-0.00036-0.3	0.995659	0.2947	0.0742	-0.065-0.21	0.9996	0.453	0.0357	-0.057-0.13	0.977357	0.2884	0.1279	-0.11-0.36	0.907825	TRUE
rs3116636	imputed	0.999	CRP	Recognition	1	159686483	G/A	0.7064	0.2936	2.64	supplemental o2	0.0528	0.907825	0.0528	0.1472	-0.0016-0.3	0.995659	0.2951	0.0742	-0.065-0.21	0.9996	0.4521	0.0357	-0.057-0.13	0.977357	0.2872	0.1282	-0.11-0.36	0.907825	TRUE
rs3116635	imputed	0.999	CRP	Recognition	1	159686493	A/G	0.7064	0.2936	2.697	supplemental o2	0.05281	0.907825	0.05281	0.1472	-0.0016-0.3	0.995659	0.2951	0.0742	-0.065-0.21	0.9996	0.4521	0.0357	-0.057-0.13	0.977357	0.2871	0.1282	-0.11-0.36	0.907825	TRUE
rs2369251	imputed	0.999	CRP	Recognition	1	159687246	A/G	0.7064	0.2936	1.598	supplemental o2	0.05357	0.907825	0.05357	0.1467	-0.0021-0.3	0.995659	0.2952	0.0742	-0.065-0.21	0.9996	0.4518	0.0358	-0.057-0.13	0.977357	0.2867	0.1284	-0.11-0.36	0.907825	TRUE
rs3122012	imputed	0.997	CRP	Recognition	1	159689323	T/C	0.7067	0.2933	8.654	supplemental o2	0.05589	0.907825	0.05589	0.1456	-0.0034-0.29	0.995659	0.3117	0.0718	-0.067-0.21	0.9996	0.4287	0.0377	-0.056-0.13	0.977357	0.2747	0.1318	-0.1-0.37	0.907825	TRUE
rs3091244	imputed	0.983	CRP	Recognition	1	159684665	G/A	0.6873	0.3127	0.082	supplemental o2	0.06312	0.907393	0.06312	0.1391	-0.0075-0.29	0.995659	0.3089	0.0712	-0.066-0.21	0.9996	0.4033	0.0391	-0.053-0.13	0.977357	0.2256	0.1437	-0.089-0.38	0.907393	TRUE
rs142168307	imputed	1	CRP	Recognition	1	159688396	C/T	0.9284	0.0716	2.901	mechanical ventilation	0.1086	0.907869	0.2742	-0.1455	-0.41-0.12	0.995659	0.1086	-0.2003	-0.44-0.044	0.9996	0.2121	-0.1045	-0.27-0.06	0.977357	0.3337	-0.2059	-0.62-0.21	0.907869	TRUE
rs3093068	imputed	0.997	CRP	Recognition	1	159681364	G/C	0.9258	0.0742	0.678	mechanical ventilation	0.1323	0.96032	0.4168	-0.106	-0.36-0.15	0.995659	0.1323	-0.184	-0.42-0.056	0.9996	0.2042	-0.1041	-0.26-0.056	0.977357	0.5833	-0.1143	-0.52-0.29	0.96032	TRUE
rs3093070	genotyped	1	CRP	Recognition	1	159680817	T/G	0.9797	0.0203	11.12	CPAP	0.1324	0.907393	0.3412	0.2294	-0.24-0.7	0.995659	0.4619	0.1642	-0.27-0.6	0.9996	0.1324	0.2295	-0.069-0.53	0.977357	0.2637	0.4196	-0.32-1.2	0.907393	TRUE
rs3093059	genotyped	1	CRP	Recognition	1	159685136	A/G	0.9249	0.0751	2.591	mechanical ventilation	0.1325	0.919968	0.4693	-0.0942	-0.35-0.16	0.995659	0.1325	-0.1843	-0.42-0.056	0.9996	0.2332	-0.0979	-0.26-0.063	0.977357	0.3995	-0.1753	-0.58-0.23	0.919968	TRUE
rs150102849	imputed	0.997	CRP	Recognition	1	159686683	C/T	0.989	0.011	2.985	mechanical ventilation	0.1439	0.965402	0.7854	0.0866	-0.54-0.71	0.995659	0.1439	0.4459	-0.15-1	0.9996	0.6332	0.1007	-0.31-0.51	0.977357	0.6688	-0.2194	-1.2-0.79	0.965402	TRUE
rs17860479	imputed	0.997	CRP	Recognition	1	159682670	A/G	0.989	0.011	0.222	mechanical ventilation	0.1439	0.965402	0.7854	0.0866	-0.54-0.71	0.995659	0.1439	0.4459	-0.15-1	0.9996	0.6332	0.1007	-0.31-0.51	0.977357	0.6688	-0.2194	-1.2-0.79	0.965402	TRUE
rs34188124	imputed	0.997	CRP	Recognition	1	159685526	T/C	0.989	0.011	2.267	mechanical ventilation	0.1439	0.965402	0.7854	0.0866	-0.54-0.71	0.995659	0.1439	0.4459	-0.15-1	0.9996	0.6332	0.1007	-0.31-0.51	0.977357	0.6688	-0.2194	-1.2-0.79	0.965402	TRUE
rs34777394	imputed	0.997	CRP	Recognition	1	159685327	T/A	0.989	0.011	2.065	mechanical ventilation	0.1439	0.965402	0.7854	0.0866	-0.54-0.71	0.995659	0.1439	0.4459	-0.15-1	0.9996	0.6332	0.1007	-0.31-0.51	0.977357	0.6688	-0.2194	-1.2-0.79	0.965402	TRUE
chr1:159679208:I	imputed	0.947	CRP	Recognition	1	159679208	C/CG	0.6982	0.3018	5.179	supplemental o2	0.1486	0.94424	0.1486	0.1123	-0.04-0.26	0.995659	0.5465	0.0438	-0.098-0.19	0.9996	0.624	0.0239	-0.071-0.12	0.977357	0.4964	0.084	-0.16-0.33	0.94424	TRUE
rs12084589	genotyped	1	CRP	Recognition	1	159688441	C/A	0.9234	0.0766	0.057	mechanical ventilation	0.1592	0.91584	0.5973	-0.0682	-0.32-0.18	0.995659	0.1592	-0.1712	-0.41-0.067	0.9996	0.3782	-0.0718	-0.23-0.088	0.977357	0.3756	-0.1829	-0.59-0.22	0.91584	TRUE
rs3093075	genotyped	1	CRP	Recognition	1	159679913	G/T	0.9244	0.0756	1.944	mechanical ventilation	0.1937	0.948425	0.5843	-0.071	-0.33-0.18	0.995659	0.1937	-0.1589	-0.4-0.08	0.9996	0.343	-0.0777	-0.24-0.083	0.977357	0.5454	-0.1255	-0.53-0.28	0.948425	TRUE
rs3093077	genotyped	1	CRP	Recognition	1	159679636	A/C	0.9239	0.0761	0.998	mechanical ventilation	0.239	0.959422	0.7018	-0.0496	-0.3-0.2	0.995659	0.239	-0.1435	-0.38-0.095	0.9996	0.3173	-0.0817	-0.24-0.078	0.977357	0.58	-0.1145	-0.52-0.29	0.959422	TRUE
rs12029262	imputed	0.94	CRP	Recognition	1	159679196	G/C	0.8998	0.1002	0.513	supplemental o2	0.2808	0.962972	0.2808	-0.1228	-0.35-0.1	0.995659	0.3338	-0.1038	-0.31-0.11	0.9996	0.9768	-0.0021	-0.14-0.14	0.9995	0.5977	-0.0936	-0.44-0.25	0.962972	TRUE
rs113188187	imputed	0.77	CRP	Recognition	1	159677904	C/T	0.9595	0.0405	4.04	mechanical ventilation	0.3274	0.973072	0.4009	0.1672	-0.22-0.56	0.995659	0.3274	-0.1827	-0.55-0.18	0.9996	0.4342	0.0974	-0.15-0.34	0.977357	0.7439	-0.1036	-0.73-0.52	0.973072	TRUE
rs2808630	genotyped	1	CRP	Recognition	1	159680868	C/T	0.255	0.255	1.521	supplemental o2	0.3838	0.965402	0.3838	-0.0666	-0.22-0.083	0.995659	0.981	0.0017	-0.14-0.14	0.9996	0.7898	0.0129	-0.082-0.11	0.998387	0.6729	-0.0516	-0.29-0.19	0.965402	TRUE
rs2794521	imputed	0.998	CRP	Recognition	1	159685096	C/T	0.2544	0.2544	2.976	supplemental o2	0.4303	0.963273	0.4303	-0.0605	-0.21-0.09	0.995659	0.9892	0.001	-0.14-0.14	0.9996	0.7964	0.0125	-0.082-0.11	0.998846	0.6096	-0.0626	-0.3-0.18	0.963273	TRUE
rs2808633	imputed	0.998	CRP	Recognition	1	159688475	T/C	0.2546	0.2546	0.029	supplemental o2	0.4354	0.961583	0.4354	-0.0598	-0.21-0.09	0.995659	0.9545	0.0041	-0.14-0.14	0.9996	0.7804	0.0135	-0.081-0.11	0.997951	0.5941	-0.0653	-0.31-0.17	0.961583	TRUE
rs2808632	imputed	0.998	CRP	Recognition	1	159687373	G/T	0.2542	0.2542	0.399	supplemental o2	0.4428	0.963273	0.4428	-0.0589	-0.21-0.091	0.995659	0.9722	0.0025	-0.14-0.14	0.9996	0.7926	0.0127	-0.082-0.11	0.998846	0.6159	-0.0615	-0.3-0.18	0.963273	TRUE
rs2794522	imputed	0.998	CRP	Recognition	1	159688411	T/C	0.254	0.254	0.996	supplemental o2	0.4492	0.963997	0.4492	-0.058	-0.21-0.092	0.995659	0.9573	0.0038	-0.14-0.14	0.9996	0.792	0.0128	-0.082-0.11	0.998846	0.6236	-0.0602	-0.3-0.18	0.963997	TRUE
rs146187067	imputed	0.525	CRP	Recognition	1	159687321	G/A	0.989	0.011	0.037	mechanical ventilation	0.5297	0.9833	0.7826	-0.1224	-0.99-0.75	0.995659	0.5297	-0.2598	-1.1-0.55	0.9996	0.6844	0.1142	-0.44-0.66	0.990179	0.8997	-0.0909	-1.5-1.3	0.9833	TRUE
rs75171794	imputed	0.642	ERLEC1	cellular processes	2	54035011	A/C	0.9893	0.0107	0.274	case & control	0.003852	0.380108	0.1894	-0.5027	-1.3-0.25	0.995659	0.1637	-0.5037	-1.2-0.2	0.9996	0.5208	-0.1588	-0.64-0.33	0.977357	0.003852	-1.7208	-2.9--0.56	0.380108	TRUE
rs2692517	imputed	0.765	ERLEC1	cellular processes	2	54030927	A/G	0.0137	0.0137	8.012	case & control	0.01041	0.518692	0.02068	0.7542	0.12-1.4	0.995659	0.1402	0.4521	-0.15-1.1	0.9996	0.1861	0.271	-0.13-0.67	0.977357	0.01041	1.3648	0.32-2.4	0.518692	TRUE
rs13387291	imputed	0.988	ERLEC1	cellular processes	2	54035251	A/G	0.9407	0.0593	7.512	case & control	0.02273	0.725394	0.6405	0.0656	-0.21-0.34	0.995659	0.5195	0.085	-0.17-0.34	0.9996	0.3901	0.0759	-0.097-0.25	0.977357	0.02273	0.5089	0.072-0.95	0.725394	TRUE
rs139383435	imputed	0.635	ERLEC1	cellular processes	2	54018085	A/G	0.9825	0.0175	4.49	case & control	0.02383	0.725394	0.327	0.3157	-0.32-0.95	0.995659	0.9709	0.0111	-0.58-0.61	0.9996	0.531	0.1291	-0.27-0.53	0.977357	0.02383	1.146	0.15-2.1	0.725394	TRUE
rs80051433	imputed	0.951	ERLEC1	cellular processes	2	54010876	C/A	0.9523	0.0477	7.182	CPAP	0.02448	0.907393	0.6035	0.0851	-0.24-0.41	0.995659	0.3507	0.1428	-0.16-0.44	0.9996	0.02448	-0.2315	-0.43--0.03	0.977357	0.2235	-0.3199	-0.83-0.19	0.907393	TRUE
rs115872830	imputed	0.693	ERLEC1	cellular processes	2	54041934	G/T	0.9848	0.0152	0.818	case & control	0.02911	0.725394	0.4404	0.2573	-0.4-0.91	0.995659	0.6576	0.1408	-0.48-0.76	0.9996	0.5219	0.138	-0.28-0.56	0.977357	0.02911	1.1426	0.12-2.2	0.725394	TRUE
rs6720668	imputed	0.991	ERLEC1	cellular processes	2	54019302	T/C	0.9819	0.0181	1.474	case & control	0.03017	0.725394	0.469	0.1808	-0.31-0.67	0.995659	0.5566	0.1356	-0.32-0.59	0.9996	0.3134	0.1573	-0.15-0.46	0.977357	0.03017	0.8525	0.083-1.6	0.725394	TRUE
rs2542571	genotyped	1	ERLEC1	cellular processes	2	54041983	G/T	0.5807	0.4193	6.081	case & control	0.03264	0.725394	0.3176	0.0687	-0.066-0.2	0.995659	0.2131	0.0802	-0.046-0.21	0.9996	0.9102	0.0049	-0.08-0.09	0.9995	0.03264	0.2302	0.019-0.44	0.725394	TRUE
rs2542575	imputed	0.998	ERLEC1	cellular processes	2	54048358	G/A	0.5871	0.4129	2.642	case & control	0.0335	0.725394	0.3575	0.0636	-0.072-0.2	0.995659	0.2052	0.082	-0.045-0.21	0.9996	0.9748	0.0014	-0.084-0.087	0.9995	0.0335	0.2303	0.018-0.44	0.725394	TRUE
rs6545367	imputed	0.988	ERLEC1	cellular processes	2	54037285	A/C	0.9423	0.0577	3.446	case & control	0.0336	0.725394	0.4872	0.0987	-0.18-0.38	0.995659	0.4541	0.0998	-0.16-0.36	0.9996	0.303	0.092	-0.083-0.27	0.977357	0.0336	0.4801	0.038-0.92	0.725394	TRUE
chr2:54034568:D	imputed	0.973	ERLEC1	cellular processes	2	54034568	AGT/A	0.9412	0.0588	3.315	case & control	0.03368	0.725394	0.4815	0.0998	-0.18-0.38	0.995659	0.4718	0.0957	-0.16-0.36	0.9996	0.3451	0.0841	-0.091-0.26	0.977357	0.03368	0.479	0.038-0.92	0.725394	TRUE
rs2253760	imputed	0.995	ERLEC1	cellular processes	2	54033988	C/G	0.5803	0.4197	7.682	case & control	0.03377	0.725394	0.3238	0.0681	-0.067-0.2	0.995659	0.2117	0.0807	-0.046-0.21	0.9996	0.9603	0.0022	-0.083-0.088	0.9995	0.03377	0.2294	0.018-0.44	0.725394	TRUE
rs3095756	imputed	0.997	ERLEC1	cellular processes	2	54049469	G/A	0.5882	0.4118	1.3	case & control	0.03405	0.725394	0.3536	0.0642	-0.071-0.2	0.995659	0.1996	0.0832	-0.044-0.21	0.9996	0.9785	0.0012	-0.084-0.087	0.9995	0.03405	0.2298	0.018-0.44	0.725394	TRUE
rs2542577	imputed	0.997	ERLEC1	cellular processes	2	54049248	G/A	0.5873	0.4127	2.299	case & control	0.0346	0.725394	0.3547	0.064	-0.071-0.2	0.995659	0.2101	0.0811	-0.046-0.21	0.9996	0.9784	0.0012	-0.084-0.087	0.9995	0.0346	0.2288	0.017-0.44	0.725394	TRUE
rs17045242	imputed	0.987	ERLEC1	cellular processes	2	54033463	A/G	0.9427	0.0573	3.427	case & control	0.03613	0.725394	0.4135	0.1165	-0.16-0.4	0.995659	0.5061	0.0889	-0.17-0.35	0.9996	0.2687	0.099	-0.076-0.27	0.977357	0.03613	0.4749	0.031-0.92	0.725394	TRUE
rs112679447	imputed	0.873	ERLEC1	cellular processes	2	54030395	C/G	0.9796	0.0204	3.285	mechanical ventilation	0.0399	0.994957	0.8823	0.0362	-0.44-0.52	0.995659	0.0399	0.4818	0.023-0.94	0.9996	0.7322	0.053	-0.25-0.36	0.994957	0.9642	0.0175	-0.75-0.78	0.995169	TRUE
rs6759437	imputed	0.964	ERLEC1	cellular processes	2	54049044	C/G	0.9315	0.0685	0.022	case & control	0.04074	0.725394	0.3302	0.1304	-0.13-0.39	0.995659	0.2719	0.1384	-0.11-0.39	0.9996	0.6168	0.0422	-0.12-0.21	0.977357	0.04074	0.4369	0.019-0.85	0.725394	TRUE
rs75374210	imputed	0.854	ERLEC1	cellular processes	2	54020306	A/G	0.9896	0.0104	2.79	mechanical ventilation	0.04835	0.972772	0.8999	0.0416	-0.61-0.69	0.995659	0.04835	0.6301	0.0053-1.3	0.9996	0.7437	0.0684	-0.34-0.48	0.997617	0.7419	0.1757	-0.87-1.2	0.972772	TRUE
rs114563306	imputed	0.66	ERLEC1	cellular processes	2	54038571	C/A	0.9541	0.0459	4.384	supplemental o2	0.05618	0.977357	0.05618	0.3757	-0.0094-0.76	0.995659	0.07711	0.3317	-0.036-0.7	0.9996	0.2424	0.1474	-0.1-0.39	0.977357	0.8618	0.0559	-0.57-0.68	0.979216	TRUE
rs6724214	imputed	0.99	ERLEC1	cellular processes	2	54034881	G/T	0.8945	0.1055	0.857	case & control	0.05982	0.734216	0.5828	0.0596	-0.15-0.27	0.995659	0.2326	0.1218	-0.078-0.32	0.9996	0.9384	-0.0054	-0.14-0.13	0.9995	0.05982	0.3231	-0.013-0.66	0.734216	TRUE
rs2287347	imputed	0.99	ERLEC1	cellular processes	2	54039565	C/G	0.898	0.102	1.48	case & control	0.06125	0.734216	0.4336	0.0869	-0.13-0.3	0.995659	0.1597	0.1466	-0.058-0.35	0.9996	0.9608	0.0035	-0.13-0.14	0.9995	0.06125	0.3285	-0.015-0.67	0.734216	TRUE
rs57000215	imputed	0.994	ERLEC1	cellular processes	2	54048643	C/T	0.8074	0.1926	4.22	case & control	0.06427	0.734216	0.3984	0.073	-0.096-0.24	0.995659	0.2412	0.0944	-0.063-0.25	0.9996	0.08441	0.0933	-0.013-0.2	0.977357	0.06427	0.2489	-0.015-0.51	0.734216	TRUE
rs2909261	imputed	0.981	ERLEC1	cellular processes	2	54048939	T/C	0.7281	0.2719	0.57	case & control	0.07615	0.75057	0.4107	0.0634	-0.088-0.21	0.995659	0.3531	0.0673	-0.075-0.21	0.9996	0.3234	-0.0479	-0.14-0.047	0.977357	0.07615	0.2156	-0.023-0.45	0.75057	TRUE
rs2692514	imputed	0.997	ERLEC1	cellular processes	2	54024626	C/T	0.6059	0.3941	5.162	case & control	0.07684	0.752269	0.3735	0.0615	-0.074-0.2	0.995659	0.2713	0.0709	-0.055-0.2	0.9996	0.8636	-0.0075	-0.093-0.078	0.9995	0.07684	0.1915	-0.02-0.4	0.752269	TRUE
rs6545368	imputed	0.992	ERLEC1	cellular processes	2	54040404	A/G	0.8964	0.1036	3.076	case & control	0.08355	0.773941	0.4617	0.0803	-0.13-0.29	0.995659	0.1923	0.1338	-0.067-0.33	0.9996	0.9476	0.0046	-0.13-0.14	0.9995	0.08355	0.2989	-0.039-0.64	0.773941	TRUE
rs142865135	imputed	0.906	ERLEC1	cellular processes	2	54043142	T/C	0.9804	0.0196	0.711	CPAP	0.08948	0.907393	0.4566	-0.1865	-0.68-0.3	0.995659	0.8696	0.0383	-0.42-0.5	0.9996	0.08948	-0.265	-0.57-0.041	0.977357	0.2578	-0.4381	-1.2-0.32	0.907393	TRUE
rs2692535	imputed	0.993	ERLEC1	cellular processes	2	54012910	C/T	0.9343	0.0657	2.248	case & control	0.09566	0.79281	0.9617	-0.0066	-0.28-0.26	0.999413	0.8154	0.0305	-0.23-0.29	0.9996	0.5834	-0.048	-0.22-0.12	0.977357	0.09566	0.3697	-0.065-0.8	0.79281	TRUE
rs55819843	imputed	0.698	ERLEC1	cellular processes	2	54032910	C/T	0.9809	0.0191	1.723	case & control	0.09704	0.793429	0.2885	-0.3401	-0.97-0.29	0.995659	0.1492	-0.4212	-0.99-0.15	0.9996	0.4776	-0.1431	-0.54-0.25	0.977357	0.09704	-0.7792	-1.7-0.14	0.793429	TRUE
rs2692518	imputed	0.996	ERLEC1	cellular processes	2	54031883	G/A	0.5126	0.4874	6.881	supplemental o2	0.1076	0.851737	0.1076	0.1091	-0.024-0.24	0.995659	0.4771	0.0451	-0.079-0.17	0.9996	0.5246	-0.0273	-0.11-0.057	0.977357	0.1441	0.1564	-0.053-0.37	0.851737	TRUE
rs2949813	imputed	0.992	ERLEC1	cellular processes	2	54024957	C/G	0.9337	0.0663	4.198	case & control	0.1087	0.818015	0.9355	-0.0111	-0.28-0.26	0.9965	0.8548	0.0238	-0.23-0.28	0.9996	0.5435	-0.053	-0.22-0.12	0.977357	0.1087	0.3543	-0.078-0.79	0.818015	TRUE
rs2542576	imputed	0.997	ERLEC1	cellular processes	2	54048796	T/C	0.5127	0.4873	10.54	supplemental o2	0.1108	0.854489	0.1108	0.108	-0.024-0.24	0.995659	0.5054	0.0422	-0.082-0.17	0.9996	0.5519	-0.0255	-0.11-0.058	0.977357	0.1497	0.154	-0.055-0.36	0.854489	TRUE
rs2692521	imputed	0.991	ERLEC1	cellular processes	2	54036819	G/A	0.7981	0.2019	6.626	case & control	0.1113	0.827062	0.6749	0.0362	-0.13-0.21	0.995659	0.4069	0.067	-0.091-0.23	0.9996	0.452	0.0407	-0.065-0.15	0.977357	0.1113	0.2158	-0.05-0.48	0.827062	TRUE
rs2542579	imputed	0.985	ERLEC1	cellular processes	2	54050686	A/C	0.5132	0.4868	0.068	supplemental o2	0.1201	0.845727	0.1201	0.1056	-0.027-0.24	0.995659	0.4939	0.0435	-0.081-0.17	0.9996	0.6001	-0.0226	-0.11-0.062	0.977357	0.1295	0.1624	-0.047-0.37	0.845727	TRUE
rs115444859	imputed	0.906	ERLEC1	cellular processes	2	54009536	G/C	0.9738	0.0262	12.04	CPAP	0.1304	0.977357	0.9769	0.0063	-0.42-0.43	0.999413	0.5108	0.131	-0.26-0.52	0.9996	0.1304	-0.2079	-0.48-0.061	0.977357	0.8872	-0.0471	-0.7-0.6	0.983035	TRUE
rs2542574	imputed	0.997	ERLEC1	cellular processes	2	54047432	G/A	0.517	0.483	1.685	supplemental o2	0.131	0.851737	0.131	0.1025	-0.03-0.24	0.995659	0.4551	0.0474	-0.077-0.17	0.9996	0.5132	-0.028	-0.11-0.056	0.977357	0.1412	0.1574	-0.052-0.37	0.851737	TRUE
rs79504484	imputed	0.883	ERLEC1	cellular processes	2	54034110	C/T	0.9708	0.0292	6.189	supplemental o2	0.1383	0.971254	0.1383	0.3129	-0.1-0.73	0.995659	0.4907	0.1389	-0.26-0.53	0.9996	0.2413	0.1555	-0.1-0.42	0.977357	0.7034	-0.1295	-0.8-0.54	0.971254	TRUE
rs6545366	imputed	0.994	ERLEC1	cellular processes	2	54013527	C/T	0.8319	0.1681	8.793	CPAP	0.1416	0.965402	0.3432	0.0842	-0.09-0.26	0.995659	0.9232	0.008	-0.16-0.17	0.9996	0.1416	-0.0827	-0.19-0.027	0.977357	0.6673	-0.06	-0.33-0.21	0.965402	TRUE
rs2542593	imputed	0.997	ERLEC1	cellular processes	2	54031436	C/T	0.5305	0.4695	0.548	supplemental o2	0.1561	0.918369	0.1561	0.0967	-0.037-0.23	0.995659	0.574	0.0357	-0.089-0.16	0.9996	0.3597	-0.0392	-0.12-0.045	0.977357	0.3825	0.0935	-0.12-0.3	0.918369	TRUE
chr2:54019774:I	imputed	0.537	ERLEC1	cellular processes	2	54019774	G/GT	0.9806	0.0194	0.372	case & control	0.1573	0.866294	0.4751	-0.2547	-0.95-0.44	0.995659	0.3262	-0.3192	-0.96-0.32	0.9996	0.8329	-0.0446	-0.46-0.37	0.9995	0.1573	0.7436	-0.29-1.8	0.866294	TRUE
rs78884046	imputed	0.899	ERLEC1	cellular processes	2	54036798	G/C	0.9716	0.0284	0.226	CPAP	0.1583	0.948425	0.2004	-0.2858	-0.72-0.15	0.995659	0.833	0.044	-0.36-0.45	0.9996	0.1583	-0.1937	-0.46-0.075	0.977357	0.531	-0.2138	-0.88-0.45	0.948425	TRUE
rs3861570	imputed	0.982	ERLEC1	cellular processes	2	54044560	G/A	0.8676	0.1324	0.262	supplemental o2	0.1597	0.951321	0.1597	0.1356	-0.053-0.32	0.995659	0.9057	-0.0108	-0.19-0.17	0.9996	0.8538	-0.0113	-0.13-0.11	0.9995	0.5557	0.0906	-0.21-0.39	0.951321	TRUE
rs17045292	imputed	0.997	ERLEC1	cellular processes	2	54050281	A/G	0.925	0.075	6.906	case & control	0.1634	0.874972	0.484	0.0911	-0.16-0.35	0.995659	0.2916	-0.13	-0.37-0.11	0.9996	0.201	-0.106	-0.27-0.056	0.977357	0.1634	-0.2878	-0.69-0.12	0.874972	TRUE
rs2949812	imputed	0.997	ERLEC1	cellular processes	2	54024327	C/G	0.53	0.47	0.038	supplemental o2	0.1641	0.91584	0.1641	0.0949	-0.039-0.23	0.995659	0.5746	0.0356	-0.089-0.16	0.9996	0.3486	-0.0401	-0.12-0.044	0.977357	0.3737	0.0953	-0.11-0.31	0.91584	TRUE
rs2692534	genotyped	1	ERLEC1	cellular processes	2	54011379	C/T	0.6461	0.3539	7.837	case & control	0.1649	0.874972	0.5226	0.0453	-0.094-0.18	0.995659	0.3851	0.0577	-0.072-0.19	0.9996	0.622	-0.0221	-0.11-0.066	0.977357	0.1649	0.1549	-0.063-0.37	0.874972	TRUE
rs2287348	imputed	0.993	ERLEC1	cellular processes	2	54039813	C/T	0.8211	0.1789	6.328	supplemental o2	0.175	0.958973	0.175	0.1173	-0.052-0.29	0.995659	0.707	0.0305	-0.13-0.19	0.9996	0.4017	-0.0464	-0.15-0.062	0.977357	0.5776	0.0764	-0.19-0.35	0.958973	TRUE
chr2:54022170:D	imputed	0.994	ERLEC1	cellular processes	2	54022170	TA/T	0.5365	0.4635	6.152	supplemental o2	0.1804	0.914395	0.1804	0.0916	-0.042-0.23	0.995659	0.5293	0.04	-0.084-0.16	0.9996	0.2977	-0.0446	-0.13-0.039	0.977357	0.3708	0.0961	-0.11-0.31	0.914395	TRUE
rs113383064	imputed	0.979	ERLEC1	cellular processes	2	54036935	G/A	0.9552	0.0448	0.098	mechanical ventilation	0.1826	0.965402	0.6538	0.0723	-0.24-0.39	0.995659	0.1826	0.2021	-0.095-0.5	0.9996	0.2692	-0.1145	-0.32-0.089	0.977357	0.648	0.1153	-0.38-0.61	0.965402	TRUE
rs2542587	imputed	0.962	ERLEC1	cellular processes	2	54015976	A/C	0.561	0.439	1.747	supplemental o2	0.1828	0.907825	0.1828	0.0935	-0.044-0.23	0.995659	0.5375	0.0402	-0.088-0.17	0.9996	0.2699	-0.0487	-0.14-0.038	0.977357	0.295	0.1155	-0.1-0.33	0.907825	TRUE
rs17045286	imputed	0.998	ERLEC1	cellular processes	2	54049394	A/G	0.9574	0.0426	2.163	mechanical ventilation	0.1846	0.973072	0.6554	0.0735	-0.25-0.4	0.995659	0.1846	0.2052	-0.098-0.51	0.9996	0.2307	-0.127	-0.33-0.081	0.977357	0.7471	0.0825	-0.42-0.58	0.973072	TRUE
rs12620208	imputed	0.994	ERLEC1	cellular processes	2	54036873	G/C	0.9243	0.0757	0.991	CPAP	0.1866	0.907393	0.2439	0.151	-0.1-0.4	0.995659	0.3127	-0.1236	-0.36-0.12	0.9996	0.1866	-0.1086	-0.27-0.053	0.977357	0.2159	-0.2537	-0.66-0.15	0.907393	TRUE
rs12620190	imputed	0.994	ERLEC1	cellular processes	2	54037019	C/T	0.9243	0.0757	2.064	CPAP	0.1867	0.907393	0.2441	0.1509	-0.1-0.4	0.995659	0.3132	-0.1234	-0.36-0.12	0.9996	0.1867	-0.1086	-0.27-0.053	0.977357	0.2162	-0.2535	-0.66-0.15	0.907393	TRUE
rs2287345	imputed	0.993	ERLEC1	cellular processes	2	54035508	G/C	0.9244	0.0756	0.557	CPAP	0.1867	0.907393	0.242	0.1517	-0.1-0.41	0.995659	0.306	-0.1254	-0.37-0.11	0.9996	0.1867	-0.1086	-0.27-0.053	0.977357	0.2126	-0.2557	-0.66-0.15	0.907393	TRUE
rs2287344	imputed	0.992	ERLEC1	cellular processes	2	54034251	G/A	0.9244	0.0756	2.653	CPAP	0.187	0.907393	0.2396	0.1525	-0.1-0.41	0.995659	0.2995	-0.1271	-0.37-0.11	0.9996	0.187	-0.1086	-0.27-0.053	0.977357	0.2095	-0.2575	-0.66-0.14	0.907393	TRUE
rs12618587	imputed	0.997	ERLEC1	cellular processes	2	54050569	T/C	0.924	0.076	0.963	CPAP	0.1872	0.907393	0.2492	0.149	-0.1-0.4	0.995659	0.3637	-0.1109	-0.35-0.13	0.9996	0.1872	-0.1082	-0.27-0.053	0.977357	0.2374	-0.2416	-0.64-0.16	0.907393	TRUE
rs2542585	imputed	0.993	ERLEC1	cellular processes	2	54013544	T/C	0.5275	0.4725	4.446	supplemental o2	0.1878	0.919968	0.1878	0.0899	-0.044-0.22	0.995659	0.5891	0.0343	-0.09-0.16	0.9996	0.2993	-0.0445	-0.13-0.04	0.977357	0.4137	0.0877	-0.12-0.3	0.919968	TRUE
rs17045241	imputed	0.991	ERLEC1	cellular processes	2	54030518	A/G	0.9549	0.0451	8.425	CPAP	0.1882	0.967744	0.989	-0.0021	-0.3-0.3	0.999413	0.4178	0.1179	-0.17-0.4	0.9996	0.1882	-0.1324	-0.33-0.065	0.977357	0.6872	0.0977	-0.38-0.57	0.967744	TRUE
rs2692516	imputed	0.997	ERLEC1	cellular processes	2	54027845	G/A	0.6504	0.3496	1.482	case & control	0.1884	0.902876	0.5292	0.045	-0.095-0.18	0.995659	0.3189	0.0667	-0.064-0.2	0.9996	0.631	-0.0216	-0.11-0.067	0.977357	0.1884	0.1476	-0.072-0.37	0.902876	TRUE
rs2949811	imputed	0.997	ERLEC1	cellular processes	2	54024165	G/A	0.5347	0.4653	2.083	supplemental o2	0.1909	0.913859	0.1909	0.0894	-0.044-0.22	0.995659	0.5501	0.038	-0.086-0.16	0.9996	0.3207	-0.0426	-0.13-0.041	0.977357	0.369	0.0963	-0.11-0.31	0.913859	TRUE
rs77197828	imputed	0.777	ERLEC1	cellular processes	2	54039747	G/A	0.9869	0.0131	4.475	supplemental o2	0.1969	0.977357	0.1969	0.4367	-0.23-1.1	0.995659	0.5487	-0.1897	-0.81-0.43	0.9996	0.5389	-0.1286	-0.54-0.28	0.977357	0.9565	-0.0291	-1.1-1	0.994622	TRUE
rs2692537	imputed	0.96	ERLEC1	cellular processes	2	54015977	C/T	0.5621	0.4379	4.118	supplemental o2	0.2028	0.907825	0.2028	0.0895	-0.048-0.23	0.995659	0.5223	0.0418	-0.086-0.17	0.9996	0.2691	-0.0488	-0.14-0.038	0.977357	0.2834	0.1184	-0.098-0.33	0.907825	TRUE
rs2287342	imputed	0.99	ERLEC1	cellular processes	2	54014558	G/T	0.9569	0.0431	5.777	CPAP	0.2063	0.965402	0.81	0.0389	-0.28-0.36	0.995659	0.3167	0.1528	-0.15-0.45	0.9996	0.2063	-0.1311	-0.33-0.072	0.977357	0.6677	0.1092	-0.39-0.61	0.965402	TRUE
rs2692536	imputed	0.996	ERLEC1	cellular processes	2	54015403	C/T	0.5344	0.4656	2.26	supplemental o2	0.2064	0.9113	0.2064	0.0865	-0.048-0.22	0.995659	0.5445	0.0386	-0.086-0.16	0.9996	0.3167	-0.043	-0.13-0.041	0.977357	0.3604	0.0983	-0.11-0.31	0.9113	TRUE
rs75194871	imputed	0.99	ERLEC1	cellular processes	2	54017362	C/G	0.9569	0.0431	1.172	CPAP	0.2073	0.965402	0.8096	0.0389	-0.28-0.36	0.995659	0.3175	0.1526	-0.15-0.45	0.9996	0.2073	-0.1308	-0.33-0.072	0.977357	0.6681	0.1091	-0.39-0.61	0.965402	TRUE
chr2:54013110:I	imputed	0.988	ERLEC1	cellular processes	2	54013110	T/TA	0.9569	0.0431	3.747	CPAP	0.2081	0.965402	0.8015	0.0406	-0.28-0.36	0.995659	0.3141	0.1536	-0.15-0.45	0.9996	0.2081	-0.1306	-0.33-0.073	0.977357	0.6637	0.1106	-0.39-0.61	0.965402	TRUE
rs76355266	imputed	0.993	ERLEC1	cellular processes	2	54017017	A/G	0.9569	0.0431	0.148	CPAP	0.2082	0.965402	0.8087	0.039	-0.28-0.35	0.995659	0.3227	0.1505	-0.15-0.45	0.9996	0.2082	-0.1304	-0.33-0.072	0.977357	0.6557	0.1132	-0.38-0.61	0.965402	TRUE
chr2:54015975:D	imputed	0.907	ERLEC1	cellular processes	2	54015975	TAC/T	0.5936	0.4064	7.713	case & control	0.2128	0.907393	0.4732	0.0525	-0.091-0.2	0.995659	0.6457	0.0313	-0.1-0.16	0.9996	0.5279	-0.0291	-0.12-0.061	0.977357	0.2128	0.143	-0.082-0.37	0.907393	TRUE
rs111645411	imputed	0.996	ERLEC1	cellular processes	2	54044472	A/G	0.9565	0.0435	0.794	mechanical ventilation	0.2154	0.973072	0.7088	0.061	-0.26-0.38	0.995659	0.2154	0.1902	-0.11-0.49	0.9996	0.2619	-0.1179	-0.32-0.088	0.977357	0.7464	0.0827	-0.42-0.58	0.973072	TRUE
rs74433389	imputed	0.982	ERLEC1	cellular processes	2	54034984	C/A	0.9545	0.0455	1.689	CPAP	0.2169	0.965402	0.8814	0.0231	-0.28-0.33	0.995659	0.4199	0.1174	-0.17-0.4	0.9996	0.2169	-0.1243	-0.32-0.073	0.977357	0.6497	0.1101	-0.37-0.59	0.965402	TRUE
rs111979098	imputed	0.99	ERLEC1	cellular processes	2	54024295	G/A	0.9572	0.0428	6.92	CPAP	0.2187	0.965402	0.7882	0.0435	-0.27-0.36	0.995659	0.2999	0.1583	-0.14-0.46	0.9996	0.2187	-0.1281	-0.33-0.076	0.977357	0.675	0.1068	-0.39-0.61	0.965402	TRUE
rs2542584	imputed	0.997	ERLEC1	cellular processes	2	54009844	C/T	0.5349	0.4651	6.081	supplemental o2	0.2187	0.911413	0.2187	0.0842	-0.05-0.22	0.995659	0.5526	0.0378	-0.087-0.16	0.9996	0.3088	-0.0437	-0.13-0.04	0.977357	0.3611	0.0982	-0.11-0.31	0.911413	TRUE
rs2542583	imputed	0.998	ERLEC1	cellular processes	2	54009319	C/T	0.7016	0.2984	2.302	case & control	0.2211	0.907393	0.4868	0.0521	-0.095-0.2	0.995659	0.5228	0.0449	-0.093-0.18	0.9996	0.9126	0.0052	-0.088-0.098	0.9995	0.2211	0.1443	-0.087-0.38	0.907393	TRUE
rs182727993	imputed	0.735	ERLEC1	cellular processes	2	54031055	C/T	0.9882	0.0118	4.672	mechanical ventilation	0.2251	0.956153	0.8325	-0.0788	-0.81-0.65	0.995659	0.2251	-0.4144	-1.1-0.25	0.9996	0.6824	-0.0937	-0.54-0.36	0.989595	0.566	-0.3241	-1.4-0.78	0.956153	TRUE
rs2542590	imputed	0.999	ERLEC1	cellular processes	2	54022268	C/G	0.7001	0.2999	3.726	case & control	0.2258	0.907393	0.492	0.0514	-0.095-0.2	0.995659	0.5548	0.0413	-0.096-0.18	0.9996	0.8986	0.006	-0.086-0.098	0.9995	0.2258	0.142	-0.088-0.37	0.907393	TRUE
rs17045262	imputed	0.993	ERLEC1	cellular processes	2	54038962	A/G	0.9564	0.0436	2.543	mechanical ventilation	0.2259	0.972772	0.7188	0.0588	-0.26-0.38	0.995659	0.2259	0.1859	-0.11-0.49	0.9996	0.2559	-0.1194	-0.33-0.086	0.977357	0.7371	0.0859	-0.42-0.59	0.972772	TRUE
rs2692513	imputed	0.999	ERLEC1	cellular processes	2	54023322	C/T	0.7001	0.2999	2.591	case & control	0.2269	0.907393	0.4899	0.0516	-0.095-0.2	0.995659	0.5574	0.041	-0.096-0.18	0.9996	0.9009	0.0059	-0.086-0.098	0.9995	0.2269	0.1417	-0.088-0.37	0.907393	TRUE
rs79998097	imputed	0.989	ERLEC1	cellular processes	2	54029397	G/A	0.9576	0.0424	4.21	CPAP	0.2285	0.968813	0.7698	0.0476	-0.27-0.37	0.995659	0.2794	0.1656	-0.13-0.47	0.9996	0.2285	-0.1259	-0.33-0.079	0.977357	0.6933	0.1007	-0.4-0.6	0.968813	TRUE
rs17045239	imputed	0.989	ERLEC1	cellular processes	2	54029534	C/G	0.9576	0.0424	5.456	CPAP	0.2286	0.968813	0.7692	0.0477	-0.27-0.37	0.995659	0.2788	0.1658	-0.13-0.47	0.9996	0.2286	-0.1259	-0.33-0.079	0.977357	0.694	0.1004	-0.4-0.6	0.968813	TRUE
rs2542589	imputed	0.999	ERLEC1	cellular processes	2	54021225	C/G	0.6937	0.3063	5.571	case & control	0.2303	0.907393	0.4388	0.0576	-0.088-0.2	0.995659	0.5812	0.0383	-0.098-0.17	0.9996	0.8501	0.0088	-0.083-0.1	0.9995	0.2303	0.1397	-0.088-0.37	0.907393	TRUE
rs2542592	imputed	0.998	ERLEC1	cellular processes	2	54030862	G/A	0.7002	0.2998	0.96	case & control	0.2307	0.907393	0.4814	0.0527	-0.094-0.2	0.995659	0.5878	0.0379	-0.099-0.17	0.9996	0.9101	0.0053	-0.087-0.097	0.9995	0.2307	0.1405	-0.089-0.37	0.907393	TRUE
rs2692512	imputed	0.999	ERLEC1	cellular processes	2	54022832	T/A	0.6938	0.3062	1.901	case & control	0.2321	0.907393	0.4362	0.0579	-0.088-0.2	0.995659	0.5856	0.0379	-0.098-0.17	0.9996	0.8537	0.0086	-0.083-0.1	0.9995	0.2321	0.1391	-0.089-0.37	0.907393	TRUE
rs2909263	imputed	0.992	ERLEC1	cellular processes	2	54025201	A/G	0.5358	0.4642	2.124	supplemental o2	0.2345	0.907869	0.2345	0.0815	-0.053-0.22	0.995659	0.5943	0.0339	-0.091-0.16	0.9996	0.3153	-0.0431	-0.13-0.041	0.977357	0.3413	0.1023	-0.11-0.31	0.907869	TRUE
rs113834767	imputed	0.989	ERLEC1	cellular processes	2	54031847	A/G	0.9578	0.0422	3.849	CPAP	0.2365	0.971733	0.7538	0.0511	-0.27-0.37	0.995659	0.262	0.172	-0.13-0.47	0.9996	0.2365	-0.1241	-0.33-0.081	0.977357	0.706	0.0964	-0.4-0.6	0.971733	TRUE
rs2287346	imputed	0.989	ERLEC1	cellular processes	2	54035650	G/A	0.9564	0.0436	4.745	mechanical ventilation	0.2404	0.972772	0.7383	0.0547	-0.27-0.38	0.995659	0.2404	0.1805	-0.12-0.48	0.9996	0.2445	-0.1224	-0.33-0.084	0.977357	0.7338	0.0872	-0.41-0.59	0.972772	TRUE
rs2692515	imputed	0.989	ERLEC1	cellular processes	2	54025289	A/G	0.5365	0.4635	2.038	supplemental o2	0.246	0.908801	0.246	0.0796	-0.055-0.21	0.995659	0.5952	0.0339	-0.091-0.16	0.9996	0.3143	-0.0433	-0.13-0.041	0.977357	0.3549	0.0995	-0.11-0.31	0.908801	TRUE
rs78846442	imputed	0.986	ERLEC1	cellular processes	2	54018660	T/G	0.8738	0.1262	1.84	CPAP	0.2469	0.92097	0.4495	0.0779	-0.12-0.28	0.995659	0.6605	0.0421	-0.15-0.23	0.9996	0.2469	0.0745	-0.052-0.2	0.977357	0.4323	0.1254	-0.19-0.44	0.92097	TRUE
rs28391754	imputed	0.991	ERLEC1	cellular processes	2	54030170	T/G	0.9605	0.0395	7.135	case & control	0.2514	0.907393	0.6626	0.0736	-0.26-0.4	0.995659	0.5246	0.1012	-0.21-0.41	0.9996	0.5534	0.0629	-0.15-0.27	0.977357	0.2514	0.3089	-0.22-0.84	0.907393	TRUE
rs143868066	imputed	0.96	ERLEC1	cellular processes	2	54016769	C/T	0.9823	0.0177	1.874	supplemental o2	0.2574	0.963273	0.2574	-0.2975	-0.81-0.22	0.995659	0.4878	-0.17	-0.65-0.31	0.9996	0.4655	-0.1232	-0.45-0.21	0.977357	0.6105	-0.2081	-1-0.59	0.963273	TRUE
chr2:54032368:D	imputed	0.994	ERLEC1	cellular processes	2	54032368	CA/C	0.8292	0.1708	4.676	CPAP	0.2599	0.948425	0.8041	0.023	-0.16-0.2	0.995659	0.966	-0.0037	-0.17-0.17	0.9996	0.2599	-0.0648	-0.18-0.048	0.977357	0.5326	0.0908	-0.19-0.38	0.948425	TRUE
rs74691686	imputed	0.993	ERLEC1	cellular processes	2	54009680	C/G	0.9608	0.0392	2.402	case & control	0.2608	0.907393	0.5822	0.093	-0.24-0.42	0.995659	0.5889	0.0861	-0.23-0.4	0.9996	0.4935	0.0728	-0.14-0.28	0.977357	0.2608	0.3036	-0.23-0.83	0.907393	TRUE
chr2:54020741:D	imputed	0.986	ERLEC1	cellular processes	2	54020741	CT/C	0.9542	0.0458	4.223	mechanical ventilation	0.2625	0.948425	0.8657	0.0271	-0.29-0.34	0.995659	0.2625	0.1692	-0.13-0.46	0.9996	0.2941	-0.1078	-0.31-0.093	0.977357	0.5428	0.1532	-0.34-0.65	0.948425	TRUE
rs2692520	imputed	0.992	ERLEC1	cellular processes	2	54035447	A/G	0.8288	0.1712	3.133	CPAP	0.2635	0.948425	0.7979	0.0238	-0.16-0.21	0.995659	0.9228	-0.0084	-0.18-0.16	0.9996	0.2635	-0.0644	-0.18-0.048	0.977357	0.5292	0.0917	-0.19-0.38	0.948425	TRUE
rs114311990	imputed	0.888	ERLEC1	cellular processes	2	54041087	T/C	0.9753	0.0247	6.151	case & control	0.2659	0.907393	0.99	0.0029	-0.45-0.45	0.999413	0.7546	-0.0674	-0.49-0.36	0.9996	0.5114	-0.0954	-0.38-0.19	0.977357	0.2659	-0.399	-1.1-0.3	0.907393	TRUE
rs2542572	imputed	0.993	ERLEC1	cellular processes	2	54042802	G/C	0.8285	0.1715	8.517	CPAP	0.2741	0.948425	0.7888	0.0248	-0.16-0.21	0.995659	0.8888	-0.0121	-0.18-0.16	0.9996	0.2741	-0.0629	-0.18-0.05	0.977357	0.52	0.0937	-0.19-0.38	0.948425	TRUE
rs79616368	imputed	0.99	ERLEC1	cellular processes	2	54021093	G/A	0.9631	0.0369	0.323	case & control	0.2774	0.907825	0.8355	0.0366	-0.31-0.38	0.995659	0.8805	0.0249	-0.3-0.35	0.9996	0.7867	0.03	-0.19-0.25	0.997951	0.2774	0.3059	-0.25-0.86	0.907825	TRUE
rs2692523	imputed	0.994	ERLEC1	cellular processes	2	54050211	C/T	0.8275	0.1725	1.848	CPAP	0.2977	0.946886	0.7943	0.0241	-0.16-0.21	0.995659	0.8908	-0.0118	-0.18-0.16	0.9996	0.2977	-0.0599	-0.17-0.053	0.977357	0.5084	0.0963	-0.19-0.38	0.946886	TRUE
rs2542578	imputed	0.994	ERLEC1	cellular processes	2	54049711	G/A	0.8275	0.1725	2.224	CPAP	0.298	0.946886	0.795	0.0241	-0.16-0.21	0.995659	0.8898	-0.0119	-0.18-0.16	0.9996	0.298	-0.0599	-0.17-0.053	0.977357	0.5087	0.0962	-0.19-0.38	0.946886	TRUE
rs17522496	imputed	0.922	ERLEC1	cellular processes	2	54027997	C/T	0.8526	0.1474	0.305	case & control	0.3024	0.907825	0.679	-0.0404	-0.23-0.15	0.995659	0.9291	-0.0081	-0.19-0.17	0.9996	0.4665	0.0444	-0.075-0.16	0.977357	0.3024	0.1586	-0.14-0.46	0.907825	TRUE
rs2692522	imputed	0.997	ERLEC1	cellular processes	2	54039244	T/C	0.6856	0.3144	0.827	case & control	0.311	0.907825	0.4883	0.0515	-0.094-0.2	0.995659	0.6202	0.0343	-0.1-0.17	0.9996	0.9009	0.0058	-0.086-0.097	0.9995	0.311	0.1177	-0.11-0.35	0.907825	TRUE
chr2:54038058:D	imputed	0.996	ERLEC1	cellular processes	2	54038058	CTTAA/C	0.6916	0.3084	6.419	case & control	0.3168	0.907825	0.563	0.0433	-0.1-0.19	0.995659	0.5961	0.037	-0.1-0.17	0.9996	0.9652	0.002	-0.09-0.094	0.9995	0.3168	0.1171	-0.11-0.35	0.907825	TRUE
rs2542588	genotyped	1	ERLEC1	cellular processes	2	54018924	C/T	0.5345	0.4655	3.464	supplemental o2	0.3181	0.919968	0.3181	0.0684	-0.066-0.2	0.995659	0.5323	0.0398	-0.085-0.16	0.9996	0.342	-0.0408	-0.13-0.043	0.977357	0.413	0.0881	-0.12-0.3	0.919968	TRUE
rs74775808	imputed	0.795	ERLEC1	cellular processes	2	54042593	G/A	0.9835	0.0165	2.174	CPAP	0.3351	0.949975	0.7792	-0.0843	-0.67-0.5	0.995659	0.6811	0.1144	-0.43-0.66	0.9996	0.3351	0.1833	-0.19-0.56	0.977357	0.5511	-0.2907	-1.2-0.66	0.949975	TRUE
rs2692519	imputed	0.994	ERLEC1	cellular processes	2	54035374	A/G	0.6847	0.3153	14.66	case & control	0.3394	0.907869	0.5249	0.0473	-0.099-0.19	0.995659	0.637	0.0327	-0.1-0.17	0.9996	0.8859	0.0067	-0.085-0.098	0.9995	0.3394	0.1111	-0.12-0.34	0.907869	TRUE
rs2542573	imputed	0.995	ERLEC1	cellular processes	2	54046646	T/C	0.6848	0.3152	0.244	case & control	0.3401	0.907869	0.5105	0.049	-0.097-0.2	0.995659	0.6808	0.0286	-0.11-0.16	0.9996	0.8622	0.0081	-0.083-0.1	0.9995	0.3401	0.111	-0.12-0.34	0.907869	TRUE
rs2542591	genotyped	1	ERLEC1	cellular processes	2	54029427	C/T	0.692	0.308	3.936	case & control	0.3611	0.911413	0.5873	0.0405	-0.11-0.19	0.995659	0.5519	0.0414	-0.095-0.18	0.9996	0.9836	-0.001	-0.093-0.091	0.9995	0.3611	0.1066	-0.12-0.34	0.911413	TRUE
chr2:54030475:D	imputed	0.844	ERLEC1	cellular processes	2	54030475	ATTCTC/A	0.9902	0.0098	4.977	case & control	0.3637	0.913302	0.8961	-0.0463	-0.74-0.65	0.995659			NA-NA		0.5854	-0.1267	-0.58-0.33	0.977357	0.3637	-0.5151	-1.6-0.6	0.913302	TRUE
rs3850345	imputed	0.967	ERLEC1	cellular processes	2	54015528	T/G	0.8868	0.1132	0.58	supplemental o2	0.4221	0.973072	0.4221	0.0854	-0.12-0.29	0.995659	0.4688	-0.0727	-0.27-0.12	0.9996	0.4531	-0.0503	-0.18-0.081	0.977357	0.7551	-0.0526	-0.38-0.28	0.973072	TRUE
rs7568771	genotyped	1	ERLEC1	cellular processes	2	54022376	G/A	0.8814	0.1186	14.07	CPAP	0.4548	0.945194	0.4697	0.074	-0.13-0.27	0.995659	0.5525	-0.0572	-0.25-0.13	0.9996	0.4548	-0.0482	-0.17-0.078	0.977357	0.5019	-0.1084	-0.42-0.21	0.945194	TRUE
rs55839073	imputed	1	ERLEC1	cellular processes	2	54019987	C/T	0.8814	0.1186	3.37	CPAP	0.4549	0.945194	0.4697	0.074	-0.13-0.27	0.995659	0.5525	-0.0572	-0.25-0.13	0.9996	0.4549	-0.0482	-0.17-0.078	0.977357	0.502	-0.1084	-0.42-0.21	0.945194	TRUE
rs13393197	imputed	0.999	ERLEC1	cellular processes	2	54019120	C/G	0.8813	0.1187	1.355	CPAP	0.4597	0.946325	0.47	0.0739	-0.13-0.27	0.995659	0.5601	-0.0561	-0.24-0.13	0.9996	0.4597	-0.0476	-0.17-0.079	0.977357	0.5051	-0.1076	-0.42-0.21	0.946325	TRUE
rs28439002	imputed	0.999	ERLEC1	cellular processes	2	54018832	C/G	0.8798	0.1202	1.076	CPAP	0.4739	0.938011	0.4925	0.0696	-0.13-0.27	0.995659	0.6621	-0.0417	-0.23-0.15	0.9996	0.4739	-0.0458	-0.17-0.079	0.977357	0.4858	-0.1116	-0.43-0.2	0.938011	TRUE
rs10181752	imputed	0.996	ERLEC1	cellular processes	2	54014303	A/G	0.8795	0.1205	7.233	CPAP	0.4753	0.943271	0.5128	0.0664	-0.13-0.27	0.995659	0.6498	-0.0434	-0.23-0.14	0.9996	0.4753	-0.0456	-0.17-0.08	0.977357	0.4948	-0.1093	-0.42-0.2	0.943271	TRUE
rs183391604	imputed	0.59	ERLEC1	cellular processes	2	54042267	C/T	0.9803	0.0197	0.233	mechanical ventilation	0.5073	0.963273	0.5551	-0.181	-0.78-0.42	0.995659	0.5073	-0.1994	-0.79-0.39	0.9996	0.7119	0.0706	-0.3-0.44	0.993906	0.6108	0.2483	-0.71-1.2	0.963273	TRUE
rs141857972	imputed	0.694	FGFR-4	cellular processes	5	176512100	C/T	0.9771	0.0229	0.13	mechanical ventilation	0.01396	0.835479	0.1461	-0.3891	-0.91-0.14	0.995659	0.01396	-0.6218	-1.1--0.13	0.835479	0.1837	-0.2305	-0.57-0.11	0.977357	0.8183	0.1001	-0.75-0.95	0.97617	FALSE
rs9489	imputed	0.783	FGFR-4	cellular processes	5	176525029	G/C	0.8663	0.1337	9.625	CPAP	0.03487	0.948425	0.5139	-0.074	-0.3-0.15	0.995659	0.997	0.0004	-0.21-0.21	0.9996	0.03487	-0.1503	-0.29--0.011	0.977357	0.5212	-0.1138	-0.46-0.23	0.948425	FALSE
rs7726080	imputed	0.819	FGFR-4	cellular processes	5	176529913	A/T	0.8699	0.1301	0.144	CPAP	0.03854	0.907869	0.4862	-0.0781	-0.3-0.14	0.995659	0.7284	0.0361	-0.17-0.24	0.9996	0.03854	-0.1459	-0.28--0.0079	0.977357	0.3333	-0.1693	-0.51-0.17	0.907869	FALSE
rs146820395	imputed	0.685	FGFR-4	cellular processes	5	176524465	C/T	0.9852	0.0148	5.035	mechanical ventilation	0.09458	0.907393	0.9056	0.0382	-0.59-0.67	0.995659	0.09458	-0.5279	-1.1-0.09	0.9996	0.3119	-0.2064	-0.61-0.19	0.977357	0.2552	-0.6521	-1.8-0.47	0.907393	FALSE
rs407883	imputed	0.861	FGFR-4	cellular processes	5	176529705	G/C	0.3159	0.3159	0.385	CPAP	0.1211	0.973072	0.5757	-0.0439	-0.2-0.11	0.995659	0.8133	0.0174	-0.13-0.16	0.9996	0.1211	-0.077	-0.17-0.02	0.977357	0.7582	-0.0379	-0.28-0.2	0.973072	FALSE
rs2454954	imputed	0.86	FGFR-4	cellular processes	5	176529083	T/G	0.3159	0.3159	3.273	CPAP	0.1241	0.973072	0.5789	-0.0436	-0.2-0.11	0.995659	0.8017	0.0185	-0.13-0.16	0.9996	0.1241	-0.0764	-0.17-0.021	0.977357	0.7622	-0.0373	-0.28-0.2	0.973072	FALSE
rs377282	imputed	0.866	FGFR-4	cellular processes	5	176529458	C/T	0.3121	0.3121	2.343	CPAP	0.1267	0.971254	0.5349	-0.0486	-0.2-0.1	0.995659	0.7357	0.0248	-0.12-0.17	0.9996	0.1267	-0.0756	-0.17-0.021	0.977357	0.7033	-0.0468	-0.29-0.19	0.971254	FALSE
rs142097461	imputed	0.6	FGFR-4	cellular processes	5	176512319	G/A	0.9875	0.0125	3.549	case & control	0.1489	0.854489	0.1931	0.5075	-0.26-1.3	0.995659	0.8632	-0.0642	-0.79-0.67	0.9996	0.6864	0.103	-0.4-0.6	0.990179	0.1489	0.8858	-0.32-2.1	0.854489	FALSE
rs55658990	imputed	0.627	FGFR-4	cellular processes	5	176519730	C/T	0.9832	0.0168	10.63	mechanical ventilation	0.1588	0.899268	0.1773	0.4408	-0.2-1.1	0.995659	0.1588	-0.4343	-1-0.17	0.9996	0.8093	-0.0526	-0.48-0.37	0.9995	0.1858	0.6946	-0.33-1.7	0.899268	FALSE
chr5:176511672:D	imputed	0.847	FGFR-4	cellular processes	5	176511672	ATATATT/A	0.709	0.291	5.048	supplemental o2	0.1817	0.963273	0.1817	0.1065	-0.05-0.26	0.995659	0.3118	0.0756	-0.071-0.22	0.9996	0.6338	0.0238	-0.074-0.12	0.977357	0.6004	-0.066	-0.31-0.18	0.963273	FALSE
chr5:176511670:D	imputed	0.899	FGFR-4	cellular processes	5	176511670	ATATATATT/A	0.727	0.273	5.419	mechanical ventilation	0.2017	0.969479	0.2814	0.0841	-0.069-0.24	0.995659	0.2017	0.0934	-0.05-0.24	0.9996	0.8013	0.0123	-0.084-0.11	0.9995	0.6979	-0.0477	-0.29-0.19	0.969479	FALSE
rs241056	imputed	0.964	FGFR-4	cellular processes	5	176528106	G/A	0.7576	0.2424	2.964	case & control	0.2168	0.907393	0.8494	0.0146	-0.14-0.17	0.995659	0.7537	-0.023	-0.17-0.12	0.9996	0.9908	0.0006	-0.094-0.096	0.9995	0.2168	0.1523	-0.089-0.39	0.907393	FALSE
rs3135918	imputed	0.84	FGFR-4	cellular processes	5	176516537	C/G	0.973	0.027	2.24	supplemental o2	0.2244	0.977357	0.2244	-0.2668	-0.7-0.16	0.995659	0.3114	-0.2099	-0.62-0.2	0.9996	0.6218	-0.0686	-0.34-0.2	0.977357	0.8488	0.0685	-0.64-0.77	0.978238	FALSE
rs3135913	imputed	0.838	FGFR-4	cellular processes	5	176515113	G/A	0.973	0.027	6.358	supplemental o2	0.2273	0.977357	0.2273	-0.2654	-0.7-0.17	0.995659	0.316	-0.2082	-0.62-0.2	0.9996	0.6241	-0.0682	-0.34-0.2	0.977357	0.8466	0.0697	-0.64-0.78	0.978238	FALSE
rs139381643	imputed	0.835	FGFR-4	cellular processes	5	176512855	G/C	0.973	0.027	0.227	supplemental o2	0.2317	0.977357	0.2317	-0.2633	-0.69-0.17	0.995659	0.3233	-0.2055	-0.61-0.2	0.9996	0.6295	-0.0673	-0.34-0.21	0.977357	0.8417	0.072	-0.63-0.78	0.978238	FALSE
rs62397219	imputed	0.969	FGFR-4	cellular processes	5	176528545	A/G	0.7593	0.2407	1.12	case & control	0.2393	0.907393	0.8981	0.0099	-0.14-0.16	0.995659	0.6961	-0.0287	-0.17-0.12	0.9996	0.9294	-0.0043	-0.1-0.091	0.9995	0.2393	0.1452	-0.096-0.39	0.907393	FALSE
rs352942	imputed	0.96	FGFR-4	cellular processes	5	176528386	G/A	0.7619	0.2381	1.899	case & control	0.2506	0.907393	0.8891	0.0109	-0.14-0.16	0.995659	0.7108	-0.0275	-0.17-0.12	0.9996	0.8789	-0.0075	-0.1-0.089	0.9995	0.2506	0.1434	-0.1-0.39	0.907393	FALSE
rs144996572	imputed	0.527	FGFR-4	cellular processes	5	176524067	T/C	0.7868	0.2132	0.252	case & control	0.2568	0.907393	0.7166	0.0408	-0.18-0.26	0.995659	0.4886	0.0721	-0.13-0.28	0.9996	0.9121	0.0077	-0.13-0.14	0.9995	0.2568	0.2048	-0.15-0.56	0.907393	FALSE
rs1966265	imputed	0.981	FGFR-4	cellular processes	5	176516631	G/A	0.7613	0.2387	0.002	mechanical ventilation	0.2573	0.954667	0.2721	0.0855	-0.067-0.24	0.995659	0.2573	0.0831	-0.061-0.23	0.9996	0.5394	0.0301	-0.066-0.13	0.977357	0.5618	-0.0715	-0.31-0.17	0.954667	FALSE
rs2011077	genotyped	1	FGFR-4	cellular processes	5	176521456	C/T	0.7608	0.2392	7.267	mechanical ventilation	0.2665	0.948425	0.2761	0.084	-0.067-0.24	0.995659	0.2665	0.0808	-0.062-0.22	0.9996	0.525	0.0309	-0.064-0.13	0.977357	0.5412	-0.0746	-0.31-0.16	0.948425	FALSE
rs351854	imputed	0.65	FGFR-4	cellular processes	5	176522562	C/T	0.9816	0.0184	14.6	CPAP	0.2746	0.920151	0.4932	0.2126	-0.4-0.82	0.995659	0.9099	0.0343	-0.56-0.63	0.9996	0.2746	0.2105	-0.17-0.59	0.977357	0.4263	0.4152	-0.61-1.4	0.920151	FALSE
rs115082905	imputed	0.863	FGFR-4	cellular processes	5	176528423	A/G	0.9734	0.0266	0.629	supplemental o2	0.2806	0.97617	0.2806	-0.2358	-0.66-0.19	0.995659	0.3493	-0.1931	-0.6-0.21	0.9996	0.5967	-0.0732	-0.34-0.2	0.977357	0.8189	0.0813	-0.61-0.78	0.97617	FALSE
rs114562781	imputed	0.864	FGFR-4	cellular processes	5	176528793	G/A	0.9734	0.0266	0.056	supplemental o2	0.2851	0.97617	0.2851	-0.2335	-0.66-0.19	0.995659	0.3548	-0.1908	-0.59-0.21	0.9996	0.5977	-0.073	-0.34-0.2	0.977357	0.8195	0.081	-0.61-0.78	0.97617	FALSE
rs114478549	imputed	0.646	FGFR-4	cellular processes	5	176523798	T/G	0.9814	0.0186	4.552	CPAP	0.2878	0.919968	0.5083	0.2046	-0.4-0.81	0.995659	0.9597	0.0153	-0.58-0.61	0.9996	0.2878	0.2043	-0.17-0.58	0.977357	0.4087	0.4297	-0.59-1.4	0.919968	FALSE
rs6556301	imputed	0.884	FGFR-4	cellular processes	5	176527577	G/T	0.6376	0.3624	0.345	mechanical ventilation	0.2889	0.908525	0.6604	0.0323	-0.11-0.18	0.995659	0.2889	0.0742	-0.063-0.21	0.9996	0.3975	-0.0395	-0.13-0.052	0.977357	0.3545	-0.1086	-0.34-0.12	0.908525	FALSE
rs114549567	imputed	0.865	FGFR-4	cellular processes	5	176529532	C/T	0.9734	0.0266	0.659	supplemental o2	0.2936	0.97617	0.2936	-0.2293	-0.66-0.2	0.995659	0.3658	-0.1864	-0.59-0.22	0.9996	0.599	-0.0727	-0.34-0.2	0.977357	0.8221	0.0797	-0.62-0.77	0.97617	FALSE
rs116555289	imputed	0.865	FGFR-4	cellular processes	5	176529559	A/G	0.9734	0.0266	2.973	supplemental o2	0.2941	0.97617	0.2941	-0.2291	-0.66-0.2	0.995659	0.3661	-0.1863	-0.59-0.22	0.9996	0.5991	-0.0727	-0.34-0.2	0.977357	0.8222	0.0797	-0.62-0.77	0.97617	FALSE
rs115404985	imputed	0.865	FGFR-4	cellular processes	5	176529583	A/C	0.9734	0.0266	2.674	supplemental o2	0.2943	0.97617	0.2943	-0.229	-0.66-0.2	0.995659	0.3664	-0.1862	-0.59-0.22	0.9996	0.5991	-0.0727	-0.34-0.2	0.977357	0.8222	0.0797	-0.61-0.77	0.97617	FALSE
rs190962550	imputed	0.866	FGFR-4	cellular processes	5	176530096	G/A	0.9734	0.0266	0.403	supplemental o2	0.3008	0.97617	0.3008	-0.2258	-0.65-0.2	0.995659	0.374	-0.1831	-0.59-0.22	0.9996	0.6002	-0.0724	-0.34-0.2	0.977357	0.8243	0.0787	-0.62-0.77	0.97617	FALSE
rs76261093	imputed	0.837	FGFR-4	cellular processes	5	176527177	G/A	0.9722	0.0278	0.249	supplemental o2	0.3087	0.975746	0.3087	-0.2217	-0.65-0.2	0.995659	0.483	-0.1442	-0.55-0.26	0.9996	0.692	-0.0546	-0.32-0.22	0.990199	0.8156	0.0826	-0.61-0.78	0.975746	FALSE
rs351856	imputed	0.649	FGFR-4	cellular processes	5	176517058	G/C	0.9872	0.0128	0.004	supplemental o2	0.3236	0.958544	0.3236	0.3701	-0.36-1.1	0.995659	0.4696	0.2636	-0.45-0.98	0.9996	0.5134	0.1511	-0.3-0.6	0.977357	0.5746	0.3397	-0.85-1.5	0.958544	FALSE
rs3135914	imputed	0.823	FGFR-4	cellular processes	5	176515158	A/G	0.9714	0.0286	4.319	supplemental o2	0.3239	0.965061	0.3239	-0.2134	-0.64-0.21	0.995659	0.4006	-0.1718	-0.57-0.23	0.9996	0.8154	-0.032	-0.3-0.24	0.9995	0.6451	0.1629	-0.53-0.86	0.965061	FALSE
chr5:176514781:D	imputed	0.823	FGFR-4	cellular processes	5	176514781	ACAG/A	0.9714	0.0286	11.53	supplemental o2	0.3245	0.965061	0.3245	-0.2131	-0.64-0.21	0.995659	0.4027	-0.1711	-0.57-0.23	0.9996	0.8111	-0.0327	-0.3-0.24	0.9995	0.645	0.163	-0.53-0.86	0.965061	FALSE
rs141774838	imputed	0.713	FGFR-4	cellular processes	5	176528292	C/T	0.9676	0.0324	4.369	mechanical ventilation	0.3266	0.977357	0.4979	0.1523	-0.29-0.59	0.995659	0.3266	0.2055	-0.2-0.62	0.9996	0.6336	0.0673	-0.21-0.34	0.977357	0.9717	-0.0127	-0.72-0.69	0.995259	FALSE
rs11948127	imputed	0.82	FGFR-4	cellular processes	5	176512525	G/A	0.9714	0.0286	4.586	supplemental o2	0.3308	0.964075	0.3308	-0.2108	-0.64-0.21	0.995659	0.4114	-0.1683	-0.57-0.23	0.9996	0.8143	-0.0322	-0.3-0.24	0.9995	0.6381	0.1668	-0.53-0.86	0.964075	FALSE
chr5:176515813:I	imputed	0.791	FGFR-4	cellular processes	5	176515813	C/CTGTG	0.2435	0.2435	4.003	CPAP	0.3329	0.972772	0.9822	0.0019	-0.17-0.17	0.999413	0.7714	0.0237	-0.14-0.18	0.9996	0.3329	-0.0535	-0.16-0.055	0.977357	0.736	0.0462	-0.22-0.31	0.972772	FALSE
chr5:176515866:D	imputed	0.803	FGFR-4	cellular processes	5	176515866	AG/A	0.2649	0.2649	2.626	CPAP	0.3475	0.977357	0.8828	0.0122	-0.15-0.17	0.995659	0.7811	0.0216	-0.13-0.17	0.9996	0.3475	-0.0495	-0.15-0.054	0.977357	0.9298	-0.0115	-0.27-0.24	0.98965	FALSE
rs393923	imputed	0.818	FGFR-4	cellular processes	5	176519287	G/A	0.2284	0.2284	2.358	CPAP	0.3912	0.977357	0.8869	-0.0124	-0.18-0.16	0.995659	0.9764	0.0024	-0.16-0.16	0.9996	0.3912	-0.0476	-0.16-0.061	0.977357	0.9822	0.0031	-0.27-0.27	0.9979	FALSE
rs31777	imputed	0.811	FGFR-4	cellular processes	5	176523562	C/A	0.232	0.232	7.497	CPAP	0.3928	0.977357	0.8569	-0.0157	-0.19-0.16	0.995659	0.9216	-0.0081	-0.17-0.15	0.9996	0.3928	-0.0475	-0.16-0.061	0.977357	0.9037	0.0166	-0.25-0.29	0.984015	FALSE
rs396007	imputed	0.808	FGFR-4	cellular processes	5	176518426	T/C	0.2334	0.2334	0.602	CPAP	0.4048	0.977357	0.8187	-0.02	-0.19-0.15	0.995659	0.9499	-0.0051	-0.17-0.16	0.9996	0.4048	-0.0463	-0.16-0.062	0.977357	0.9447	0.0095	-0.26-0.28	0.992706	FALSE
rs2456173	imputed	0.804	FGFR-4	cellular processes	5	176514595	T/C	0.2342	0.2342	6.661	CPAP	0.4082	0.977357	0.8454	-0.017	-0.19-0.15	0.995659	0.9463	-0.0055	-0.17-0.16	0.9996	0.4082	-0.046	-0.15-0.063	0.977357	0.9191	0.0139	-0.25-0.28	0.986844	FALSE
chr5:176515591:I	imputed	0.805	FGFR-4	cellular processes	5	176515591	A/AC	0.2343	0.2343	1.186	CPAP	0.4101	0.977357	0.8541	-0.016	-0.19-0.15	0.995659	0.9656	-0.0035	-0.16-0.16	0.9996	0.4101	-0.0458	-0.15-0.063	0.977357	0.8999	0.0172	-0.25-0.29	0.9833	FALSE
rs422421	imputed	0.807	FGFR-4	cellular processes	5	176517326	T/C	0.2334	0.2334	0.656	CPAP	0.4104	0.977357	0.8219	-0.0196	-0.19-0.15	0.995659	0.9476	-0.0054	-0.17-0.16	0.9996	0.4104	-0.0458	-0.15-0.063	0.977357	0.9361	0.011	-0.26-0.28	0.989746	FALSE
rs442856	imputed	0.807	FGFR-4	cellular processes	5	176517292	A/G	0.2334	0.2334	0.484	CPAP	0.4105	0.977357	0.8219	-0.0196	-0.19-0.15	0.995659	0.9481	-0.0053	-0.17-0.16	0.9996	0.4105	-0.0458	-0.15-0.063	0.977357	0.936	0.011	-0.26-0.28	0.989746	FALSE
rs434434	imputed	0.807	FGFR-4	cellular processes	5	176516953	A/G	0.2336	0.2336	6.585	CPAP	0.413	0.977357	0.8315	-0.0185	-0.19-0.15	0.995659	0.9429	-0.0059	-0.17-0.15	0.9996	0.413	-0.0455	-0.15-0.063	0.977357	0.9165	0.0143	-0.25-0.28	0.986665	FALSE
rs640180	imputed	0.804	FGFR-4	cellular processes	5	176513247	C/G	0.2341	0.2341	3.728	CPAP	0.4181	0.977357	0.8314	-0.0186	-0.19-0.15	0.995659	0.9518	-0.005	-0.17-0.16	0.9996	0.4181	-0.0451	-0.15-0.064	0.977357	0.9154	0.0146	-0.25-0.28	0.986665	FALSE
rs79988362	imputed	0.681	FGFR-4	cellular processes	5	176529102	C/G	0.9868	0.0132	3.098	CPAP	0.4233	0.96759	0.7465	-0.1181	-0.83-0.6	0.995659	0.4265	-0.2808	-0.97-0.41	0.9996	0.4233	0.1809	-0.26-0.62	0.977357	0.6848	0.2582	-0.99-1.5	0.96759	FALSE
rs352941	imputed	0.838	FGFR-4	cellular processes	5	176526235	G/A	0.3368	0.3368	3.69	supplemental o2	0.4314	0.979216	0.4314	0.0598	-0.089-0.21	0.995659	0.5632	0.0413	-0.099-0.18	0.9996	0.9438	-0.0034	-0.098-0.091	0.9995	0.8631	-0.0207	-0.26-0.21	0.979216	FALSE
chr5:176526728:D	imputed	0.509	FGFR-4	cellular processes	5	176526728	GC/G	0.9877	0.0123	3.254	CPAP	0.4378	0.963594	0.8468	0.0786	-0.72-0.88	0.995659	0.995	0.0025	-0.79-0.8	0.9996	0.4378	0.2003	-0.31-0.71	0.977357	0.6199	-0.3278	-1.6-0.97	0.963594	FALSE
rs72494545	imputed	0.643	FGFR-4	cellular processes	5	176523861	C/T	0.9451	0.0549	0.665	case & control	0.4452	0.927911	0.6248	-0.0903	-0.45-0.27	0.995659	0.5915	-0.0914	-0.42-0.24	0.9996	0.5986	-0.0602	-0.28-0.16	0.977357	0.4452	0.2192	-0.34-0.78	0.927911	FALSE
rs446382	imputed	0.813	FGFR-4	cellular processes	5	176517461	T/G	0.2939	0.2939	0.406	CPAP	0.4598	0.972772	0.9916	0.0009	-0.16-0.16	0.999413	0.9681	0.003	-0.15-0.15	0.9996	0.4598	-0.0382	-0.14-0.063	0.977357	0.7174	-0.0461	-0.3-0.2	0.972772	FALSE
rs641101	imputed	0.818	FGFR-4	cellular processes	5	176513460	A/G	0.3325	0.3325	4.583	mechanical ventilation	0.4604	0.983226	0.559	0.0453	-0.11-0.2	0.995659	0.4604	0.0537	-0.089-0.2	0.9996	0.8522	-0.0092	-0.11-0.087	0.9995	0.8882	-0.0172	-0.26-0.22	0.983226	FALSE
rs1076890	imputed	0.655	FGFR-4	cellular processes	5	176525071	G/A	0.9402	0.0598	5.351	case & control	0.4798	0.935971	0.5197	-0.1134	-0.46-0.23	0.995659	0.5286	-0.1021	-0.42-0.22	0.9996	0.562	-0.0632	-0.28-0.15	0.977357	0.4798	0.1938	-0.34-0.73	0.935971	FALSE
rs1076891	imputed	0.655	FGFR-4	cellular processes	5	176525292	G/A	0.9402	0.0598	4.138	case & control	0.4804	0.93637	0.5209	-0.1131	-0.46-0.23	0.995659	0.5288	-0.102	-0.42-0.22	0.9996	0.5625	-0.0631	-0.28-0.15	0.977357	0.4804	0.1935	-0.34-0.73	0.93637	FALSE
rs3135911	imputed	0.82	FGFR-4	cellular processes	5	176513896	C/A	0.7213	0.2787	13.37	case & control	0.4888	0.938827	0.7922	-0.0209	-0.18-0.13	0.995659	0.5666	-0.0433	-0.19-0.1	0.9996	0.6915	0.0199	-0.078-0.12	0.990199	0.4888	0.0878	-0.16-0.34	0.938827	FALSE
rs3135928	imputed	0.655	FGFR-4	cellular processes	5	176522062	G/A	0.9436	0.0564	11.13	supplemental o2	0.4896	0.948425	0.4896	-0.1219	-0.47-0.22	0.995659	0.5336	-0.101	-0.42-0.22	0.9996	0.5792	-0.0606	-0.27-0.15	0.977357	0.5163	0.1785	-0.36-0.72	0.948425	FALSE
rs439213	imputed	0.812	FGFR-4	cellular processes	5	176518315	A/C	0.2618	0.2618	2.073	CPAP	0.4913	0.977357	0.8665	0.0138	-0.15-0.17	0.995659	0.7948	0.0201	-0.13-0.17	0.9996	0.4913	-0.0361	-0.14-0.067	0.977357	0.9282	-0.0117	-0.27-0.24	0.989	FALSE
rs376618	imputed	0.811	FGFR-4	cellular processes	5	176517797	C/T	0.2619	0.2619	6.606	CPAP	0.4917	0.977357	0.8672	0.0137	-0.15-0.17	0.995659	0.7946	0.0202	-0.13-0.17	0.9996	0.4917	-0.0361	-0.14-0.067	0.977357	0.9269	-0.012	-0.27-0.24	0.988375	FALSE
rs452885	imputed	0.812	FGFR-4	cellular processes	5	176518784	C/T	0.2616	0.2616	7.754	CPAP	0.4928	0.977357	0.842	0.0164	-0.14-0.18	0.995659	0.8009	0.0195	-0.13-0.17	0.9996	0.4928	-0.036	-0.14-0.067	0.977357	0.9353	-0.0106	-0.27-0.24	0.989746	FALSE
rs387598	imputed	0.811	FGFR-4	cellular processes	5	176517170	G/A	0.2621	0.2621	0.234	CPAP	0.4951	0.977357	0.8596	0.0145	-0.15-0.18	0.995659	0.8001	0.0196	-0.13-0.17	0.9996	0.4951	-0.0358	-0.14-0.067	0.977357	0.9453	-0.0089	-0.26-0.25	0.992791	FALSE
rs42409	imputed	0.838	FGFR-4	cellular processes	5	176522728	C/T	0.3313	0.3313	1.474	mechanical ventilation	0.497	0.974266	0.5039	0.0512	-0.099-0.2	0.995659	0.497	0.0488	-0.092-0.19	0.9996	0.965	-0.0021	-0.098-0.093	0.9995	0.8021	-0.0303	-0.27-0.21	0.974266	FALSE
rs31778	imputed	0.864	FGFR-4	cellular processes	5	176522036	C/T	0.726	0.274	15.2	mechanical ventilation	0.5055	0.963273	0.8959	-0.0103	-0.16-0.14	0.995659	0.5055	-0.05	-0.2-0.097	0.9996	0.5955	0.0264	-0.071-0.12	0.977357	0.6045	0.0652	-0.18-0.31	0.963273	FALSE
rs73806725	imputed	0.646	FGFR-4	cellular processes	5	176512478	C/T	0.9452	0.0548	3.134	supplemental o2	0.5085	0.965061	0.5085	-0.1197	-0.47-0.23	0.995659	0.544	-0.1008	-0.43-0.22	0.9996	0.6977	-0.0434	-0.26-0.18	0.991823	0.6437	0.1304	-0.42-0.68	0.965061	FALSE
rs3135910	imputed	0.646	FGFR-4	cellular processes	5	176512987	T/C	0.9453	0.0547	10.26	supplemental o2	0.5109	0.965061	0.5109	-0.119	-0.47-0.24	0.995659	0.5455	-0.1004	-0.43-0.22	0.9996	0.7	-0.0431	-0.26-0.18	0.991823	0.6424	0.1309	-0.42-0.68	0.965061	FALSE
rs351855	imputed	0.866	FGFR-4	cellular processes	5	176520243	G/A	0.7225	0.2775	24.8	case & control	0.5266	0.948425	0.799	-0.0199	-0.17-0.13	0.995659	0.5597	-0.0433	-0.19-0.1	0.9996	0.6289	0.0238	-0.073-0.12	0.977357	0.5266	0.079	-0.17-0.32	0.948425	FALSE
rs31776	imputed	0.827	FGFR-4	cellular processes	5	176523597	A/G	0.2902	0.2902	5.921	CPAP	0.5803	0.97617	0.9065	0.0095	-0.15-0.17	0.995659	0.8491	0.0144	-0.13-0.16	0.9996	0.5803	-0.0284	-0.13-0.072	0.977357	0.8248	-0.028	-0.28-0.22	0.97617	FALSE
chr5:176511631:D	imputed	0.78	FGFR-4	cellular processes	5	176511631	GACACAC/G	0.3211	0.3211	2.514	CPAP	0.583	0.977357	0.6748	0.033	-0.12-0.19	0.995659	0.8328	0.0156	-0.13-0.16	0.9996	0.583	-0.0275	-0.13-0.07	0.977357	0.867	0.0208	-0.22-0.26	0.979216	FALSE
rs183041	imputed	0.839	FGFR-4	cellular processes	5	176526270	G/A	0.3015	0.3015	0.789	supplemental o2	0.739	0.995259	0.739	0.0265	-0.13-0.18	0.995659	0.7657	0.0222	-0.12-0.17	0.9996	0.9465	-0.0034	-0.1-0.095	0.9995	0.9675	-0.0051	-0.25-0.24	0.995259	FALSE
rs3091253	imputed	0.729	FGFR-4	cellular processes	5	176513870	T/C	0.2601	0.2601	7.784	supplemental o2	0.7561	0.982531	0.7561	-0.0278	-0.2-0.15	0.995659	0.9423	-0.0061	-0.17-0.16	0.9996	0.8935	-0.0076	-0.12-0.1	0.9995	0.8856	0.0204	-0.26-0.3	0.982531	FALSE
rs1138272	genotyped	1	GSTP-1	cellular processes	11	67353579	C/T	0.91	0.09	13.65	CPAP	0.001205	0.599836	0.9384	0.0094	-0.23-0.25	0.996656	0.5444	-0.0685	-0.29-0.15	0.9996	0.001205	0.2479	0.098-0.4	0.599836	0.1066	0.3107	-0.066-0.69	0.815171	FALSE
chr11:67350789:D	imputed	0.87	GSTP-1	cellular processes	11	67350789	AC/A	0.4693	0.4693	5.587	CPAP	0.003499	0.735412	0.1848	0.0936	-0.045-0.23	0.995659	0.9554	0.0037	-0.13-0.13	0.9996	0.003499	0.1301	0.043-0.22	0.735412	0.9105	0.0126	-0.21-0.23	0.986462	FALSE
chr11:67354290:I	imputed	0.694	GSTP-1	cellular processes	11	67354290	G/GA	0.9739	0.0261	3.384	CPAP	0.009147	0.919968	0.05599	-0.4838	-0.98-0.012	0.995659	0.08023	-0.4131	-0.88-0.049	0.9996	0.009147	-0.4139	-0.72--0.1	0.977357	0.3927	-0.3367	-1.1-0.44	0.919968	FALSE
rs79576315	imputed	0.925	GSTP-1	cellular processes	11	67348126	C/T	0.9189	0.0811	0.517	mechanical ventilation	0.02327	0.843695	0.02767	0.2778	0.031-0.52	0.995659	0.02327	0.2719	0.037-0.51	0.9996	0.1246	0.1223	-0.034-0.28	0.977357	0.1221	0.3065	-0.082-0.69	0.843695	FALSE
rs36211088	imputed	0.921	GSTP-1	cellular processes	11	67350999	C/A	0.6422	0.3578	8.709	CPAP	0.02924	0.975264	0.3746	0.0649	-0.078-0.21	0.995659	0.2032	-0.087	-0.22-0.047	0.9996	0.02924	0.0994	0.01-0.19	0.977357	0.8072	-0.0279	-0.25-0.2	0.975264	FALSE
rs150014756	imputed	0.668	GSTP-1	cellular processes	11	67355183	G/A	0.99	0.01	3.731	case & control	0.03153	0.725394	0.105	-0.6549	-1.4-0.14	0.995659	0.06378	-0.7482	-1.5-0.042	0.9996	0.04671	-0.5322	-1.1--0.0083	0.977357	0.03153	-1.3782	-2.6--0.12	0.725394	FALSE
chr11:67355932:I	imputed	0.773	GSTP-1	cellular processes	11	67355932	T/TTA	0.9692	0.0308	6.746	mechanical ventilation	0.03327	0.734216	0.04492	-0.4506	-0.89--0.011	0.995659	0.03327	-0.4447	-0.85--0.036	0.9996	0.1207	-0.2208	-0.5-0.058	0.977357	0.05802	-0.6722	-1.4-0.022	0.734216	FALSE
chr11:67350786:D	imputed	0.781	GSTP-1	cellular processes	11	67350786	AAC/A	0.1895	0.1895	2.293	CPAP	0.05049	0.977357	0.1985	0.1228	-0.064-0.31	0.995659	0.764	-0.0268	-0.2-0.15	0.9996	0.05049	0.1168	-0.00021-0.23	0.977357	0.9174	-0.0155	-0.31-0.28	0.986665	FALSE
chr11:67358863:D	imputed	0.977	GSTP-1	cellular processes	11	67358863	CG/C	0.7639	0.2361	1.577	mechanical ventilation	0.05965	0.977357	0.1067	-0.1354	-0.3-0.029	0.995659	0.05965	-0.1483	-0.3-0.0058	0.9996	0.374	0.0469	-0.056-0.15	0.977357	0.8311	-0.0279	-0.28-0.23	0.977371	FALSE
rs675554	imputed	0.847	GSTP-1	cellular processes	11	67353150	A/G	0.0165	0.0165	1.605	supplemental o2	0.0613	0.907825	0.0613	0.5475	-0.025-1.1	0.995659	0.9096	-0.0303	-0.55-0.49	0.9996	0.09564	0.307	-0.054-0.67	0.977357	0.2985	-0.4764	-1.4-0.42	0.907825	FALSE
rs183402644	imputed	0.598	GSTP-1	cellular processes	11	67347812	G/C	0.9799	0.0201	7.922	mechanical ventilation	0.08869	0.907393	0.9966	-0.0013	-0.59-0.59	0.999413	0.08869	0.5008	-0.075-1.1	0.9996	0.1088	-0.3203	-0.71-0.071	0.977357	0.2584	0.5495	-0.4-1.5	0.907393	FALSE
rs36211089	imputed	0.948	GSTP-1	cellular processes	11	67351004	C/T	0.6217	0.3783	8.501	CPAP	0.09146	0.973072	0.4992	0.048	-0.091-0.19	0.995659	0.1124	-0.1052	-0.23-0.025	0.9996	0.09146	0.0746	-0.012-0.16	0.977357	0.7912	-0.0293	-0.25-0.19	0.973072	FALSE
chr11:67350998:D	imputed	0.894	GSTP-1	cellular processes	11	67350998	TC/T	0.6499	0.3501	5.691	mechanical ventilation	0.1	0.965402	0.8032	0.0187	-0.13-0.17	0.995659	0.1	-0.1161	-0.25-0.022	0.9996	0.3364	0.0452	-0.047-0.14	0.977357	0.6738	-0.0498	-0.28-0.18	0.965402	FALSE
rs7941648	genotyped	1	GSTP-1	cellular processes	11	67347595	C/T	0.5822	0.4178	3.076	CPAP	0.1142	0.977357	0.6505	0.0308	-0.1-0.16	0.995659	0.1744	-0.0861	-0.21-0.038	0.9996	0.1142	0.0668	-0.016-0.15	0.977357	0.9372	0.0084	-0.2-0.22	0.989746	FALSE
rs7927381	genotyped	1	GSTP-1	cellular processes	11	67346743	T/C	0.1025	0.1025	0.57	CPAP	0.119	0.948425	0.2779	0.1219	-0.098-0.34	0.995659	0.315	-0.1041	-0.31-0.099	0.9996	0.119	0.1095	-0.028-0.25	0.977357	0.5359	-0.1078	-0.45-0.23	0.948425	FALSE
rs147003630	imputed	0.621	GSTP-1	cellular processes	11	67346677	T/C	0.9808	0.0192	1.377	mechanical ventilation	0.1191	0.977357	0.5104	-0.2065	-0.82-0.41	0.995659	0.1191	-0.4534	-1-0.12	0.9996	0.2739	-0.2107	-0.59-0.17	0.977357	0.9232	0.0479	-0.93-1	0.987438	FALSE
rs762803	genotyped	1	GSTP-1	cellular processes	11	67352256	C/A	0.5827	0.4173	7.069	CPAP	0.1196	0.977357	0.7482	0.0221	-0.11-0.16	0.995659	0.1497	-0.0925	-0.22-0.033	0.9996	0.1196	0.0667	-0.017-0.15	0.977357	0.8399	0.0217	-0.19-0.23	0.978238	FALSE
rs7949394	imputed	0.995	GSTP-1	cellular processes	11	67349320	C/T	0.5856	0.4144	6.347	CPAP	0.1199	0.977357	0.6725	0.0289	-0.11-0.16	0.995659	0.1949	-0.0828	-0.21-0.042	0.9996	0.1199	0.0663	-0.017-0.15	0.977357	0.9959	0.0006	-0.21-0.21	0.9999	FALSE
rs17593068	genotyped	1	GSTP-1	cellular processes	11	67350932	G/T	0.5864	0.4136	3.587	CPAP	0.1286	0.977357	0.6208	0.0339	-0.1-0.17	0.995659	0.1713	-0.0875	-0.21-0.038	0.9996	0.1286	0.0649	-0.019-0.15	0.977357	0.973	0.0036	-0.21-0.21	0.995259	FALSE
chr11:67350996:D	imputed	0.897	GSTP-1	cellular processes	11	67350996	GT/G	0.6502	0.3498	4.491	mechanical ventilation	0.1292	0.965402	0.6388	0.0351	-0.11-0.18	0.995659	0.1292	-0.1065	-0.24-0.031	0.9996	0.311	0.0473	-0.044-0.14	0.977357	0.6769	-0.049	-0.28-0.18	0.965402	FALSE
rs6591254	imputed	0.999	GSTP-1	cellular processes	11	67346528	G/A	0.5861	0.4139	0.274	CPAP	0.1318	0.977357	0.6901	0.0273	-0.11-0.16	0.995659	0.1568	-0.0906	-0.22-0.035	0.9996	0.1318	0.0644	-0.019-0.15	0.977357	0.9698	-0.004	-0.21-0.21	0.995259	FALSE
rs2370141	imputed	1	GSTP-1	cellular processes	11	67348529	A/G	0.5864	0.4136	1.413	CPAP	0.1319	0.977357	0.6738	0.0288	-0.11-0.16	0.995659	0.1648	-0.0889	-0.21-0.036	0.9996	0.1319	0.0643	-0.019-0.15	0.977357	0.9941	0.0008	-0.21-0.21	0.99935	FALSE
rs6591255	imputed	1	GSTP-1	cellular processes	11	67349548	T/A	0.5864	0.4136	3.641	CPAP	0.1319	0.977357	0.6738	0.0288	-0.11-0.16	0.995659	0.1648	-0.0889	-0.21-0.036	0.9996	0.1319	0.0643	-0.019-0.15	0.977357	0.9941	0.0008	-0.21-0.21	0.99935	FALSE
rs6591256	genotyped	1	GSTP-1	cellular processes	11	67349899	A/G	0.5864	0.4136	0.975	CPAP	0.1319	0.977357	0.6738	0.0288	-0.11-0.16	0.995659	0.1648	-0.0889	-0.21-0.036	0.9996	0.1319	0.0643	-0.019-0.15	0.977357	0.9941	0.0008	-0.21-0.21	0.99935	FALSE
rs7927657	genotyped	1	GSTP-1	cellular processes	11	67346988	T/C	0.5864	0.4136	0.736	CPAP	0.1319	0.977357	0.6738	0.0288	-0.11-0.16	0.995659	0.1648	-0.0889	-0.21-0.036	0.9996	0.1319	0.0643	-0.019-0.15	0.977357	0.9941	0.0008	-0.21-0.21	0.99935	FALSE
rs7940813	imputed	1	GSTP-1	cellular processes	11	67346866	C/T	0.5864	0.4136	0.855	CPAP	0.1319	0.977357	0.6738	0.0288	-0.11-0.16	0.995659	0.1648	-0.0889	-0.21-0.036	0.9996	0.1319	0.0643	-0.019-0.15	0.977357	0.9941	0.0008	-0.21-0.21	0.99935	FALSE
rs7941395	genotyped	1	GSTP-1	cellular processes	11	67347417	A/G	0.5864	0.4136	2.434	CPAP	0.1319	0.977357	0.6738	0.0288	-0.11-0.16	0.995659	0.1648	-0.0889	-0.21-0.036	0.9996	0.1319	0.0643	-0.019-0.15	0.977357	0.9941	0.0008	-0.21-0.21	0.99935	FALSE
rs7945035	genotyped	1	GSTP-1	cellular processes	11	67348162	A/G	0.5864	0.4136	7.42	CPAP	0.1319	0.977357	0.6738	0.0288	-0.11-0.16	0.995659	0.1648	-0.0889	-0.21-0.036	0.9996	0.1319	0.0643	-0.019-0.15	0.977357	0.9941	0.0008	-0.21-0.21	0.99935	FALSE
rs7949587	imputed	1	GSTP-1	cellular processes	11	67349347	G/A	0.5864	0.4136	4.511	CPAP	0.1319	0.977357	0.6738	0.0288	-0.11-0.16	0.995659	0.1648	-0.0889	-0.21-0.036	0.9996	0.1319	0.0643	-0.019-0.15	0.977357	0.9941	0.0008	-0.21-0.21	0.99935	FALSE
rs1079719	imputed	0.988	GSTP-1	cellular processes	11	67351531	G/A	0.5877	0.4123	6.677	CPAP	0.1411	0.977357	0.747	0.0223	-0.11-0.16	0.995659	0.1911	-0.0844	-0.21-0.042	0.9996	0.1411	0.0634	-0.021-0.15	0.977357	0.8824	0.0159	-0.2-0.23	0.982427	FALSE
rs597297	imputed	0.901	GSTP-1	cellular processes	11	67346458	A/C	0.6303	0.3697	1.249	CPAP	0.1547	0.963508	0.3652	0.0669	-0.078-0.21	0.995659	0.2515	-0.0792	-0.21-0.056	0.9996	0.1547	0.0657	-0.025-0.16	0.977357	0.6171	0.0583	-0.17-0.29	0.963508	FALSE
rs593055	genotyped	1	GSTP-1	cellular processes	11	67346869	C/A	0.0978	0.0978	5.648	CPAP	0.1582	0.965061	0.2153	0.1415	-0.082-0.37	0.995659	0.4458	-0.0802	-0.29-0.13	0.9996	0.1582	0.1006	-0.039-0.24	0.977357	0.6427	-0.0827	-0.43-0.27	0.965061	FALSE
rs2370142	imputed	0.988	GSTP-1	cellular processes	11	67348642	T/C	0.5944	0.4056	3.032	CPAP	0.1641	0.977357	0.6948	0.0271	-0.11-0.16	0.995659	0.1837	-0.0857	-0.21-0.041	0.9996	0.1641	0.0599	-0.024-0.14	0.977357	0.8841	-0.0157	-0.23-0.2	0.982471	FALSE
rs643317	imputed	0.996	GSTP-1	cellular processes	11	67350457	T/C	0.0983	0.0983	1.066	CPAP	0.169	0.964075	0.2207	0.1399	-0.084-0.36	0.995659	0.4457	-0.0802	-0.29-0.13	0.9996	0.169	0.0981	-0.042-0.24	0.977357	0.6364	-0.0843	-0.43-0.26	0.964075	FALSE
rs643318	imputed	0.996	GSTP-1	cellular processes	11	67350456	C/G	0.0983	0.0983	1.71	CPAP	0.169	0.964075	0.2207	0.1399	-0.084-0.36	0.995659	0.4457	-0.0802	-0.29-0.13	0.9996	0.169	0.0981	-0.042-0.24	0.977357	0.6364	-0.0843	-0.43-0.26	0.964075	FALSE
rs1871041	genotyped	1	GSTP-1	cellular processes	11	67351540	A/G	0.0972	0.0972	6.138	supplemental o2	0.1714	0.972772	0.1714	0.1556	-0.067-0.38	0.995659	0.5019	-0.0704	-0.28-0.14	0.9996	0.1749	0.0966	-0.043-0.24	0.977357	0.7196	-0.0639	-0.41-0.28	0.972772	FALSE
rs2370143	genotyped	1	GSTP-1	cellular processes	11	67351774	C/T	0.5926	0.4074	6.794	CPAP	0.1806	0.97617	0.8092	0.0166	-0.12-0.15	0.995659	0.1816	-0.0858	-0.21-0.04	0.9996	0.1806	0.0574	-0.027-0.14	0.977357	0.8193	-0.0245	-0.23-0.19	0.97617	FALSE
rs112038384	imputed	0.518	GSTP-1	cellular processes	11	67348720	T/C	0.9866	0.0134	2.665	case & control	0.1973	0.906278	0.3432	-0.3804	-1.2-0.41	0.995659	0.9986	0.0007	-0.74-0.74	0.9996	0.3763	-0.221	-0.71-0.27	0.977357	0.1973	-0.7838	-2-0.41	0.906278	FALSE
rs7952248	imputed	0.972	GSTP-1	cellular processes	11	67355319	C/T	0.6787	0.3213	4.237	CPAP	0.2155	0.963273	0.87	-0.0118	-0.15-0.13	0.995659	0.2279	-0.0818	-0.21-0.051	0.9996	0.2155	0.0563	-0.033-0.15	0.977357	0.6118	0.0573	-0.16-0.28	0.963273	FALSE
rs6591253	imputed	0.879	GSTP-1	cellular processes	11	67346469	C/T	0.6661	0.3339	3.067	mechanical ventilation	0.2385	0.977357	0.8349	0.016	-0.13-0.17	0.995659	0.2385	-0.0846	-0.23-0.056	0.9996	0.4042	0.0401	-0.054-0.13	0.977357	0.8509	0.0228	-0.22-0.26	0.978238	FALSE
chr11:67353139:I	imputed	0.732	GSTP-1	cellular processes	11	67353139	C/CGTGCGT	0.6724	0.3276	1.959	mechanical ventilation	0.242	0.965402	0.7641	-0.0244	-0.18-0.13	0.995659	0.242	-0.0898	-0.24-0.061	0.9996	0.402	0.0431	-0.058-0.14	0.977357	0.6512	-0.058	-0.31-0.19	0.965402	FALSE
chr11:67348760:D	imputed	0.937	GSTP-1	cellular processes	11	67348760	ATTG/A	0.9341	0.0659	6.028	mechanical ventilation	0.2557	0.977357	0.852	-0.026	-0.3-0.25	0.995659	0.2557	0.1483	-0.11-0.4	0.9996	0.5164	0.057	-0.12-0.23	0.977357	0.9715	-0.0082	-0.46-0.44	0.995259	FALSE
rs147821215	imputed	0.993	GSTP-1	cellular processes	11	67346493	C/T	0.9584	0.0416	1.579	case & control	0.2585	0.907393	0.3399	-0.1587	-0.48-0.17	0.995659	0.3879	0.1356	-0.17-0.44	0.9996	0.8242	0.0234	-0.18-0.23	0.9995	0.2585	-0.3052	-0.83-0.22	0.907393	FALSE
rs11603735	genotyped	1	GSTP-1	cellular processes	11	67356709	C/G	0.6587	0.3413	0.505	mechanical ventilation	0.2594	0.919968	0.8309	-0.015	-0.15-0.12	0.995659	0.2594	-0.0747	-0.2-0.055	0.9996	0.2845	0.0475	-0.04-0.13	0.977357	0.4135	0.0902	-0.13-0.31	0.919968	FALSE
rs1871042	genotyped	1	GSTP-1	cellular processes	11	67353844	C/T	0.667	0.333	7.383	CPAP	0.2833	0.946886	0.8111	-0.0168	-0.15-0.12	0.995659	0.3417	-0.0633	-0.19-0.067	0.9996	0.2833	0.0478	-0.039-0.14	0.977357	0.5063	0.0736	-0.14-0.29	0.946886	FALSE
rs749174	genotyped	1	GSTP-1	cellular processes	11	67353253	G/A	0.6665	0.3335	15.27	CPAP	0.2923	0.938623	0.7885	-0.0189	-0.16-0.12	0.995659	0.3373	-0.0639	-0.19-0.067	0.9996	0.2923	0.0469	-0.04-0.13	0.977357	0.4881	0.0769	-0.14-0.29	0.938623	FALSE
rs947895	genotyped	1	GSTP-1	cellular processes	11	67354406	C/A	0.6667	0.3333	4.578	mechanical ventilation	0.3105	0.939406	0.7323	-0.024	-0.16-0.11	0.995659	0.3105	-0.0674	-0.2-0.063	0.9996	0.3192	0.0443	-0.043-0.13	0.977357	0.4894	0.0764	-0.14-0.29	0.939406	FALSE
rs7939505	imputed	1	GSTP-1	cellular processes	11	67359090	C/G	0.6245	0.3755	1.556	case & control	0.3107	0.907825	0.7486	-0.0223	-0.16-0.11	0.995659	0.4822	-0.0462	-0.17-0.083	0.9996	0.9085	0.0051	-0.082-0.092	0.9995	0.3107	0.1109	-0.1-0.33	0.907825	FALSE
rs79512139	imputed	0.844	GSTP-1	cellular processes	11	67355797	G/A	0.9375	0.0625	4.46	mechanical ventilation	0.3135	0.965402	0.9242	-0.0144	-0.31-0.28	0.995659	0.3135	0.1419	-0.13-0.42	0.9996	0.3632	0.0855	-0.099-0.27	0.977357	0.6736	-0.1015	-0.57-0.37	0.965402	FALSE
rs6591258	genotyped	1	GSTP-1	cellular processes	11	67355804	G/T	0.6677	0.3323	1.414	mechanical ventilation	0.316	0.948425	0.7612	-0.0214	-0.16-0.12	0.995659	0.316	-0.0667	-0.2-0.064	0.9996	0.3314	0.0432	-0.044-0.13	0.977357	0.5232	0.0707	-0.15-0.29	0.948425	FALSE
rs640777	imputed	0.995	GSTP-1	cellular processes	11	67354986	T/C	0.4435	0.4435	9.876	case & control	0.3262	0.907869	0.5402	0.0419	-0.092-0.18	0.995659	0.5416	0.0396	-0.088-0.17	0.9996	0.9429	-0.0031	-0.088-0.082	0.9995	0.3262	-0.1062	-0.32-0.11	0.907869	FALSE
rs7104580	imputed	0.999	GSTP-1	cellular processes	11	67356002	C/T	0.6623	0.3377	2.422	CPAP	0.3423	0.921257	0.8524	-0.0131	-0.15-0.12	0.995659	0.3992	-0.056	-0.19-0.074	0.9996	0.3423	0.0422	-0.045-0.13	0.977357	0.4345	0.0864	-0.13-0.3	0.921257	FALSE
rs4360710	genotyped	1	GSTP-1	cellular processes	11	67358076	G/T	0.6261	0.3739	0.949	case & control	0.3539	0.908525	0.6034	-0.036	-0.17-0.1	0.995659	0.4335	-0.0514	-0.18-0.077	0.9996	0.8766	0.0068	-0.08-0.093	0.9995	0.3539	0.1013	-0.11-0.32	0.908525	FALSE
chr11:67351529:I	imputed	0.971	GSTP-1	cellular processes	11	67351529	A/AG	0.5238	0.4762	1.018	mechanical ventilation	0.3561	0.973072	0.9222	0.0068	-0.13-0.14	0.995659	0.3561	0.0606	-0.068-0.19	0.9996	0.5374	-0.027	-0.11-0.059	0.977357	0.7775	-0.0309	-0.25-0.18	0.973072	FALSE
rs4891	imputed	0.999	GSTP-1	cellular processes	11	67353970	T/C	0.6612	0.3388	0.02	CPAP	0.373	0.928597	0.7971	-0.0181	-0.16-0.12	0.995659	0.4772	-0.0473	-0.18-0.083	0.9996	0.373	0.0396	-0.048-0.13	0.977357	0.451	0.0835	-0.13-0.3	0.928597	FALSE
rs1695	genotyped	1	GSTP-1	cellular processes	11	67352689	A/G	0.6681	0.3319	0.001	CPAP	0.3849	0.948425	0.6166	-0.0359	-0.18-0.1	0.995659	0.5616	-0.0392	-0.17-0.093	0.9996	0.3849	0.0393	-0.049-0.13	0.977357	0.5446	0.0683	-0.15-0.29	0.948425	FALSE
rs694746	imputed	0.995	GSTP-1	cellular processes	11	67350720	G/C	0.5179	0.4821	4.888	mechanical ventilation	0.4638	0.965402	0.8777	0.0107	-0.13-0.15	0.995659	0.4638	0.0481	-0.08-0.18	0.9996	0.5972	-0.0232	-0.11-0.063	0.977357	0.6561	-0.0486	-0.26-0.17	0.965402	FALSE
rs614080	imputed	1	GSTP-1	cellular processes	11	67347287	G/A	0.516	0.484	3.493	mechanical ventilation	0.4765	0.965402	0.9004	0.0087	-0.13-0.14	0.995659	0.4765	0.0466	-0.082-0.17	0.9996	0.5932	-0.0233	-0.11-0.062	0.977357	0.6566	-0.0484	-0.26-0.16	0.965402	FALSE
rs8191445	imputed	0.705	GSTP-1	cellular processes	11	67351674	G/A	0.9652	0.0348	7.377	mechanical ventilation	0.5009	0.973072	0.7142	-0.08	-0.51-0.35	0.995659	0.5009	0.1387	-0.27-0.54	0.9996	0.5486	0.0856	-0.19-0.37	0.977357	0.7708	-0.1012	-0.78-0.58	0.973072	FALSE
rs4147581	genotyped	1	GSTP-1	cellular processes	11	67351585	C/G	0.5165	0.4835	8.005	mechanical ventilation	0.5169	0.963273	0.9176	0.0072	-0.13-0.14	0.995659	0.5169	0.0424	-0.086-0.17	0.9996	0.5666	-0.025	-0.11-0.061	0.977357	0.6133	-0.0551	-0.27-0.16	0.963273	FALSE
rs7533711	imputed	0.937	HIVEP3	cellular processes	1	42136513	A/G	0.9334	0.0666	0.371	supplemental o2	0.001882	0.948	0.001882	0.4267	0.16-0.7	0.985632	0.8391	0.0265	-0.23-0.28	0.9996	0.2351	0.1064	-0.069-0.28	0.977357	0.5106	0.1453	-0.29-0.58	0.948	FALSE
rs60074987	imputed	0.927	HIVEP3	cellular processes	1	42286752	A/G	0.8898	0.1102	4.239	case & control	0.001918	0.374131	0.2144	-0.135	-0.35-0.078	0.995659	0.3168	0.103	-0.098-0.3	0.9996	0.4671	-0.05	-0.18-0.085	0.977357	0.001918	-0.5359	-0.87--0.2	0.374131	FALSE
rs140763642	imputed	0.829	HIVEP3	cellular processes	1	42320931	T/C	0.9819	0.0181	1.623	mechanical ventilation	0.002046	0.506459	0.9491	-0.0174	-0.55-0.52	0.998246	0.002046	0.8004	0.29-1.3	0.506459	0.6049	-0.091	-0.44-0.25	0.977357	0.5094	-0.2961	-1.2-0.58	0.947258	FALSE
rs186652038	imputed	0.753	HIVEP3	cellular processes	1	42429195	G/T	0.9843	0.0157	2.457	CPAP	0.002352	0.664424	0.1879	0.4218	-0.21-1	0.995659	0.941	-0.0222	-0.61-0.56	0.9996	0.002352	0.6008	0.21-0.99	0.664424	0.1123	0.8045	-0.19-1.8	0.827349	FALSE
rs633520	genotyped	1	HIVEP3	cellular processes	1	42317819	T/C	0.2489	0.2489	5.782	case & control	0.002446	0.374131	0.1009	0.1255	-0.024-0.28	0.995659	0.8618	0.0127	-0.13-0.16	0.9996	0.08764	0.0837	-0.012-0.18	0.977357	0.002446	0.374	0.13-0.62	0.374131	FALSE
rs16828739	genotyped	1	HIVEP3	cellular processes	1	42301595	A/G	0.8618	0.1382	0.176	case & control	0.003327	0.380108	0.1887	-0.1232	-0.31-0.06	0.995659	0.06863	0.1615	-0.012-0.34	0.9996	0.1972	-0.0773	-0.19-0.04	0.977357	0.003327	-0.4399	-0.73--0.15	0.380108	FALSE
rs907640	imputed	0.958	HIVEP3	cellular processes	1	42215703	T/C	0.0356	0.0356	3.986	supplemental o2	0.003411	0.919968	0.003411	-0.5445	-0.91--0.18	0.985632	0.2689	-0.1949	-0.54-0.15	0.9996	0.7882	0.0319	-0.2-0.26	0.997951	0.3989	-0.2514	-0.84-0.33	0.919968	FALSE
rs752010	imputed	0.98	HIVEP3	cellular processes	1	42093015	C/T	0.488	0.488	3.821	case & control	0.004388	0.380108	0.04109	-0.1376	-0.27--0.0057	0.995659	0.1687	-0.0872	-0.21-0.037	0.9996	0.04988	-0.0841	-0.17--0.00021	0.977357	0.004388	-0.3032	-0.51--0.095	0.380108	FALSE
rs2077172	imputed	0.98	HIVEP3	cellular processes	1	42093340	A/G	0.488	0.488	3.506	case & control	0.004405	0.380108	0.04086	-0.1377	-0.27--0.0058	0.995659	0.1681	-0.0873	-0.21-0.037	0.9996	0.04965	-0.0842	-0.17--0.00031	0.977357	0.004405	-0.303	-0.51--0.095	0.380108	FALSE
rs6656183	imputed	0.98	HIVEP3	cellular processes	1	42094025	A/G	0.4879	0.4879	0.717	case & control	0.004431	0.380108	0.04043	-0.1381	-0.27--0.0062	0.995659	0.1669	-0.0875	-0.21-0.037	0.9996	0.04918	-0.0843	-0.17--0.00041	0.977357	0.004431	-0.3028	-0.51--0.095	0.380108	FALSE
rs752011	imputed	0.978	HIVEP3	cellular processes	1	42092929	C/T	0.4872	0.4872	1.902	case & control	0.004531	0.380108	0.04441	-0.1354	-0.27--0.0035	0.995659	0.1742	-0.086	-0.21-0.038	0.9996	0.04543	-0.0858	-0.17--0.0019	0.977357	0.004531	-0.302	-0.51--0.094	0.380108	FALSE
rs6664724	imputed	0.98	HIVEP3	cellular processes	1	42093821	G/A	0.4881	0.4881	1.933	case & control	0.004599	0.380108	0.04102	-0.1377	-0.27--0.0058	0.995659	0.1597	-0.0891	-0.21-0.035	0.9996	0.04672	-0.0853	-0.17--0.0014	0.977357	0.004599	-0.3016	-0.51--0.093	0.380108	FALSE
rs12566729	genotyped	1	HIVEP3	cellular processes	1	42188078	T/G	0.8772	0.1228	0.682	CPAP	0.004602	0.734216	0.03778	0.214	0.012-0.42	0.995659	0.1209	0.1523	-0.04-0.34	0.9996	0.004602	0.1867	0.058-0.32	0.861366	0.06174	0.3098	-0.015-0.63	0.734216	FALSE
rs2038978	imputed	0.979	HIVEP3	cellular processes	1	42094719	A/G	0.4929	0.4929	2.777	case & control	0.004678	0.380108	0.03123	-0.1446	-0.28--0.013	0.995659	0.1447	-0.0921	-0.22-0.032	0.9996	0.0482	-0.0844	-0.17--0.00071	0.977357	0.004678	-0.3	-0.51--0.093	0.380108	FALSE
rs78876165	imputed	0.752	HIVEP3	cellular processes	1	42078023	C/T	0.9878	0.0122	2.901	mechanical ventilation	0.004914	0.540311	0.3013	0.366	-0.33-1.1	0.995659	0.004914	0.8818	0.27-1.5	0.540311	0.5699	0.1277	-0.31-0.57	0.977357	0.0211	1.2235	0.19-2.3	0.713406	FALSE
rs4999015	imputed	0.977	HIVEP3	cellular processes	1	42093547	G/A	0.4887	0.4887	0.304	case & control	0.005027	0.380108	0.04593	-0.1346	-0.27--0.0025	0.995659	0.1609	-0.0889	-0.21-0.035	0.9996	0.05105	-0.0838	-0.17-0.00028	0.977357	0.005027	-0.2988	-0.51--0.09	0.380108	FALSE
rs116747293	genotyped	1	HIVEP3	cellular processes	1	41969428	A/C	0.9495	0.0505	0.488	CPAP	0.005113	0.863549	0.5865	0.0853	-0.22-0.39	0.995659	0.4607	-0.1099	-0.4-0.18	0.9996	0.005113	0.2762	0.083-0.47	0.863549	0.9109	-0.0279	-0.52-0.46	0.986484	FALSE
rs56384647	genotyped	1	HIVEP3	cellular processes	1	42103403	T/G	0.9683	0.0317	3.489	CPAP	0.005629	0.734216	0.04524	-0.3865	-0.76--0.0086	0.995659	0.5454	-0.105	-0.45-0.24	0.9996	0.005629	-0.3355	-0.57--0.099	0.917915	0.05906	-0.5582	-1.1-0.021	0.734216	FALSE
rs11807949	imputed	0.978	HIVEP3	cellular processes	1	42102877	C/T	0.8817	0.1183	4.483	case & control	0.005869	0.406252	0.00866	0.2777	0.071-0.48	0.985632	0.07811	0.1738	-0.019-0.37	0.9996	0.08005	0.1168	-0.014-0.25	0.977357	0.005869	0.4591	0.13-0.79	0.406252	FALSE
rs2083465	imputed	0.835	HIVEP3	cellular processes	1	42219208	A/G	0.0253	0.0253	0.074	supplemental o2	0.006155	0.874972	0.006155	-0.6318	-1.1--0.18	0.985632	0.4603	-0.1629	-0.6-0.27	0.9996	0.4563	0.1113	-0.18-0.4	0.977357	0.1656	-0.508	-1.2-0.21	0.874972	FALSE
chr1:42102847:I	imputed	0.988	HIVEP3	cellular processes	1	42102847	A/AC	0.9685	0.0315	0.959	CPAP	0.006611	0.734216	0.04477	-0.39	-0.77--0.0096	0.995659	0.5755	-0.0988	-0.44-0.25	0.9996	0.006611	-0.3319	-0.57--0.093	0.977357	0.0548	-0.5771	-1.2-0.011	0.734216	FALSE
rs145876694	imputed	0.959	HIVEP3	cellular processes	1	42412693	G/T	0.9724	0.0276	2.333	CPAP	0.006643	0.973072	0.2406	0.2425	-0.16-0.65	0.995659	0.4926	-0.1337	-0.52-0.25	0.9996	0.006643	0.3576	0.1-0.62	0.977357	0.785	0.0933	-0.58-0.76	0.973072	FALSE
rs710232	imputed	0.976	HIVEP3	cellular processes	1	42203154	A/G	0.9708	0.0292	2.514	supplemental o2	0.007055	0.985632	0.007055	0.5508	0.15-0.95	0.985632	0.5227	0.1235	-0.25-0.5	0.9996	0.7	-0.0504	-0.31-0.21	0.991823	0.9093	-0.0371	-0.68-0.6	0.985938	FALSE
chr1:42370324:D	imputed	0.549	HIVEP3	cellular processes	1	42370324	ATTGT/A	0.9893	0.0107	2.721	supplemental o2	0.007155	0.907393	0.007155	1.1815	0.32-2	0.985632	0.1435	0.6237	-0.21-1.5	0.9996	0.04021	0.5844	0.027-1.1	0.977357	0.2251	0.851	-0.52-2.2	0.907393	FALSE
rs4660202	imputed	0.76	HIVEP3	cellular processes	1	42216393	C/T	0.0313	0.0313	2.384	supplemental o2	0.007341	0.907825	0.007341	-0.5876	-1--0.16	0.985632	0.6419	-0.0975	-0.51-0.31	0.9996	0.5733	0.0804	-0.2-0.36	0.977357	0.2952	-0.3646	-1-0.32	0.907825	FALSE
rs10890162	imputed	0.951	HIVEP3	cellular processes	1	42172696	A/C	0.9686	0.0314	1.022	supplemental o2	0.007607	0.963273	0.007607	0.5353	0.14-0.93	0.985632	0.7521	0.0604	-0.31-0.43	0.9996	0.7704	-0.0376	-0.29-0.21	0.997951	0.6072	-0.1642	-0.79-0.46	0.963273	FALSE
rs11210515	imputed	0.98	HIVEP3	cellular processes	1	42183437	G/C	0.9703	0.0297	0.636	supplemental o2	0.007691	0.97617	0.007691	0.5416	0.14-0.94	0.985632	0.5211	0.1243	-0.26-0.5	0.9996	0.8781	-0.0199	-0.27-0.23	0.9995	0.818	-0.0745	-0.71-0.56	0.97617	FALSE
rs6600388	imputed	0.982	HIVEP3	cellular processes	1	42189456	A/G	0.9703	0.0297	4.853	supplemental o2	0.007751	0.97617	0.007751	0.5402	0.14-0.94	0.985632	0.5168	0.1253	-0.25-0.5	0.9996	0.8792	-0.0197	-0.27-0.23	0.9995	0.8238	-0.072	-0.71-0.56	0.97617	FALSE
rs7543679	imputed	0.992	HIVEP3	cellular processes	1	42214394	T/C	0.0283	0.0283	1.449	supplemental o2	0.007839	0.977357	0.007839	-0.549	-0.95--0.15	0.985632	0.5312	-0.1221	-0.5-0.26	0.9996	0.5377	0.0814	-0.18-0.34	0.977357	0.9883	0.0048	-0.64-0.65	0.998817	FALSE
rs7554758	imputed	0.997	HIVEP3	cellular processes	1	42222110	C/G	0.0283	0.0283	5.765	supplemental o2	0.007934	0.977357	0.007934	-0.5474	-0.95--0.14	0.985632	0.5372	-0.1202	-0.5-0.26	0.9996	0.5343	0.082	-0.18-0.34	0.977357	0.9917	0.0034	-0.64-0.65	0.999149	FALSE
rs6699252	imputed	0.994	HIVEP3	cellular processes	1	42221302	C/T	0.0283	0.0283	3.403	supplemental o2	0.007938	0.977357	0.007938	-0.5477	-0.95--0.14	0.985632	0.535	-0.1209	-0.5-0.26	0.9996	0.5355	0.0818	-0.18-0.34	0.977357	0.9882	0.0049	-0.64-0.65	0.998817	FALSE
rs11210520	imputed	0.995	HIVEP3	cellular processes	1	42217694	G/A	0.0283	0.0283	5.101	supplemental o2	0.007944	0.977357	0.007944	-0.5473	-0.95--0.14	0.985632	0.5366	-0.1204	-0.5-0.26	0.9996	0.5373	0.0814	-0.18-0.34	0.977357	0.9907	0.0038	-0.64-0.65	0.999149	FALSE
rs6600389	imputed	0.997	HIVEP3	cellular processes	1	42222438	T/C	0.0283	0.0283	0.007	supplemental o2	0.00795	0.977357	0.00795	-0.5473	-0.95--0.14	0.985632	0.537	-0.1202	-0.5-0.26	0.9996	0.5344	0.082	-0.18-0.34	0.977357	0.9915	0.0035	-0.64-0.65	0.999149	FALSE
rs2055952	imputed	0.998	HIVEP3	cellular processes	1	42225179	T/C	0.0283	0.0283	1.155	supplemental o2	0.007969	0.977357	0.007969	-0.5471	-0.95--0.14	0.985632	0.5366	-0.1204	-0.5-0.26	0.9996	0.5346	0.0819	-0.18-0.34	0.977357	0.9908	0.0038	-0.64-0.65	0.999149	FALSE
chr1:42101841:D	imputed	0.945	HIVEP3	cellular processes	1	42101841	AAC/A	0.5108	0.4892	2.131	case & control	0.008008	0.453962	0.03533	-0.1429	-0.28--0.01	0.995659	0.1441	-0.0935	-0.22-0.032	0.9996	0.03785	-0.0892	-0.17--0.0051	0.977357	0.008008	-0.2846	-0.49--0.075	0.453962	FALSE
rs2165303	genotyped	1	HIVEP3	cellular processes	1	42228019	A/G	0.0282	0.0282	2.071	supplemental o2	0.008077	0.977357	0.008077	-0.5461	-0.95--0.14	0.985632	0.5368	-0.1203	-0.5-0.26	0.9996	0.5327	0.0823	-0.18-0.34	0.977357	0.9885	0.0047	-0.64-0.65	0.998817	FALSE
rs2119271	imputed	0.997	HIVEP3	cellular processes	1	42228210	C/T	0.0283	0.0283	6.04	supplemental o2	0.008085	0.977357	0.008085	-0.5461	-0.95--0.14	0.985632	0.5425	-0.1186	-0.5-0.26	0.9996	0.5309	0.0827	-0.18-0.34	0.977357	0.99	0.0041	-0.64-0.65	0.999149	FALSE
rs181400213	imputed	0.601	HIVEP3	cellular processes	1	42079233	G/A	0.9888	0.0112	4.423	mechanical ventilation	0.008142	0.698938	0.7307	0.1462	-0.69-0.98	0.995659	0.008142	-1.0249	-1.8--0.27	0.698938	0.08679	-0.4595	-0.98-0.066	0.977357	0.0798	-1.1601	-2.5-0.14	0.760487	FALSE
rs6701758	imputed	0.995	HIVEP3	cellular processes	1	42117371	T/C	0.968	0.032	2.168	CPAP	0.008181	0.907393	0.06069	-0.3649	-0.75-0.016	0.995659	0.7912	-0.0459	-0.39-0.29	0.9996	0.008181	-0.3202	-0.56--0.083	0.977357	0.2196	-0.3629	-0.94-0.22	0.907393	FALSE
rs483943	imputed	0.961	HIVEP3	cellular processes	1	42300570	G/A	0.8991	0.1009	7.244	mechanical ventilation	0.008207	0.698938	0.28	-0.1236	-0.35-0.1	0.995659	0.008207	-0.289	-0.5--0.075	0.698938	0.2738	-0.0809	-0.23-0.064	0.977357	0.08875	-0.3201	-0.69-0.048	0.78702	FALSE
rs10890167	imputed	0.99	HIVEP3	cellular processes	1	42229549	T/C	0.0286	0.0286	2.875	supplemental o2	0.00829	0.977357	0.00829	-0.5433	-0.95--0.14	0.985632	0.5764	-0.1086	-0.49-0.27	0.9996	0.5188	0.085	-0.17-0.34	0.977357	0.999	0.0004	-0.64-0.64	0.9999	FALSE
rs10789405	imputed	0.99	HIVEP3	cellular processes	1	42101962	C/T	0.4657	0.4657	1.015	case & control	0.008307	0.468109	0.03657	-0.141	-0.27--0.0091	0.995659	0.2171	-0.0785	-0.2-0.046	0.9996	0.02374	-0.0971	-0.18--0.013	0.977357	0.008307	-0.2811	-0.49--0.073	0.468109	FALSE
rs79080018	genotyped	1	HIVEP3	cellular processes	1	42124619	T/G	0.99	0.01	4.745	case & control	0.008516	0.470928	0.131	-0.4416	-1-0.13	0.995659	0.08122	-0.4894	-1-0.06	0.9996	0.9959	0.0011	-0.4-0.4	0.9995	0.008516	-1.4147	-2.5--0.36	0.470928	FALSE
rs6681441	imputed	0.988	HIVEP3	cellular processes	1	42098321	G/A	0.4719	0.4719	4.19	case & control	0.008543	0.470928	0.03593	-0.1411	-0.27--0.0094	0.995659	0.1602	-0.089	-0.21-0.035	0.9996	0.02645	-0.095	-0.18--0.011	0.977357	0.008543	-0.2797	-0.49--0.072	0.470928	FALSE
rs6670309	imputed	0.988	HIVEP3	cellular processes	1	42098352	A/C	0.4719	0.4719	0.145	case & control	0.008556	0.470928	0.03596	-0.141	-0.27--0.0093	0.995659	0.1602	-0.089	-0.21-0.035	0.9996	0.02645	-0.0949	-0.18--0.011	0.977357	0.008556	-0.2796	-0.49--0.072	0.470928	FALSE
rs10890152	imputed	0.969	HIVEP3	cellular processes	1	42101845	A/T	0.4871	0.4871	1.87	case & control	0.008838	0.478111	0.02757	-0.1491	-0.28--0.017	0.995659	0.1589	-0.0899	-0.21-0.035	0.9996	0.01472	-0.1051	-0.19--0.021	0.977357	0.008838	-0.2808	-0.49--0.071	0.478111	FALSE
rs12126745	imputed	0.995	HIVEP3	cellular processes	1	42223938	C/G	0.0289	0.0289	4.361	supplemental o2	0.009295	0.985632	0.009295	-0.5318	-0.93--0.13	0.985632	0.4903	-0.1332	-0.51-0.25	0.9996	0.7823	0.0361	-0.22-0.29	0.997951	0.9977	0.001	-0.64-0.65	0.9999	FALSE
rs710235	imputed	0.978	HIVEP3	cellular processes	1	42202714	T/C	0.9703	0.0297	4.246	supplemental o2	0.009354	0.97202	0.009354	0.527	0.13-0.92	0.985632	0.643	0.0888	-0.29-0.46	0.9996	0.6442	-0.0599	-0.31-0.19	0.981913	0.7078	-0.1211	-0.75-0.51	0.97202	FALSE
rs4660571	imputed	0.994	HIVEP3	cellular processes	1	42227142	A/T	0.0284	0.0284	1.418	supplemental o2	0.009366	0.977357	0.009366	-0.5356	-0.94--0.13	0.985632	0.5441	-0.1181	-0.5-0.26	0.9996	0.5469	0.0795	-0.18-0.34	0.977357	0.9998	0.0001	-0.64-0.64	0.9999	FALSE
rs4660570	imputed	0.98	HIVEP3	cellular processes	1	42226891	A/G	0.0296	0.0296	0.688	supplemental o2	0.009428	0.977357	0.009428	-0.5292	-0.93--0.13	0.985632	0.6198	-0.0956	-0.47-0.28	0.9996	0.4017	0.1093	-0.15-0.36	0.977357	0.8642	0.0556	-0.58-0.69	0.979216	FALSE
rs710233	imputed	0.977	HIVEP3	cellular processes	1	42203050	T/G	0.9703	0.0297	4.365	supplemental o2	0.00946	0.97202	0.00946	0.5261	0.13-0.92	0.985632	0.646	0.088	-0.29-0.46	0.9996	0.6419	-0.0603	-0.31-0.19	0.980151	0.7099	-0.1202	-0.75-0.51	0.97202	FALSE
rs148469667	imputed	0.894	HIVEP3	cellular processes	1	42127680	C/T	0.9698	0.0302	11.89	supplemental o2	0.009544	0.980523	0.009544	0.5476	0.13-0.96	0.985632	0.974	0.0064	-0.38-0.39	0.9996	0.7827	0.0374	-0.23-0.3	0.997951	0.8722	0.0543	-0.61-0.72	0.980523	FALSE
rs79724016	imputed	0.981	HIVEP3	cellular processes	1	42137311	T/G	0.9678	0.0322	6.134	CPAP	0.009557	0.907393	0.07187	-0.3525	-0.74-0.031	0.995659	0.708	-0.0654	-0.41-0.28	0.9996	0.009557	-0.3149	-0.55--0.077	0.977357	0.1983	-0.3826	-0.97-0.2	0.907393	FALSE
rs78990861	imputed	0.979	HIVEP3	cellular processes	1	41971452	A/C	0.9505	0.0495	0.326	CPAP	0.009619	0.977357	0.7559	0.0495	-0.26-0.36	0.995659	0.4005	-0.1277	-0.43-0.17	0.9996	0.009619	0.2606	0.064-0.46	0.977357	0.9498	-0.016	-0.51-0.48	0.993173	FALSE
rs732554	imputed	0.991	HIVEP3	cellular processes	1	42230644	C/G	0.029	0.029	2.079	supplemental o2	0.009703	0.977357	0.009703	-0.5285	-0.93--0.13	0.985632	0.6447	-0.0891	-0.47-0.29	0.9996	0.5125	0.0856	-0.17-0.34	0.977357	0.9628	0.0152	-0.62-0.65	0.995169	FALSE
rs61106622	imputed	0.971	HIVEP3	cellular processes	1	41967195	A/C	0.9258	0.0742	1.46	CPAP	0.01014	0.948425	0.2829	0.1416	-0.12-0.4	0.995659	0.6152	-0.0636	-0.31-0.18	0.9996	0.01014	0.2172	0.052-0.38	0.977357	0.5448	0.1266	-0.28-0.54	0.948425	FALSE
rs4526604	imputed	0.982	HIVEP3	cellular processes	1	42182144	T/C	0.9698	0.0302	3.486	supplemental o2	0.01019	0.964075	0.01019	0.5179	0.12-0.91	0.992335	0.6516	0.0867	-0.29-0.46	0.9996	0.8032	-0.0321	-0.28-0.22	0.9995	0.626	-0.1565	-0.79-0.47	0.964075	FALSE
rs2036962	imputed	0.974	HIVEP3	cellular processes	1	42177347	C/T	0.9698	0.0302	5.209	supplemental o2	0.01028	0.961305	0.01028	0.5191	0.12-0.91	0.992335	0.6728	0.0814	-0.3-0.46	0.9996	0.8011	-0.0326	-0.29-0.22	0.9995	0.5924	-0.1725	-0.8-0.46	0.961305	FALSE
rs112702760	imputed	0.986	HIVEP3	cellular processes	1	42140564	C/G	0.9672	0.0328	3.958	CPAP	0.01039	0.907393	0.1156	-0.3044	-0.68-0.074	0.995659	0.8023	-0.0433	-0.38-0.3	0.9996	0.01039	-0.3076	-0.54--0.073	0.977357	0.2185	-0.3622	-0.94-0.21	0.907393	FALSE
rs56394244	imputed	0.985	HIVEP3	cellular processes	1	42140601	C/T	0.9671	0.0329	5.976	CPAP	0.01041	0.907393	0.1156	-0.3044	-0.68-0.074	0.995659	0.8013	-0.0435	-0.38-0.3	0.9996	0.01041	-0.3075	-0.54--0.073	0.977357	0.2164	-0.3638	-0.94-0.21	0.907393	FALSE
rs192074053	imputed	0.827	HIVEP3	cellular processes	1	42267330	G/A	0.9778	0.0222	10.15	supplemental o2	0.01087	0.902876	0.01087	0.6511	0.15-1.2	0.995659	0.5965	0.1286	-0.35-0.6	0.9996	0.02526	0.378	0.047-0.71	0.977357	0.1882	0.5284	-0.26-1.3	0.902876	FALSE
rs7537131	imputed	0.985	HIVEP3	cellular processes	1	42191999	A/G	0.97	0.03	5.749	supplemental o2	0.01108	0.963273	0.01108	0.5113	0.12-0.91	0.995659	0.6363	0.0907	-0.29-0.47	0.9996	0.8409	-0.0258	-0.28-0.23	0.9995	0.606	-0.1653	-0.79-0.46	0.963273	FALSE
rs7548872	imputed	0.994	HIVEP3	cellular processes	1	42143093	G/A	0.9675	0.0325	6.863	CPAP	0.01129	0.907393	0.1757	-0.2682	-0.66-0.12	0.995659	0.9224	-0.0172	-0.36-0.33	0.9996	0.01129	-0.3101	-0.55--0.071	0.977357	0.2473	-0.34	-0.92-0.24	0.907393	FALSE
rs74071909	imputed	0.993	HIVEP3	cellular processes	1	42142663	G/T	0.9676	0.0324	0.382	CPAP	0.01131	0.907393	0.1747	-0.269	-0.66-0.12	0.995659	0.9223	-0.0172	-0.36-0.33	0.9996	0.01131	-0.3103	-0.55--0.071	0.977357	0.2467	-0.3408	-0.92-0.24	0.907393	FALSE
rs113584804	imputed	0.984	HIVEP3	cellular processes	1	42135781	G/A	0.9681	0.0319	6.628	CPAP	0.01132	0.849727	0.08619	-0.3398	-0.73-0.048	0.995659	0.8519	-0.0336	-0.39-0.32	0.9996	0.01132	-0.3086	-0.55--0.07	0.977357	0.14	-0.4539	-1.1-0.15	0.849727	FALSE
rs4284254	imputed	0.99	HIVEP3	cellular processes	1	42213076	G/A	0.03	0.03	6.708	supplemental o2	0.01163	0.973072	0.01163	-0.5078	-0.9--0.11	0.995659	0.7257	-0.0668	-0.44-0.31	0.9996	0.5872	0.0699	-0.18-0.32	0.977357	0.7495	0.1023	-0.53-0.73	0.973072	FALSE
rs4660206	imputed	0.994	HIVEP3	cellular processes	1	42234757	A/G	0.0305	0.0305	2.506	supplemental o2	0.01185	0.977357	0.01185	-0.502	-0.89--0.11	0.995659	0.7741	-0.0542	-0.42-0.32	0.9996	0.5459	0.077	-0.17-0.33	0.977357	0.8403	0.064	-0.56-0.69	0.978238	FALSE
rs4660576	imputed	0.994	HIVEP3	cellular processes	1	42234338	C/T	0.0304	0.0304	6.796	supplemental o2	0.01195	0.977357	0.01195	-0.5015	-0.89--0.11	0.995659	0.7784	-0.0531	-0.42-0.32	0.9996	0.5472	0.0768	-0.17-0.33	0.977357	0.8382	0.0649	-0.56-0.69	0.978238	FALSE
rs10789409	imputed	0.994	HIVEP3	cellular processes	1	42234315	G/T	0.0304	0.0304	1.407	supplemental o2	0.01196	0.977357	0.01196	-0.5014	-0.89--0.11	0.995659	0.7786	-0.053	-0.42-0.32	0.9996	0.5474	0.0767	-0.17-0.33	0.977357	0.8381	0.0649	-0.56-0.69	0.978238	FALSE
rs111492277	imputed	0.993	HIVEP3	cellular processes	1	42124311	G/A	0.9682	0.0318	2.364	CPAP	0.01212	0.907393	0.08291	-0.3401	-0.72-0.044	0.995659	0.6915	-0.0696	-0.41-0.27	0.9996	0.01212	-0.3043	-0.54--0.067	0.977357	0.2001	-0.3832	-0.97-0.2	0.907393	FALSE
rs60743712	imputed	0.997	HIVEP3	cellular processes	1	42076629	G/A	0.4638	0.4638	0.82	case & control	0.01218	0.570602	0.08624	-0.1154	-0.25-0.016	0.995659	0.1499	-0.0911	-0.21-0.033	0.9996	0.01995	-0.0995	-0.18--0.016	0.977357	0.01218	-0.2655	-0.47--0.058	0.570602	FALSE
rs56269767	imputed	0.986	HIVEP3	cellular processes	1	42237709	G/A	0.9702	0.0298	1.172	supplemental o2	0.0122	0.973072	0.0122	0.5072	0.11-0.9	0.995659	0.7379	0.064	-0.31-0.44	0.9996	0.5895	-0.0698	-0.32-0.18	0.977357	0.749	-0.1031	-0.73-0.53	0.973072	FALSE
rs111593435	imputed	0.995	HIVEP3	cellular processes	1	42118424	T/C	0.9684	0.0316	1.631	CPAP	0.01246	0.907393	0.08293	-0.34	-0.72-0.044	0.995659	0.6817	-0.0715	-0.41-0.27	0.9996	0.01246	-0.304	-0.54--0.066	0.977357	0.2013	-0.3799	-0.96-0.2	0.907393	FALSE
rs11210504	imputed	0.994	HIVEP3	cellular processes	1	42102575	A/G	0.4718	0.4718	1.994	case & control	0.01248	0.570602	0.04341	-0.1354	-0.27--0.0043	0.995659	0.1522	-0.0905	-0.21-0.033	0.9996	0.03076	-0.0921	-0.18--0.0086	0.977357	0.01248	-0.2648	-0.47--0.057	0.570602	FALSE
rs113826633	imputed	0.963	HIVEP3	cellular processes	1	42098408	C/T	0.9698	0.0302	2.176	CPAP	0.01263	0.732689	0.04368	-0.4027	-0.79--0.012	0.995659	0.6793	-0.0762	-0.44-0.28	0.9996	0.01263	-0.3147	-0.56--0.068	0.977357	0.04915	-0.6169	-1.2--0.003	0.732689	FALSE
rs28635337	imputed	0.995	HIVEP3	cellular processes	1	42101391	G/A	0.4719	0.4719	0.664	case & control	0.01298	0.570602	0.05428	-0.1292	-0.26-0.0021	0.995659	0.1388	-0.0937	-0.22-0.03	0.9996	0.02349	-0.0967	-0.18--0.013	0.977357	0.01298	-0.2638	-0.47--0.056	0.570602	FALSE
rs6703597	imputed	0.988	HIVEP3	cellular processes	1	42097904	C/T	0.4714	0.4714	8.683	case & control	0.01298	0.570602	0.04886	-0.133	-0.27--9e-04	0.995659	0.1627	-0.0888	-0.21-0.036	0.9996	0.01929	-0.1005	-0.18--0.016	0.977357	0.01298	-0.2653	-0.47--0.056	0.570602	FALSE
rs12725291	genotyped	1	HIVEP3	cellular processes	1	42131838	A/G	0.9225	0.0775	0.916	case & control	0.01302	0.570602	0.121	0.1966	-0.052-0.44	0.995659	0.03179	0.251	0.022-0.48	0.9996	0.2989	0.0826	-0.073-0.24	0.977357	0.01302	0.4974	0.11-0.89	0.570602	FALSE
rs35219666	imputed	0.991	HIVEP3	cellular processes	1	42052161	T/C	0.9165	0.0835	1.275	case & control	0.01313	0.570602	0.02048	0.2868	0.045-0.53	0.995659	0.5701	0.0655	-0.16-0.29	0.9996	0.2872	0.0836	-0.07-0.24	0.977357	0.01313	0.4763	0.1-0.85	0.570602	FALSE
rs35762496	imputed	0.991	HIVEP3	cellular processes	1	42052679	A/G	0.9166	0.0834	8.781	case & control	0.0134	0.571807	0.02071	0.2866	0.044-0.53	0.995659	0.5658	0.0663	-0.16-0.29	0.9996	0.2882	0.0836	-0.07-0.24	0.977357	0.0134	0.4754	0.099-0.85	0.571807	FALSE
rs4083593	imputed	0.99	HIVEP3	cellular processes	1	42099583	A/G	0.4711	0.4711	0.649	case & control	0.01341	0.571807	0.04929	-0.1326	-0.26--5e-04	0.995659	0.1618	-0.089	-0.21-0.035	0.9996	0.01923	-0.1004	-0.18--0.017	0.977357	0.01341	-0.2638	-0.47--0.055	0.571807	FALSE
rs11210503	imputed	0.993	HIVEP3	cellular processes	1	42101134	A/G	0.4699	0.4699	2.699	case & control	0.01359	0.571807	0.0488	-0.1327	-0.26--0.00079	0.995659	0.1598	-0.0892	-0.21-0.035	0.9996	0.01992	-0.0997	-0.18--0.016	0.977357	0.01359	-0.2629	-0.47--0.055	0.571807	FALSE
rs113208159	imputed	0.999	HIVEP3	cellular processes	1	42112269	A/G	0.9688	0.0312	3.469	CPAP	0.01387	0.88443	0.08308	-0.3397	-0.72-0.044	0.995659	0.7114	-0.0647	-0.41-0.28	0.9996	0.01387	-0.3005	-0.54--0.062	0.977357	0.1735	-0.4056	-0.99-0.18	0.88443	FALSE
rs10890153	imputed	0.996	HIVEP3	cellular processes	1	42102060	C/A	0.4685	0.4685	3.72	case & control	0.01445	0.594775	0.05549	-0.1288	-0.26-0.0029	0.995659	0.1934	-0.0825	-0.21-0.042	0.9996	0.0298	-0.093	-0.18--0.0093	0.977357	0.01445	-0.2603	-0.47--0.052	0.594775	FALSE
rs6675999	imputed	0.988	HIVEP3	cellular processes	1	42099024	T/G	0.4699	0.4699	9.955	case & control	0.01501	0.604679	0.05256	-0.1311	-0.26-0.0014	0.995659	0.1837	-0.0848	-0.21-0.04	0.9996	0.02461	-0.0967	-0.18--0.012	0.977357	0.01501	-0.2602	-0.47--0.051	0.604679	FALSE
rs114605572	imputed	0.99	HIVEP3	cellular processes	1	41969880	A/C	0.9515	0.0485	1.085	CPAP	0.01504	0.977357	0.7259	0.0561	-0.26-0.37	0.995659	0.4209	-0.1226	-0.42-0.18	0.9996	0.01504	0.2454	0.048-0.44	0.977357	0.9308	-0.0221	-0.52-0.48	0.98965	FALSE
rs150460523	imputed	0.837	HIVEP3	cellular processes	1	42267228	A/G	0.9869	0.0131	11.3	CPAP	0.01538	0.948425	0.5023	0.2195	-0.42-0.86	0.995659	0.8783	0.047	-0.55-0.65	0.9996	0.01538	0.5015	0.097-0.91	0.977357	0.5259	0.3276	-0.68-1.3	0.948425	FALSE
chr1:42101845:I	imputed	0.999	HIVEP3	cellular processes	1	42101845	A/AT	0.4729	0.4729	0.349	case & control	0.01556	0.623144	0.04519	-0.134	-0.26--0.0031	0.995659	0.144	-0.0922	-0.22-0.031	0.9996	0.02914	-0.0929	-0.18--0.0096	0.977357	0.01556	-0.2561	-0.46--0.049	0.623144	FALSE
chr1:42101842:D	imputed	0.999	HIVEP3	cellular processes	1	42101842	AC/A	0.4729	0.4729	2.271	case & control	0.0156	0.623144	0.04522	-0.134	-0.26--0.0031	0.995659	0.144	-0.0922	-0.22-0.031	0.9996	0.02916	-0.0929	-0.18--0.0096	0.977357	0.0156	-0.256	-0.46--0.049	0.623144	FALSE
rs12759780	genotyped	1	HIVEP3	cellular processes	1	42354233	T/G	0.1415	0.1415	5.766	CPAP	0.01593	0.907825	0.6171	-0.0476	-0.23-0.14	0.995659	0.2698	0.0986	-0.076-0.27	0.9996	0.01593	0.1453	0.027-0.26	0.977357	0.283	0.1609	-0.13-0.45	0.907825	FALSE
rs10890151	genotyped	1	HIVEP3	cellular processes	1	42101843	C/A	0.472	0.472	4.266	case & control	0.01602	0.6267	0.04501	-0.134	-0.26--0.0033	0.995659	0.1438	-0.0921	-0.22-0.031	0.9996	0.03068	-0.0919	-0.18--0.0086	0.977357	0.01602	-0.2546	-0.46--0.048	0.6267	FALSE
rs2919434	imputed	0.995	HIVEP3	cellular processes	1	42335522	C/T	0.9054	0.0946	1.351	mechanical ventilation	0.0163	0.746333	0.3681	-0.1037	-0.33-0.12	0.995659	0.0163	-0.2649	-0.48--0.049	0.912028	0.2518	-0.0853	-0.23-0.061	0.977357	0.07511	-0.3347	-0.7-0.034	0.746333	FALSE
rs7539032	imputed	0.981	HIVEP3	cellular processes	1	42113326	A/C	0.9591	0.0409	2.582	CPAP	0.01635	0.948425	0.2062	-0.2224	-0.57-0.12	0.995659	0.8913	-0.0218	-0.33-0.29	0.9996	0.01635	-0.2625	-0.48--0.048	0.977357	0.5129	-0.1774	-0.71-0.35	0.948425	FALSE
rs496684	imputed	0.934	HIVEP3	cellular processes	1	42295455	C/T	0.9051	0.0949	2.804	mechanical ventilation	0.017	0.907393	0.2677	-0.1312	-0.36-0.1	0.995659	0.017	-0.2704	-0.49--0.049	0.930295	0.4902	-0.0528	-0.2-0.097	0.977357	0.2458	-0.2272	-0.61-0.16	0.907393	FALSE
rs114843776	imputed	0.903	HIVEP3	cellular processes	1	42166131	C/A	0.9898	0.0102	4.476	case & control	0.01703	0.656148	0.1577	-0.4294	-1-0.17	0.995659	0.1304	-0.4412	-1-0.13	0.9996	0.8686	0.0352	-0.38-0.45	0.9995	0.01703	-1.3534	-2.5--0.24	0.656148	FALSE
rs2225104	imputed	0.999	HIVEP3	cellular processes	1	42331718	A/G	0.0941	0.0941	2.803	mechanical ventilation	0.01719	0.734216	0.3676	0.1038	-0.12-0.33	0.995659	0.01719	0.2627	0.047-0.48	0.932705	0.2512	0.0854	-0.06-0.23	0.977357	0.06528	0.3466	-0.021-0.71	0.734216	FALSE
rs609572	imputed	1	HIVEP3	cellular processes	1	42329303	C/T	0.0941	0.0941	2.102	mechanical ventilation	0.01733	0.734216	0.366	0.1041	-0.12-0.33	0.995659	0.01733	0.2623	0.047-0.48	0.932705	0.2511	0.0853	-0.06-0.23	0.977357	0.06529	0.3464	-0.021-0.71	0.734216	FALSE
rs11210525	imputed	0.971	HIVEP3	cellular processes	1	42241824	C/T	0.965	0.035	4.562	supplemental o2	0.01735	0.948425	0.01735	0.4359	0.077-0.79	0.995659	0.7282	0.06	-0.28-0.4	0.9996	0.7598	-0.0366	-0.27-0.2	0.997951	0.5491	-0.1746	-0.75-0.4	0.948425	FALSE
rs525382	genotyped	1	HIVEP3	cellular processes	1	42329120	T/G	0.0941	0.0941	5.14	mechanical ventilation	0.01736	0.734216	0.3663	0.104	-0.12-0.33	0.995659	0.01736	0.2622	0.047-0.48	0.932705	0.2514	0.0853	-0.06-0.23	0.977357	0.06546	0.3462	-0.022-0.71	0.734216	FALSE
rs4660198	imputed	0.996	HIVEP3	cellular processes	1	42131623	A/G	0.9223	0.0777	4.127	case & control	0.01773	0.6714	0.1324	0.1907	-0.057-0.44	0.995659	0.03267	0.2501	0.021-0.48	0.9996	0.3151	0.0798	-0.076-0.24	0.977357	0.01773	0.4758	0.083-0.87	0.6714	FALSE
rs11210539	imputed	0.902	HIVEP3	cellular processes	1	42353695	A/T	0.6567	0.3433	1.522	CPAP	0.0178	0.903985	0.7689	0.0217	-0.12-0.17	0.995659	0.8434	-0.0138	-0.15-0.12	0.9996	0.0178	-0.1114	-0.2--0.019	0.977357	0.1921	-0.1526	-0.38-0.077	0.903985	FALSE
rs61478790	imputed	0.957	HIVEP3	cellular processes	1	42396155	C/T	0.8935	0.1065	3.321	case & control	0.01837	0.679331	0.5576	0.067	-0.16-0.29	0.995659	0.9414	-0.0079	-0.22-0.2	0.9996	0.2497	-0.0855	-0.23-0.06	0.977357	0.01837	-0.4274	-0.78--0.073	0.679331	FALSE
rs349428	imputed	0.979	HIVEP3	cellular processes	1	42244861	C/G	0.9636	0.0364	0.935	supplemental o2	0.01873	0.964819	0.01873	0.4211	0.071-0.77	0.995659	0.8345	0.0353	-0.3-0.37	0.9996	0.7538	-0.0366	-0.27-0.19	0.997951	0.639	-0.1342	-0.69-0.43	0.964819	FALSE
rs12077598	imputed	0.974	HIVEP3	cellular processes	1	42172773	T/A	0.9727	0.0273	3.186	supplemental o2	0.01892	0.963273	0.01892	0.4985	0.083-0.91	0.995659	0.5007	0.1358	-0.26-0.53	0.9996	0.8372	0.0279	-0.24-0.29	0.9995	0.6067	-0.1743	-0.84-0.49	0.963273	FALSE
rs6693638	imputed	0.908	HIVEP3	cellular processes	1	42149483	C/T	0.9894	0.0106	3.486	case & control	0.01933	0.688541	0.1597	-0.4199	-1-0.16	0.995659	0.1237	-0.4412	-1-0.12	0.9996	0.867	0.0349	-0.37-0.44	0.9995	0.01933	-1.2947	-2.4--0.21	0.688541	FALSE
rs139281992	imputed	0.728	HIVEP3	cellular processes	1	42110923	G/C	0.9841	0.0159	14.07	mechanical ventilation	0.01954	0.907825	0.3109	-0.3287	-0.96-0.31	0.995659	0.01954	-0.7077	-1.3--0.11	0.958017	0.5964	-0.1081	-0.51-0.29	0.977357	0.2757	-0.5406	-1.5-0.43	0.907825	FALSE
rs7554613	imputed	0.993	HIVEP3	cellular processes	1	42077009	T/C	0.9209	0.0791	1.512	supplemental o2	0.01967	0.725394	0.01967	0.292	0.047-0.54	0.995659	0.4919	0.0801	-0.15-0.31	0.9996	0.2981	0.0827	-0.073-0.24	0.977357	0.0259	0.4325	0.053-0.81	0.725394	FALSE
rs116651727	imputed	0.983	HIVEP3	cellular processes	1	41967974	T/C	0.9513	0.0487	10.77	CPAP	0.01994	0.977357	0.841	0.0322	-0.28-0.35	0.995659	0.3496	-0.1427	-0.44-0.16	0.9996	0.01994	0.2355	0.038-0.43	0.977357	0.9016	-0.0316	-0.53-0.47	0.9833	FALSE
rs181031097	imputed	0.935	HIVEP3	cellular processes	1	42466252	T/C	0.9742	0.0258	3.238	CPAP	0.02037	0.967744	0.5074	0.1434	-0.28-0.57	0.995659	0.7085	-0.077	-0.48-0.33	0.9996	0.02037	0.3187	0.05-0.59	0.977357	0.6873	-0.139	-0.82-0.54	0.967744	FALSE
rs7517484	genotyped	1	HIVEP3	cellular processes	1	42250456	T/C	0.9619	0.0381	0.346	supplemental o2	0.02086	0.965061	0.02086	0.4025	0.062-0.74	0.995659	0.8532	0.0306	-0.29-0.35	0.9996	0.8977	-0.0146	-0.24-0.21	0.9995	0.6406	-0.1308	-0.68-0.42	0.965061	FALSE
chr1:42090907:D	imputed	0.969	HIVEP3	cellular processes	1	42090907	GA/G	0.5267	0.4733	3.498	case & control	0.02092	0.709855	0.1735	-0.0922	-0.22-0.04	0.995659	0.1776	-0.0855	-0.21-0.039	0.9996	0.2126	-0.0536	-0.14-0.031	0.977357	0.02092	-0.2467	-0.46--0.038	0.709855	FALSE
rs59149247	imputed	0.982	HIVEP3	cellular processes	1	42247427	T/C	0.9645	0.0355	1.794	supplemental o2	0.02095	0.964075	0.02095	0.4188	0.064-0.77	0.995659	0.6753	0.072	-0.26-0.41	0.9996	0.9455	-0.0081	-0.24-0.22	0.9995	0.6298	-0.1404	-0.71-0.43	0.964075	FALSE
rs114415352	imputed	0.978	HIVEP3	cellular processes	1	41967909	G/T	0.951	0.049	2.952	CPAP	0.02161	0.977357	0.8458	0.0313	-0.28-0.35	0.995659	0.3627	-0.1388	-0.44-0.16	0.9996	0.02161	0.2324	0.034-0.43	0.977357	0.9015	-0.0316	-0.53-0.47	0.9833	FALSE
rs4525030	imputed	0.967	HIVEP3	cellular processes	1	42091307	G/C	0.5305	0.4695	0.16	case & control	0.02162	0.722692	0.1443	-0.0988	-0.23-0.034	0.995659	0.1491	-0.0914	-0.22-0.033	0.9996	0.1995	-0.0551	-0.14-0.029	0.977357	0.02162	-0.2452	-0.45--0.036	0.722692	FALSE
rs182495185	imputed	0.867	HIVEP3	cellular processes	1	42253103	C/G	0.9876	0.0124	2.798	CPAP	0.02168	0.963273	0.578	0.183	-0.46-0.83	0.995659	0.9226	0.03	-0.57-0.63	0.9996	0.02168	0.4778	0.071-0.89	0.977357	0.6065	0.2673	-0.75-1.3	0.963273	FALSE
rs34343695	genotyped	1	HIVEP3	cellular processes	1	42176729	C/T	0.9852	0.0148	1.571	case & control	0.02182	0.724807	0.7227	0.0987	-0.45-0.64	0.995659	0.3852	0.2209	-0.28-0.72	0.9996	0.3511	0.1669	-0.18-0.52	0.977357	0.02182	1.0213	0.15-1.9	0.724807	FALSE
rs183188132	imputed	0.967	HIVEP3	cellular processes	1	42391508	T/G	0.9772	0.0228	10.89	CPAP	0.02214	0.964075	0.1076	0.3691	-0.08-0.82	0.995659	0.8465	-0.0417	-0.46-0.38	0.9996	0.02214	0.3358	0.049-0.62	0.977357	0.6379	0.1704	-0.54-0.88	0.964075	FALSE
rs6600382	genotyped	1	HIVEP3	cellular processes	1	42062667	A/G	0.8793	0.1207	3.611	supplemental o2	0.02223	0.725394	0.02223	0.2284	0.033-0.42	0.995659	0.1799	0.1249	-0.058-0.31	0.9996	0.3304	0.0621	-0.063-0.19	0.977357	0.02809	0.3447	0.038-0.65	0.725394	FALSE
rs58306822	imputed	0.952	HIVEP3	cellular processes	1	42391141	T/C	0.8957	0.1043	8.314	case & control	0.0223	0.725394	0.4972	0.0784	-0.15-0.3	0.995659	0.9761	-0.0032	-0.22-0.21	0.9996	0.224	-0.0913	-0.24-0.056	0.977357	0.0223	-0.4181	-0.78--0.06	0.725394	FALSE
rs168384	imputed	0.99	HIVEP3	cellular processes	1	42246509	T/C	0.9632	0.0368	1.961	supplemental o2	0.02244	0.963508	0.02244	0.4059	0.058-0.75	0.995659	0.8764	0.0261	-0.3-0.35	0.9996	0.7959	-0.03	-0.26-0.2	0.998846	0.6186	-0.1422	-0.7-0.42	0.963508	FALSE
rs79039649	imputed	0.809	HIVEP3	cellular processes	1	42499931	G/A	0.9889	0.0111	0.171	case & control	0.02251	0.725394	0.9163	-0.0382	-0.75-0.67	0.995659	0.2795	-0.3726	-1-0.3	0.9996	0.03034	-0.5218	-0.99--0.05	0.977357	0.02251	-1.2899	-2.4--0.18	0.725394	FALSE
rs188594795	imputed	0.643	HIVEP3	cellular processes	1	42227073	G/A	0.9762	0.0238	2.196	case & control	0.02274	0.725394	0.0514	0.5418	-0.0027-1.1	0.995659	0.6905	0.1039	-0.41-0.62	0.9996	0.1201	0.2756	-0.072-0.62	0.977357	0.02274	0.9938	0.14-1.8	0.725394	FALSE
[truncated: 7,992 more rows]

## Sheet: Suppl. tabl. 4
Chromosome	Position SNP A	SNP A	Position SNP B	SNP B	PHASE SNP A / SNP B	R2	D'
[truncated: 18 more rows]

## Sheet: Suppl. tabl. 5
Characteristic	Overall	rs45538638 ABCA3 genotype
[truncated: 13 more rows]

[truncated: 4 more sheets: Suppl. tabl. 6, Suppl. tabl. 7, Suppl. tabl. legends, Suppl. fig. legends]
